# Supplementary material for: Progressive changes in phenotype, transcriptome and proliferation capacity characterise continued maturation and migration of intestinal cDCs in homeostasis
Source: Nat Commun. 2025 Sep 2;16:8204. doi: 10.1038/s41467-025-63559-z (PMC12405583; doi:10.1038/s41467-025-63559-z)
Supplement: Supplementary file 3 — Supplementary Data 1 [file 41467_2025_63559_MOESM3_ESM.xlsx]

## Sheet: Cluster 0 DEGs
Downstream analysis, Cluster 0								The differential gene expression was conduct using Wilcoxon test for cells in each cluster. Multiple testing correction was done with Benjamin-Hochberg method.
	p_val	avg_log2FC	pct.1	pct.2	p_val_adj	cluster	gene
Ppt1	0	2.36734	0.984	0.457	0	0	Ppt1
Irf8	0	2.25318	0.996	0.269	0	0	Irf8
Ctla2b	0	1.97358	0.761	0.171	0	0	Ctla2b
Cst3	0	1.89338	1	0.979	0	0	Cst3
Mpeg1	0	1.88525	0.992	0.562	0	0	Mpeg1
Naaa	0	1.87786	0.964	0.499	0	0	Naaa
Xcr1	0	1.7581	0.92	0.153	0	0	Xcr1
Clec9a	0	1.73648	0.892	0.183	0	0	Clec9a
Ncoa7	0	1.66497	0.948	0.502	0	0	Ncoa7
Cd81	0	1.60833	0.821	0.137	0	0	Cd81
Rtl8c	0	1.53034	0.861	0.465	0	0	Rtl8c
Rab7b	0	1.52485	0.888	0.131	0	0	Rab7b
Cxcl9	0	1.50292	0.434	0.192	0	0	Cxcl9
Psap	0	1.42097	1	0.964	0	0	Psap
Dnase1l3	0	1.39536	0.781	0.305	0	0	Dnase1l3
Cyp26b1	0	1.36965	0.645	0.065	0	0	Cyp26b1
Serpinb6b	0	1.365	0.861	0.477	0	0	Serpinb6b
Cadm1	0	1.33467	0.773	0.109	0	0	Cadm1
Tlr12	0	1.29767	0.773	0.131	0	0	Tlr12
Tlr3	0	1.26519	0.805	0.162	0	0	Tlr3
Txn1	0	1.2122	0.948	0.666	0	0	Txn1
Pi4k2a	0	1.1676	0.849	0.306	0	0	Pi4k2a
Gpr171	0	1.12568	0.845	0.373	0	0	Gpr171
Ifi205	0	1.12248	0.873	0.273	0	0	Ifi205
Stt3b	0	1.11078	0.813	0.515	0	0	Stt3b
Gpr65	0	1.10127	0.821	0.372	0	0	Gpr65
Trim35	0	1.08102	0.861	0.337	0	0	Trim35
Agpat3	0	1.07371	0.757	0.136	0	0	Agpat3
Slc8b1	0	1.07139	0.857	0.333	0	0	Slc8b1
Cd36	0	1.02127	0.777	0.176	0	0	Cd36
Ucp2	0	1.01933	0.992	0.934	0	0	Ucp2
Adam8	0	1.01283	0.888	0.496	0	0	Adam8
Gpr141b	0	0.99401	0.689	0.116	0	0	Gpr141b
Apol7c	0	0.98178	0.721	0.396	0	0	Apol7c
Itgae	0	0.97393	0.904	0.546	0	0	Itgae
Naga	0	0.96931	0.888	0.543	0	0	Naga
Qpct	0	0.96834	0.876	0.552	0	0	Qpct
Pdia3	0	0.96808	0.976	0.847	0	0	Pdia3
Plpp1	0	0.96191	0.669	0.098	0	0	Plpp1
Btla	0	0.94385	0.825	0.362	0	0	Btla
Dbn1	0	0.93004	0.689	0.182	0	0	Dbn1
Ptms	0	0.92608	0.988	0.864	0	0	Ptms
Actn1	0	0.92327	0.904	0.635	0	0	Actn1
Wdfy4	0	0.92	0.984	0.872	0	0	Wdfy4
Txndc15	0	0.89878	0.813	0.352	0	0	Txndc15
Ttc39a	0	0.89001	0.665	0.103	0	0	Ttc39a
Rgs10	0	0.88667	0.956	0.767	0	0	Rgs10
Acvrl1	0	0.87463	0.789	0.294	0	0	Acvrl1
Atpif1	0	0.8741	0.988	0.9	0	0	Atpif1
Npc2	0	0.87166	0.936	0.752	0	0	Npc2
Gm6377	0	0.8715	0.924	0.701	0	0	Gm6377
Calr	0	0.86591	0.964	0.83	0	0	Calr
Rab43	0	0.862	0.944	0.741	0	0	Rab43
Tifab	0	0.85823	0.861	0.54	0	0	Tifab
Klf2	0	0.85128	0.805	0.341	0	0	Klf2
Plbd1	0	0.8503	0.976	0.922	0	0	Plbd1
Gusb	0	0.83395	0.845	0.449	0	0	Gusb
Cyfip2	0	0.83219	0.813	0.39	0	0	Cyfip2
Cd52	0	0.82632	0.996	0.946	0	0	Cd52
Slco3a1	0	0.81748	0.869	0.461	0	0	Slco3a1
Psmb9	0	0.81597	0.98	0.86	0	0	Psmb9
Rala	0	0.80986	0.92	0.596	0	0	Rala
E330020D12Rik	0	0.80259	0.386	0.063	0	0	E330020D12Rik
Tbca	0	0.78914	0.948	0.781	0	0	Tbca
Cyb5a	0	0.7863	0.837	0.542	0	0	Cyb5a
Dapk2	0	0.77872	0.542	0.128	0	0	Dapk2
Eef1b2	0	0.77797	1	0.954	0	0	Eef1b2
Gm2a	0	0.77646	1	0.949	0	0	Gm2a
Hsp90b1	0	0.77573	0.96	0.848	0	0	Hsp90b1
Tap1	0	0.76841	0.948	0.692	0	0	Tap1
H2-DMb1	0	0.76759	0.972	0.869	0	0	H2-DMb1
Hspa5	0	0.76259	0.964	0.897	0	0	Hspa5
St3gal5	0	0.761	0.781	0.355	0	0	St3gal5
Manf	0	0.75913	0.773	0.578	0	0	Manf
Pomp	0	0.75367	0.968	0.878	0	0	Pomp
Cd24a	0	0.72309	0.857	0.574	0	0	Cd24a
Camk1d	0	0.72278	0.845	0.518	0	0	Camk1d
Lima1	0	0.72212	0.761	0.158	0	0	Lima1
Rab32	0	0.71933	0.749	0.341	0	0	Rab32
Anpep	0	0.7168	0.88	0.591	0	0	Anpep
Psme1	0	0.71071	0.984	0.943	0	0	Psme1
Sdf2l1	0	0.709	0.813	0.666	0	0	Sdf2l1
P2ry14	0	0.70795	0.586	0.12	0	0	P2ry14
Apol10b	0	0.70564	0.446	0.134	0	0	Apol10b
BC028528	0	0.6948	0.709	0.323	0	0	BC028528
Sept9	0	0.69342	0.857	0.619	0	0	Sept9
Rpn1	0	0.69208	0.88	0.657	0	0	Rpn1
Kctd12	0	0.68924	0.861	0.624	0	0	Kctd12
Sgms1	0	0.68188	0.665	0.211	0	0	Sgms1
Ece1	0	0.68128	0.873	0.569	0	0	Ece1
Ckb	0	0.67575	0.948	0.798	0	0	Ckb
Dnajc3	0	0.6717	0.841	0.606	0	0	Dnajc3
Plin2	0	0.67019	0.817	0.435	0	0	Plin2
Rtl8b	0	0.66889	0.625	0.255	0	0	Rtl8b
Rab11a	0	0.66368	0.825	0.571	0	0	Rab11a
Ly75	0	0.66328	0.769	0.216	0	0	Ly75
Fndc5	0	0.65583	0.586	0.228	0	0	Fndc5
Mlec	0	0.65508	0.841	0.502	0	0	Mlec
Clec12a	0	0.65218	0.709	0.294	0	0	Clec12a
Selenos	0	0.64837	0.829	0.537	0	0	Selenos
Slc25a20	0	0.64591	0.841	0.565	0	0	Slc25a20
Man2b1	0	0.64494	0.944	0.839	0	0	Man2b1
Pttg1ip	0	0.644	0.653	0.272	0	0	Pttg1ip
Casp6	0	0.64105	0.614	0.236	0	0	Casp6
Fnbp1	0	0.6358	0.944	0.746	0	0	Fnbp1
Rtl8a	0	0.63326	0.57	0.17	0	0	Rtl8a
Gns	0	0.63035	0.841	0.551	0	0	Gns
Mycl	0	0.62001	0.61	0.196	0	0	Mycl
Lpar6	0	0.61609	0.518	0.206	0	0	Lpar6
Tnni2	0	0.6157	0.829	0.523	0	0	Tnni2
Phc2	0	0.61462	0.769	0.451	0	0	Phc2
Cd8a	0	0.61256	0.53	0.094	0	0	Cd8a
Lgals3	0	0.60872	0.96	0.857	0	0	Lgals3
Asb2	0	0.60841	0.841	0.671	0	0	Asb2
Fkbp1a	0	0.60802	0.896	0.635	0	0	Fkbp1a
Calm1	0	0.60086	0.996	0.952	0	0	Calm1
Actb	0	0.59749	1	0.998	0	0	Actb
Adam19	0	0.5967	0.92	0.611	0	0	Adam19
Odc1	0	0.59622	0.869	0.61	0	0	Odc1
Ffar4	0	0.59428	0.494	0.099	0	0	Ffar4
Spcs2	0	0.59258	0.801	0.573	0	0	Spcs2
Pdia6	0	0.59008	0.837	0.691	0	0	Pdia6
Gm36723	0	0.5813	0.522	0.13	0	0	Gm36723
Malat1	0	0.58067	0.996	0.995	0	0	Malat1
Slc9a9	0	0.57891	0.637	0.312	0	0	Slc9a9
Fuca1	0	0.57709	0.817	0.62	0	0	Fuca1
Arap1	0	0.57665	0.582	0.162	0	0	Arap1
Tap2	0	0.57519	0.924	0.691	0	0	Tap2
Itm2c	0	0.57406	0.94	0.718	0	0	Itm2c
Creld2	0	0.56739	0.602	0.393	0	0	Creld2
Tlr11	0	0.56253	0.534	0.159	0	0	Tlr11
Aif1	0	0.56235	0.92	0.658	0	0	Aif1
Sec61g	0	0.55479	0.968	0.908	0	0	Sec61g
Sult1a1	0	0.5531	0.546	0.255	0	0	Sult1a1
Trpm2	0	0.54577	0.458	0.122	0	0	Trpm2
Jdp2	0	0.54435	0.641	0.43	1e-05	0	Jdp2
Hyou1	0	0.54207	0.602	0.315	0	0	Hyou1
Mctp1	0	0.54156	0.733	0.371	0	0	Mctp1
Tmsb10	0	0.54107	1	0.983	0	0	Tmsb10
Vdac2	0	0.54076	0.904	0.796	0	0	Vdac2
Glipr1	0	0.54066	0.845	0.591	0	0	Glipr1
Sdc3	0	0.5404	0.721	0.323	0	0	Sdc3
Sgk1	0	0.53984	0.522	0.242	0	0	Sgk1
Myl6	0	0.53909	0.996	0.971	0	0	Myl6
Grn	0	0.53872	0.928	0.793	0	0	Grn
Plaat3	0	0.53169	0.741	0.44	0	0	Plaat3
Evl	0	0.53149	0.773	0.483	0	0	Evl
Fmnl2	0	0.53123	0.705	0.325	0	0	Fmnl2
Gpcpd1	0	0.52569	0.785	0.565	0	0	Gpcpd1
Rtcb	0	0.52374	0.873	0.623	0	0	Rtcb
Rtn4	0	0.52235	0.9	0.724	0	0	Rtn4
Irf5	0	0.52201	0.892	0.726	0	0	Irf5
Ppp1r11	0	0.52137	0.876	0.694	0	0	Ppp1r11
Snx22	0	0.52126	0.518	0.099	0	0	Snx22
Hepacam2	0	0.52093	0.669	0.336	0	0	Hepacam2
Tmsb4x	0	0.51873	1	0.998	0	0	Tmsb4x
Cd180	0	0.51829	0.586	0.293	0	0	Cd180
Unc119b	0	0.51711	0.665	0.342	0	0	Unc119b
Aldoa	0	0.51708	0.876	0.756	0	0	Aldoa
Ly6e	0	0.51632	0.98	0.895	0	0	Ly6e
Cpne3	0	0.51478	0.705	0.398	0	0	Cpne3
Fgd2	0	0.51439	0.865	0.632	0	0	Fgd2
Phyh	0	0.51354	0.606	0.208	0	0	Phyh
Spg21	0	0.51073	0.817	0.583	0	0	Spg21
Cdk14	0	0.50939	0.645	0.28	0	0	Cdk14
Ubash3b	0	0.5049	0.614	0.279	0	0	Ubash3b
Pfkp	0	0.50359	0.801	0.524	0	0	Pfkp
Prr13	0	0.49991	0.817	0.657	0	0	Prr13
Arpc2	0	0.4986	0.996	0.957	0	0	Arpc2
Rnase6	0	0.49789	0.865	0.723	0	0	Rnase6
Rab10	0	0.49741	0.869	0.607	0	0	Rab10
Nek6	0	0.49483	0.606	0.238	0	0	Nek6
Itpkb	0	0.49352	0.574	0.331	0	0	Itpkb
Cdc14a	0	0.49349	0.57	0.247	0	0	Cdc14a
Lrrk2	0	0.49332	0.741	0.46	0	0	Lrrk2
Ostc	0	0.49202	0.793	0.592	0	0	Ostc
Gng12	0	0.48547	0.558	0.218	0	0	Gng12
Lap3	0	0.48497	0.57	0.282	0	0	Lap3
Pbx1	0	0.48408	0.466	0.118	0	0	Pbx1
Mrpl42	0	0.48012	0.793	0.516	0	0	Mrpl42
Rab5if	0	0.47809	0.829	0.605	0	0	Rab5if
Oxct1	0	0.47421	0.641	0.332	0	0	Oxct1
Trappc4	0	0.47312	0.777	0.465	0	0	Trappc4
Psmb8	0	0.47216	0.952	0.902	0	0	Psmb8
Errfi1	0	0.46798	0.633	0.343	0	0	Errfi1
Sdad1	0	0.46648	0.618	0.334	0	0	Sdad1
Actr3	0	0.46644	0.988	0.962	0	0	Actr3
Acadl	0	0.46453	0.793	0.503	0	0	Acadl
Ndufb11	0	0.46394	0.896	0.786	0	0	Ndufb11
Commd8	0	0.46053	0.737	0.515	0	0	Commd8
Uqcrb	0	0.45943	0.912	0.799	0	0	Uqcrb
Olfm1	0	0.4562	0.518	0.276	0	0	Olfm1
Uqcrq	0	0.45429	0.956	0.832	0	0	Uqcrq
Eif2b2	0	0.45383	0.741	0.445	0	0	Eif2b2
Akr1a1	0	0.45379	0.948	0.875	0	0	Akr1a1
Sept6	0	0.45357	0.849	0.614	0	0	Sept6
Got2	0	0.45278	0.789	0.525	0	0	Got2
Psma3	0	0.45236	0.952	0.826	0	0	Psma3
Plekho1	0	0.45218	0.829	0.617	0	0	Plekho1
Prdx2	0	0.45045	0.912	0.743	0	0	Prdx2
Cystm1	0	0.44995	0.594	0.245	0	0	Cystm1
M6pr	0	0.44988	0.912	0.805	0	0	M6pr
Arhgap18	0	0.44898	0.789	0.568	0	0	Arhgap18
Gm15964	0	0.44847	0.558	0.247	0	0	Gm15964
Sh3pxd2b	0	0.44582	0.49	0.185	0	0	Sh3pxd2b
Plekho2	0	0.44483	0.88	0.708	0	0	Plekho2
Selenow	0	0.44225	0.845	0.691	0	0	Selenow
Ap3s1	0	0.4392	0.685	0.387	0	0	Ap3s1
Cpq	0	0.43835	0.522	0.173	0	0	Cpq
Pqlc1	0	0.43535	0.598	0.366	0	0	Pqlc1
Ppm1m	0	0.43518	0.813	0.597	0	0	Ppm1m
Reep5	0	0.4344	0.9	0.761	0	0	Reep5
Ppib	0	0.43423	0.948	0.875	0	0	Ppib
Ifngr1	0	0.43007	0.948	0.848	0	0	Ifngr1
Pmepa1	0	0.42879	0.717	0.431	0	0	Pmepa1
Tmed9	0	0.42855	0.797	0.611	0	0	Tmed9
Shtn1	0	0.4261	0.805	0.589	0	0	Shtn1
Fam168a	0	0.42369	0.534	0.275	0	0	Fam168a
Rtraf	0	0.42315	0.888	0.76	0	0	Rtraf
Ubfd1	0	0.42053	0.55	0.214	0	0	Ubfd1
Abhd17a	0	0.4189	0.797	0.598	0	0	Abhd17a
2310040G24Rik	0	0.41801	0.49	0.204	0	0	2310040G24Rik
Inpp5d	0	0.41552	0.888	0.726	0	0	Inpp5d
Hk3	0	0.41527	0.402	0.108	0	0	Hk3
Creb3	0	0.41499	0.598	0.35	0	0	Creb3
Egr3	0	0.41478	0.681	0.469	2e-05	0	Egr3
Pkib	0	0.41325	0.861	0.653	0	0	Pkib
Psma4	0	0.4131	0.88	0.727	0	0	Psma4
Myo9a	0	0.41107	0.641	0.358	0	0	Myo9a
Ccndbp1	0	0.41089	0.641	0.349	0	0	Ccndbp1
Tns3	0	0.40917	0.566	0.272	0	0	Tns3
Ccdc107	0	0.40797	0.641	0.389	0	0	Ccdc107
Cd82	0	0.40774	0.801	0.592	0	0	Cd82
Rrbp1	0	0.40686	0.9	0.795	0	0	Rrbp1
Tpm2	0	0.40586	0.422	0.217	0	0	Tpm2
Anxa5	0	0.40553	0.932	0.813	0	0	Anxa5
Gpr33	0	0.40495	0.375	0.055	0	0	Gpr33
Tm2d2	0	0.40487	0.769	0.566	0	0	Tm2d2
Pafah1b3	0	0.40464	0.665	0.392	0	0	Pafah1b3
Tspan33	0	0.40456	0.602	0.334	0	0	Tspan33
Polr1d	0	0.40425	0.888	0.745	0	0	Polr1d
Ctla4	0	0.40353	0.267	0.057	0	0	Ctla4
Soat1	0	0.40209	0.741	0.544	0	0	Soat1
Slc35b1	0	0.40113	0.61	0.342	0	0	Slc35b1
Sh3bp1	0	0.39964	0.896	0.791	0	0	Sh3bp1
Clec1b	0	0.39941	0.355	0.072	0	0	Clec1b
Atp5g3	0	0.3994	0.968	0.875	0	0	Atp5g3
Wdr1	0	0.39871	0.968	0.888	0	0	Wdr1
Leprotl1	0	0.39848	0.681	0.45	0	0	Leprotl1
Tbcb	0	0.39843	0.765	0.544	0	0	Tbcb
Egr2	0	0.39803	0.418	0.234	4e-05	0	Egr2
Mospd1	0	0.39735	0.426	0.119	0	0	Mospd1
Tsc22d3	0	0.39691	0.701	0.481	0	0	Tsc22d3
Inpp1	0	0.39563	0.363	0.128	0	0	Inpp1
Unc93b1	0	0.39395	0.972	0.903	0	0	Unc93b1
Cd84	0	0.39383	0.41	0.21	0	0	Cd84
Gng2	0	0.39184	0.793	0.572	0	0	Gng2
Creg1	0	0.39007	0.789	0.581	0	0	Creg1
Procr	0	0.38984	0.43	0.194	0	0	Procr
Serp1	0	0.38984	0.869	0.698	0	0	Serp1
Tbc1d9	0	0.38745	0.9	0.745	0	0	Tbc1d9
Snhg6	0	0.38725	0.681	0.422	0	0	Snhg6
Anxa1	0	0.38563	0.88	0.685	0	0	Anxa1
Proser2	0	0.38545	0.359	0.046	0	0	Proser2
Zfp366	0	0.38278	0.729	0.413	0	0	Zfp366
Dnajb11	0	0.3825	0.669	0.481	0	0	Dnajb11
Rraga	0	0.38029	0.685	0.474	0	0	Rraga
Arhgap5	0	0.38022	0.598	0.349	0	0	Arhgap5
Prkar2a	0	0.37862	0.797	0.522	0	0	Prkar2a
Asap2	0	0.37747	0.47	0.146	0	0	Asap2
Igf2r	0	0.37485	0.319	0.037	0	0	Igf2r
Anxa7	0	0.37446	0.661	0.396	0	0	Anxa7
Pdia4	0	0.37254	0.582	0.414	0.0003	0	Pdia4
Spcs1	0	0.3724	0.841	0.67	0	0	Spcs1
Psen2	0	0.37231	0.482	0.198	0	0	Psen2
Ap2m1	0	0.37217	0.789	0.643	0	0	Ap2m1
Hic1	0	0.37209	0.817	0.654	0.00047	0	Hic1
Grcc10	0	0.37167	0.912	0.803	0	0	Grcc10
Gatm	0	0.37146	0.669	0.392	0	0	Gatm
Cyp27a1	0	0.37056	0.514	0.207	0	0	Cyp27a1
Id2	0	0.37031	0.761	0.402	0	0	Id2
Ssr2	0	0.37008	0.753	0.573	0	0	Ssr2
Jaml	0	0.36985	0.845	0.716	0	0	Jaml
Scand1	0	0.36914	0.88	0.765	0	0	Scand1
Rpl36al	0	0.36866	0.988	0.936	0	0	Rpl36al
Arl4a	0	0.36767	0.522	0.235	0	0	Arl4a
Psmb7	0	0.36714	0.789	0.562	0	0	Psmb7
P4hb	0	0.36655	0.88	0.772	4e-05	0	P4hb
Slc7a8	0	0.36461	0.303	0.055	0	0	Slc7a8
Phlda1	0	0.36346	0.195	0.069	0	0	Phlda1
BC035044	0	0.36288	0.622	0.349	0	0	BC035044
Asah1	0	0.36283	0.849	0.709	0	0	Asah1
Dusp10	0	0.36231	0.406	0.157	0	0	Dusp10
Atp2a2	0	0.36197	0.657	0.426	0	0	Atp2a2
Nsun2	0	0.36167	0.677	0.452	0	0	Nsun2
Actg1	0	0.36162	1	0.995	0	0	Actg1
Nckipsd	0	0.36067	0.426	0.177	0	0	Nckipsd
Srp19	0	0.36067	0.645	0.437	0	0	Srp19
Ap1b1	0	0.36032	0.645	0.395	0	0	Ap1b1
Cox7b	0	0.35861	0.948	0.838	0	0	Cox7b
Atg3	0	0.35814	0.765	0.59	0	0	Atg3
Txndc5	0	0.35767	0.498	0.289	0	0	Txndc5
Pgk1	0	0.35736	0.865	0.677	0	0	Pgk1
Lrrc1	0	0.35726	0.367	0.073	0	0	Lrrc1
Fam149a	0	0.35684	0.375	0.097	0	0	Fam149a
Hdlbp	0	0.35508	0.685	0.505	1e-05	0	Hdlbp
Lgals1	0	0.35498	0.749	0.586	0.00074	0	Lgals1
Slfn5	0	0.35436	0.41	0.161	0	0	Slfn5
Arf5	0	0.35394	0.94	0.854	0	0	Arf5
Naa38	0	0.35378	0.781	0.598	0	0	Naa38
Fndc7	0	0.35304	0.378	0.096	0	0	Fndc7
Pmf1	0	0.35251	0.502	0.306	0	0	Pmf1
Hacd2	0	0.35237	0.582	0.341	0	0	Hacd2
Psmb4	0	0.35164	0.912	0.773	0	0	Psmb4
Atp6v0e	0	0.35047	0.924	0.854	0	0	Atp6v0e
Fdps	0	0.34853	0.737	0.568	0.00153	0	Fdps
Arid4a	0	0.34852	0.833	0.692	0.00942	0	Arid4a
Mospd2	0	0.34844	0.522	0.275	0	0	Mospd2
Epsti1	0	0.34747	0.781	0.436	0	0	Epsti1
Arsb	0	0.34731	0.725	0.492	0	0	Arsb
Atp5b	0	0.34692	0.964	0.894	0	0	Atp5b
Ndufc1	0	0.34677	0.849	0.648	0	0	Ndufc1
Cmtm7	0	0.34563	0.749	0.552	0	0	Cmtm7
Ifi211	0	0.34468	0.375	0.115	0	0	Ifi211
Trib1	0	0.34445	0.857	0.622	0	0	Trib1
Chuk	0	0.34382	0.697	0.447	0	0	Chuk
Nars	0	0.34284	0.789	0.62	2e-05	0	Nars
Sumo3	0	0.34263	0.705	0.448	0	0	Sumo3
Romo1	0	0.34243	0.845	0.649	0	0	Romo1
Serf2	0	0.34221	0.996	0.962	0	0	Serf2
Mpc2	0	0.34152	0.853	0.67	0	0	Mpc2
Surf4	0	0.34103	0.725	0.531	0	0	Surf4
Fam102b	0	0.33958	0.43	0.208	0	0	Fam102b
Tm9sf3	0	0.33893	0.781	0.637	2e-05	0	Tm9sf3
Prkd3	0	0.33857	0.697	0.498	1e-05	0	Prkd3
Pdia5	0	0.33738	0.335	0.069	0	0	Pdia5
Prpf38b	0	0.33733	0.717	0.547	0.00073	0	Prpf38b
Oasl1	0	0.33625	0.219	0.057	0	0	Oasl1
Itgb1	0	0.33593	0.857	0.657	0	0	Itgb1
Hivep3	0	0.3355	0.359	0.107	0	0	Hivep3
Dynlt1b	0	0.33419	0.518	0.275	0	0	Dynlt1b
Trim30a	0	0.33306	0.586	0.357	0	0	Trim30a
Tmem50b	0	0.33277	0.733	0.523	0	0	Tmem50b
Apobr	0	0.33232	0.665	0.414	0	0	Apobr
Znrd1	0	0.33204	0.765	0.541	0	0	Znrd1
Pdlim7	0	0.33188	0.398	0.104	0	0	Pdlim7
Klf3	0	0.33166	0.637	0.439	1e-05	0	Klf3
Slc9a3r2	0	0.32961	0.43	0.149	0	0	Slc9a3r2
Polr2g	0	0.32908	0.713	0.529	0	0	Polr2g
Plp2	0	0.32875	0.733	0.522	0	0	Plp2
Oaz1	0	0.32787	0.988	0.946	0	0	Oaz1
Ift20	0	0.32565	0.649	0.385	0	0	Ift20
Stt3a	0	0.32502	0.709	0.515	0	0	Stt3a
Ppp1r2	0	0.32482	0.773	0.581	0	0	Ppp1r2
March1	0	0.3242	0.622	0.42	0	0	March1
Bcl2l14	0	0.32265	0.55	0.165	0	0	Bcl2l14
Mfsd14a	0	0.32138	0.598	0.349	0	0	Mfsd14a
Trpc4ap	0	0.32122	0.693	0.454	0	0	Trpc4ap
Plcb4	0	0.32086	0.39	0.12	0	0	Plcb4
Ankrd12	0	0.32084	0.55	0.278	0	0	Ankrd12
Psmb1	0	0.32021	0.924	0.804	0	0	Psmb1
Tlnrd1	0	0.3195	0.382	0.156	0	0	Tlnrd1
Dlgap4	0	0.31857	0.61	0.32	0	0	Dlgap4
Cycs	0	0.31855	0.908	0.805	0	0	Cycs
Pstpip1	0	0.31811	0.566	0.312	0	0	Pstpip1
Prkra	0	0.31808	0.486	0.241	0	0	Prkra
Cox7c	0	0.3177	0.972	0.924	0	0	Cox7c
Hip1	0	0.31703	0.347	0.087	0	0	Hip1
Itm2a	0	0.31645	0.199	0.023	0	0	Itm2a
Stard3nl	0	0.31642	0.705	0.478	0	0	Stard3nl
Tmem258	0	0.31628	0.888	0.802	0	0	Tmem258
Sept3	0	0.31592	0.287	0.063	0	0	Sept3
Bri3bp	0	0.31554	0.857	0.699	0	0	Bri3bp
Jtb	0	0.31498	0.681	0.435	0	0	Jtb
Cope	0	0.31487	0.821	0.686	0.00087	0	Cope
Sfr1	0	0.31363	0.717	0.504	0	0	Sfr1
Mvb12a	0	0.31362	0.765	0.562	0	0	Mvb12a
Fnip2	0	0.31075	0.347	0.077	0	0	Fnip2
Galnt7	0	0.31024	0.478	0.228	0	0	Galnt7
Ywhag	0	0.31021	0.793	0.601	1e-05	0	Ywhag
Ppa1	0	0.30985	0.606	0.338	0	0	Ppa1
Tbc1d8	0	0.30971	0.833	0.515	0	0	Tbc1d8
Mras	0	0.30884	0.291	0.042	0	0	Mras
Mkrn1	0	0.30875	0.765	0.611	8e-05	0	Mkrn1
Erlin1	0	0.30841	0.649	0.438	0	0	Erlin1
Coa5	0	0.3083	0.594	0.318	0	0	Coa5
Ppp1r15b	0	0.30778	0.665	0.445	0	0	Ppp1r15b
Hps4	0	0.3076	0.458	0.189	0	0	Hps4
Alms1	0	0.30744	0.351	0.106	0	0	Alms1
Tram1	0	0.30728	0.741	0.556	7e-05	0	Tram1
Rasgrp3	0	0.30697	0.458	0.267	6e-05	0	Rasgrp3
Klrk1	0	0.30686	0.637	0.382	0	0	Klrk1
Eif4ebp1	0	0.30651	0.375	0.204	8e-05	0	Eif4ebp1
Fcgrt	0	0.30637	0.534	0.268	0	0	Fcgrt
Vav3	0	0.30571	0.729	0.537	0.00084	0	Vav3
Uqcr11	0	0.30511	0.904	0.789	0.00852	0	Uqcr11
Pold4	0	0.30314	0.765	0.584	3e-05	0	Pold4
B230219D22Rik	0	0.30291	0.701	0.492	0	0	B230219D22Rik
Itm2b	0	0.30235	0.972	0.909	0	0	Itm2b
Sem1	0	0.30229	0.984	0.933	0	0	Sem1
Arf3	0	0.30215	0.737	0.543	1e-05	0	Arf3
Scin	0	0.30191	0.267	0.037	0	0	Scin
Atp6v1d	0	0.30182	0.721	0.537	1e-05	0	Atp6v1d
Lasp1	0	0.301	0.785	0.585	1e-05	0	Lasp1
Tm9sf2	0	0.30056	0.733	0.492	0	0	Tm9sf2
Rcbtb2	0	0.29964	0.49	0.246	0	0	Rcbtb2
Vwf	0	0.29894	0.283	0.055	0	0	Vwf
Vamp3	0	0.29894	0.618	0.36	0	0	Vamp3
Erp44	0	0.29884	0.657	0.438	0	0	Erp44
Nck2	0	0.29863	0.331	0.075	0	0	Nck2
Preb	0	0.29851	0.721	0.488	0	0	Preb
Cs	0	0.29838	0.821	0.625	2e-05	0	Cs
Man1b1	0	0.29723	0.482	0.241	0	0	Man1b1
Ap3d1	0	0.29487	0.645	0.454	0	0	Ap3d1
Cfl1	0	0.29416	0.988	0.977	0	0	Cfl1
Cxcr3	0	0.29389	0.275	0.036	0	0	Cxcr3
Ptpn22	0	0.29342	0.494	0.266	0	0	Ptpn22
Ccdc12	0	0.29321	0.928	0.797	1e-05	0	Ccdc12
Atp6v0a2	0	0.2927	0.506	0.256	0	0	Atp6v0a2
Psmb5	0	0.29257	0.873	0.741	1e-05	0	Psmb5
Cox6a1	0	0.29042	0.96	0.869	1e-05	0	Cox6a1
Sec11c	0	0.28953	0.857	0.745	0.00177	0	Sec11c
Cdk2ap2	0	0.28949	0.785	0.597	0.00143	0	Cdk2ap2
Elac2	0	0.28947	0.375	0.171	0	0	Elac2
Ube2w	0	0.2885	0.49	0.285	0	0	Ube2w
Ube2n	0	0.28798	0.825	0.666	0.00019	0	Ube2n
Rps11	0	0.28778	1	0.982	0	0	Rps11
Rnf167	0	0.28753	0.566	0.358	0	0	Rnf167
Eif2s1	0	0.28728	0.761	0.598	0.00136	0	Eif2s1
Lpgat1	0	0.28637	0.578	0.361	0	0	Lpgat1
Ndfip1	0	0.28605	0.837	0.747	0.02384	0	Ndfip1
Ndrg1	0	0.28595	0.526	0.238	0	0	Ndrg1
Ranbp9	0	0.28579	0.506	0.311	2e-05	0	Ranbp9
Rnaset2b	0	0.28495	0.725	0.525	0	0	Rnaset2b
Eif2s2	0	0.28494	0.94	0.842	9e-05	0	Eif2s2
Gmfb	0	0.28329	0.522	0.308	0	0	Gmfb
Tomm34	0	0.28229	0.546	0.377	0.00113	0	Tomm34
Psma5	0	0.28107	0.805	0.685	0.00392	0	Psma5
Snx24	0	0.2803	0.335	0.082	0	0	Snx24
Smdt1	0	0.27965	0.912	0.808	0.00035	0	Smdt1
Sec61a1	0	0.27907	0.697	0.534	0.00298	0	Sec61a1
Syne1	0	0.27897	0.398	0.148	0	0	Syne1
Cops5	0	0.27895	0.641	0.441	1e-05	0	Cops5
Mrps15	0	0.27849	0.741	0.54	0.00033	0	Mrps15
Sod1	0	0.27786	0.801	0.627	0.02414	0	Sod1
Lims1	0	0.27689	0.761	0.594	0.03426	0	Lims1
Derl1	0	0.27642	0.681	0.487	9e-05	0	Derl1
Hspa8	0	0.27623	0.996	0.968	0.01778	0	Hspa8
Pianp	0	0.27611	0.534	0.291	0	0	Pianp
Taldo1	0	0.2759	0.98	0.915	0	0	Taldo1
Zswim8	0	0.27412	0.43	0.193	0	0	Zswim8
Ndufa13	0	0.27407	0.924	0.838	0.00021	0	Ndufa13
Rcn2	0	0.27285	0.454	0.238	0	0	Rcn2
Cct3	0	0.27248	0.829	0.617	0.00022	0	Cct3
Vcp	0	0.27166	0.916	0.776	0	0	Vcp
Nagk	0	0.27122	0.522	0.314	0	0	Nagk
Coro7	0	0.27092	0.55	0.304	0	0	Coro7
Spint2	0	0.27085	0.737	0.537	0	0	Spint2
Vta1	0	0.27	0.582	0.421	0.00757	0	Vta1
Ndufs5	0	0.26925	0.813	0.648	0.00012	0	Ndufs5
P3h2	0	0.26899	0.231	0.028	0	0	P3h2
Pdcl3	0	0.26899	0.785	0.586	7e-05	0	Pdcl3
Isca2	0	0.26866	0.45	0.257	0	0	Isca2
Synpo	0	0.26807	0.219	0.029	0	0	Synpo
Tor1a	0	0.26783	0.705	0.451	0	0	Tor1a
Psma7	0	0.26689	0.928	0.849	0.0001	0	Psma7
Rbfa	0	0.26598	0.566	0.315	0	0	Rbfa
Gna15	0	0.26595	0.331	0.126	0	0	Gna15
Gnas	0	0.26571	0.944	0.898	0	0	Gnas
Ppm1k	0	0.26566	0.371	0.2	4e-05	0	Ppm1k
Pde1b	0	0.26554	0.462	0.174	0	0	Pde1b
Sharpin	0	0.26483	0.669	0.455	4e-05	0	Sharpin
Stx17	0	0.2641	0.39	0.191	0	0	Stx17
Ldha	0	0.26406	0.956	0.888	0.01439	0	Ldha
Palld	0	0.26387	0.51	0.28	0	0	Palld
Mtch2	0	0.26264	0.709	0.531	0.00157	0	Mtch2
Uqcrfs1	0	0.26241	0.861	0.734	0.00634	0	Uqcrfs1
Eid1	0	0.2607	0.681	0.467	0	0	Eid1
Ndufb2	0	0.26024	0.757	0.593	0.00091	0	Ndufb2
Bvht	0	0.25974	0.219	0.024	0	0	Bvht
Aagab	0	0.25961	0.466	0.232	0	0	Aagab
Ppp1r18	0	0.25902	0.817	0.675	0.00151	0	Ppp1r18
Tshz1	0	0.25861	0.303	0.115	0	0	Tshz1
Flt3	0	0.25794	0.849	0.675	2e-05	0	Flt3
Cox14	0	0.257	0.757	0.589	0.02275	0	Cox14
Pcbd2	0	0.2564	0.622	0.417	0.00056	0	Pcbd2
Atp1a1	0	0.25587	0.769	0.589	0.00885	0	Atp1a1
Gabarap	0	0.25575	0.956	0.851	2e-05	0	Gabarap
Ptgis	0	0.25525	0.219	0.02	0	0	Ptgis
Xbp1	0	0.25465	0.701	0.528	0.00338	0	Xbp1
Atp8a1	0	0.25432	0.55	0.339	0	0	Atp8a1
Cldn1	0	0.25316	0.195	0.08	0.00033	0	Cldn1
Dynll2	0	0.25313	0.677	0.457	2e-05	0	Dynll2
Kctd10	0	0.25313	0.502	0.267	0	0	Kctd10
Gm16286	0	0.25307	0.677	0.476	7e-05	0	Gm16286
Txndc16	0	0.25298	0.363	0.195	0.00011	0	Txndc16
Srf	0	0.25261	0.51	0.306	4e-05	0	Srf
Fbxo6	0	0.25226	0.554	0.346	0	0	Fbxo6
Rab11fip4	0	0.25223	0.307	0.103	0	0	Rab11fip4
Srp9	0	0.25169	0.849	0.695	0.04111	0	Srp9
Rab30	0	0.25115	0.359	0.143	0	0	Rab30
Mdh1	0	0.25004	0.876	0.752	0.03845	0	Mdh1
Ncaph	0	-0.25103	0.012	0.19	0	0	Ncaph
Spc25	0	-0.25266	0.016	0.182	0	0	Spc25
Shcbp1	0	-0.25373	0.024	0.171	4e-05	0	Shcbp1
Pram1	0	-0.25536	0.012	0.192	0	0	Pram1
Kpna2	0	-0.25652	0.076	0.209	0.00777	0	Kpna2
Clspn	0	-0.25668	0.016	0.178	0	0	Clspn
Atrnl1	0	-0.25787	0.036	0.176	0.00029	0	Atrnl1
Fundc2	0	-0.25845	0.267	0.408	0.02013	0	Fundc2
Cdc20	0	-0.25867	0.036	0.152	0.01432	0	Cdc20
Il17ra	0	-0.25958	0.04	0.184	0.0003	0	Il17ra
Hmmr	0	-0.25985	0.008	0.145	5e-05	0	Hmmr
Ncapg	0	-0.2605	0.012	0.171	0	0	Ncapg
Gbp7	0	-0.26138	0.028	0.18	3e-05	0	Gbp7
Eif4e3	0	-0.26265	0.235	0.383	0.03185	0	Eif4e3
Frrs1	0	-0.26624	0.08	0.244	6e-05	0	Frrs1
Rps19	0	-0.267	0.996	0.987	0	0	Rps19
Bub1b	0	-0.26844	0.028	0.211	0	0	Bub1b
Slc49a4	0	-0.26877	0.036	0.171	0.0007	0	Slc49a4
Rpl21	0	-0.27058	0.988	0.98	0	0	Rpl21
Rin2	0	-0.27186	0.092	0.222	0.0137	0	Rin2
Rfc5	0	-0.27233	0.104	0.287	0	0	Rfc5
Ncapd3	0	-0.27362	0.1	0.266	0.00011	0	Ncapd3
Hnrnpa1	0	-0.27467	0.892	0.891	0.04743	0	Hnrnpa1
Nin	0	-0.27533	0.255	0.399	0.0435	0	Nin
Kif22	0	-0.27559	0.012	0.181	0	0	Kif22
Rps24	0	-0.27566	0.992	0.983	0	0	Rps24
Tfeb	0	-0.27888	0.195	0.333	0.03792	0	Tfeb
Pira2	0	-0.27906	0.052	0.231	0	0	Pira2
Diaph3	0	-0.27971	0.104	0.272	7e-05	0	Diaph3
Gbp8	0	-0.28291	0.036	0.178	0.00021	0	Gbp8
Tnfrsf13b	0	-0.28385	0.124	0.261	0.01139	0	Tnfrsf13b
Slc29a1	0	-0.28671	0.195	0.325	0.01476	0	Slc29a1
Fcgr2b	0	-0.289	0.052	0.179	0.0079	0	Fcgr2b
Skint3	0	-0.28932	0.008	0.137	0.00013	0	Skint3
Smox	0	-0.29245	0.04	0.174	0.00101	0	Smox
Ctc1	0	-0.29398	0.08	0.262	0	0	Ctc1
Plxnd1	0	-0.29483	0.052	0.205	0.00011	0	Plxnd1
Chn2	0	-0.2972	0.143	0.323	2e-05	0	Chn2
Rpl37a	0	-0.29813	0.996	0.986	0	0	Rpl37a
Usp1	0	-0.29853	0.259	0.385	0.02228	0	Usp1
Cd209c	0	-0.29887	0.004	0.155	0	0	Cd209c
Srgn	0	-0.29971	0.976	0.975	2e-05	0	Srgn
Rpa1	0	-0.30444	0.223	0.381	0.00061	0	Rpa1
Tcn2	0	-0.30572	0.108	0.232	0.02608	0	Tcn2
Tra2b	0	-0.30796	0.837	0.833	0.0202	0	Tra2b
Cd302	0	-0.30982	0.167	0.303	0.00645	0	Cd302
Gpx1	0	-0.30998	0.976	0.962	0	0	Gpx1
Abcg3	0	-0.31453	0.131	0.308	3e-05	0	Abcg3
Wls	0	-0.31596	0.012	0.205	0	0	Wls
Srsf7	0	-0.31684	0.9	0.876	0.00122	0	Srsf7
Hjurp	0	-0.31799	0.108	0.253	0.00216	0	Hjurp
Gbp3	0	-0.31824	0.036	0.21	0	0	Gbp3
Snrpg	0	-0.31835	0.948	0.913	0	0	Snrpg
Pecam1	0	-0.32194	0.06	0.25	0	0	Pecam1
Kif15	0	-0.32351	0.036	0.208	0	0	Kif15
Ncapd2	0	-0.32541	0.08	0.233	0.00029	0	Ncapd2
4930523C07Rik	0	-0.32715	0.287	0.442	0.02206	0	4930523C07Rik
Sirpb1a	0	-0.32855	0	0.159	0	0	Sirpb1a
Suz12	0	-0.3294	0.347	0.46	0.04552	0	Suz12
Prdm1	0	-0.32979	0.008	0.135	0.00021	0	Prdm1
Emp1	0	-0.33056	0.06	0.189	0.00565	0	Emp1
Cyp4f16	0	-0.33271	0.183	0.312	0.04019	0	Cyp4f16
Pkmyt1	0	-0.33366	0.104	0.26	0.00023	0	Pkmyt1
Rab24	0	-0.33428	0.343	0.473	0.00429	0	Rab24
Mreg	0	-0.33442	0.016	0.14	0.00083	0	Mreg
Ank	0	-0.33483	0.044	0.231	0	0	Ank
Asf1b	0	-0.33592	0.04	0.239	0	0	Asf1b
Rap1b	0	-0.33596	0.908	0.901	0.00011	0	Rap1b
Hpgd	0	-0.33643	0.04	0.206	1e-05	0	Hpgd
Cd300lf	0	-0.33845	0.028	0.235	0	0	Cd300lf
Slc7a11	0	-0.33988	0.028	0.149	0.00341	0	Slc7a11
G6pdx	0	-0.34511	0.223	0.399	8e-05	0	G6pdx
Emp3	0	-0.348	0.135	0.318	9e-05	0	Emp3
Por	0	-0.34803	0.207	0.362	0.00091	0	Por
Ap1s2	0	-0.3518	0.223	0.392	8e-05	0	Ap1s2
Mir155hg	0	-0.3521	0.048	0.168	0.02141	0	Mir155hg
Nceh1	0	-0.35472	0.06	0.221	3e-05	0	Nceh1
Cbx5	0	-0.35612	0.135	0.308	3e-05	0	Cbx5
Mrpl33	0	-0.35646	0.733	0.755	0.01026	0	Mrpl33
Dock4	0	-0.35711	0.219	0.405	7e-05	0	Dock4
Casp4	0	-0.35869	0.076	0.226	0.00094	0	Casp4
Rgl1	0	-0.35916	0.024	0.201	0	0	Rgl1
Pvr	0	-0.35939	0.135	0.293	0.00169	0	Pvr
Dnmt1	0	-0.36031	0.227	0.374	0.00917	0	Dnmt1
Mpp7	0	-0.36141	0.398	0.534	0.00901	0	Mpp7
Pglyrp1	0	-0.36236	0.064	0.201	0.00207	0	Pglyrp1
Clec4a4	0	-0.36265	0.004	0.224	0	0	Clec4a4
Tkt	0	-0.36306	0.896	0.903	1e-05	0	Tkt
Klk8	0	-0.36432	0.195	0.353	0.00084	0	Klk8
Nasp	0	-0.36498	0.239	0.4	0.00051	0	Nasp
Cd101	0	-0.36707	0.012	0.227	0	0	Cd101
Hivep2	0	-0.36723	0.259	0.398	0.03446	0	Hivep2
Gadd45g	0	-0.36955	0.02	0.143	0.00129	0	Gadd45g
Spns3	0	-0.37098	0.056	0.282	0	0	Spns3
Klf13	0	-0.37162	0.446	0.559	0.0021	0	Klf13
Dab2	0	-0.37242	0.012	0.111	0.02908	0	Dab2
Tgfb1	0	-0.37248	0.813	0.854	0.00124	0	Tgfb1
Il1rn	0	-0.37286	0.012	0.13	0.0014	0	Il1rn
Crlf3	0	-0.37292	0.394	0.502	0.00519	0	Crlf3
Cenpe	0	-0.37323	0.064	0.213	0.0005	0	Cenpe
Ddx5	0	-0.37332	0.988	0.986	0	0	Ddx5
Fcho2	0	-0.37438	0.295	0.457	0.00038	0	Fcho2
Med30	0	-0.37485	0.494	0.586	0.00022	0	Med30
Aurkb	0	-0.37519	0.032	0.234	0	0	Aurkb
Vopp1	0	-0.37529	0.064	0.304	0	0	Vopp1
Fam107b	0	-0.37536	0.41	0.592	9e-05	0	Fam107b
Tyms	0	-0.37607	0.116	0.273	0.0003	0	Tyms
Prc1	0	-0.37667	0.004	0.189	0	0	Prc1
Rhog	0	-0.37682	0.817	0.813	0.00013	0	Rhog
Snhg1	0	-0.37772	0.677	0.732	0.01719	0	Snhg1
Cd72	0	-0.37783	0.04	0.233	0	0	Cd72
Ramp3	0	-0.37786	0.08	0.245	9e-05	0	Ramp3
Cdca3	0	-0.37841	0.068	0.236	4e-05	0	Cdca3
Racgap1	0	-0.38166	0.072	0.256	0	0	Racgap1
Igsf6	0	-0.38218	0.116	0.319	0	0	Igsf6
Ms4a6d	0	-0.38279	0.028	0.205	0	0	Ms4a6d
Casp8	0	-0.38337	0.223	0.435	0	0	Casp8
Ptafr	0	-0.38507	0.1	0.255	0.00077	0	Ptafr
Gm45716	0	-0.3853	0.072	0.223	0.00037	0	Gm45716
Lin54	0	-0.38627	0.147	0.337	0	0	Lin54
Atp1a3	0	-0.38818	0.004	0.225	0	0	Atp1a3
Fam111a	0	-0.38987	0.135	0.334	0	0	Fam111a
Macf1	0	-0.39117	0.53	0.641	0.00301	0	Macf1
Tmcc3	0	-0.39171	0.048	0.191	0.00088	0	Tmcc3
Gm15987	0	-0.39263	0.056	0.282	0	0	Gm15987
Ddr1	0	-0.39311	0.032	0.252	0	0	Ddr1
Nap1l1	0	-0.39368	0.924	0.905	0	0	Nap1l1
Trappc5	0	-0.39466	0.287	0.453	6e-05	0	Trappc5
Mmd	0	-0.39576	0.096	0.253	0.00022	0	Mmd
Resf1	0	-0.39593	0.263	0.417	0.01608	0	Resf1
Mapkapk2	0	-0.39829	0.753	0.788	0.0007	0	Mapkapk2
Isg15	0	-0.40334	0.167	0.339	0.00233	0	Isg15
Ankrd44	0	-0.40523	0.538	0.654	0.00637	0	Ankrd44
Gch1	0	-0.40698	0.215	0.383	9e-05	0	Gch1
Gpx4	0	-0.407	0.765	0.74	0.008	0	Gpx4
Smad7	0	-0.40748	0.267	0.424	0.00188	0	Smad7
Rbpms	0	-0.40757	0.139	0.347	0	0	Rbpms
Lbr	0	-0.4125	0.331	0.526	0	0	Lbr
Nfam1	0	-0.41317	0.502	0.621	5e-05	0	Nfam1
Wnt11	0	-0.41623	0.1	0.233	0.02552	0	Wnt11
Lig1	0	-0.41816	0.155	0.293	0.00975	0	Lig1
St3gal4	0	-0.4186	0.287	0.467	0	0	St3gal4
Mapk3	0	-0.42054	0.279	0.454	0	0	Mapk3
Mcm4	0	-0.42212	0.251	0.4	0.00044	0	Mcm4
Tuba1c	0	-0.4231	0.753	0.763	0.00702	0	Tuba1c
Clec4b1	0	-0.42322	0.012	0.237	0	0	Clec4b1
Mcm5	0	-0.42459	0.239	0.387	0.00238	0	Mcm5
Nrm	0	-0.42556	0.187	0.417	0	0	Nrm
Ddx6	0	-0.42781	0.697	0.738	0.03891	0	Ddx6
Flvcr1	0	-0.42886	0.12	0.27	0.00076	0	Flvcr1
F11r	0	-0.43	0.04	0.263	0	0	F11r
Itgax	0	-0.43032	0.853	0.89	0	0	Itgax
Eps8	0	-0.43268	0.538	0.602	0.02866	0	Eps8
Uhrf1	0	-0.43327	0.044	0.262	0	0	Uhrf1
Incenp	0	-0.43428	0.076	0.254	0	0	Incenp
Rgs12	0	-0.43556	0.116	0.325	0	0	Rgs12
Kif23	0	-0.43762	0.112	0.266	0.00055	0	Kif23
Tacc3	0	-0.43826	0.112	0.297	0	0	Tacc3
Mefv	0	-0.43873	0.032	0.266	0	0	Mefv
Haus8	0	-0.44014	0.299	0.461	1e-05	0	Haus8
Ms4a4c	0	-0.44055	0.04	0.204	0	0	Ms4a4c
Bcl3	0	-0.44062	0.112	0.309	0	0	Bcl3
Gpr141	0	-0.44079	0.139	0.361	0	0	Gpr141
Calm2	0	-0.44106	0.777	0.8	0.00011	0	Calm2
Cers6	0	-0.44146	0.235	0.414	6e-05	0	Cers6
Lmnb1	0	-0.44201	0.757	0.73	0.01721	0	Lmnb1
Ezh2	0	-0.44236	0.319	0.42	0.0362	0	Ezh2
Zc3h12a	0	-0.44436	0.259	0.429	2e-05	0	Zc3h12a
Crtc3	0	-0.44643	0.351	0.491	0.00014	0	Crtc3
Stk24	0	-0.44682	0.554	0.654	1e-05	0	Stk24
Rrad	0	-0.44691	0.084	0.227	0.00833	0	Rrad
Dusp3	0	-0.44694	0.179	0.392	0	0	Dusp3
Serinc3	0	-0.44754	0.637	0.706	0.00011	0	Serinc3
Lair1	0	-0.44824	0.024	0.294	0	0	Lair1
Cenpf	0	-0.44839	0.048	0.188	0.00084	0	Cenpf
Gsn	0	-0.44861	0.908	0.896	9e-05	0	Gsn
Pilrb1	0	-0.44874	0.135	0.367	0	0	Pilrb1
Hat1	0	-0.44991	0.307	0.512	0	0	Hat1
Otulinl	0	-0.45304	0.785	0.794	0	0	Otulinl
Tpx2	0	-0.45355	0.052	0.271	0	0	Tpx2
Ppp1r14a	0	-0.45437	0.47	0.583	0.00191	0	Ppp1r14a
Tk1	0	-0.4548	0.052	0.258	0	0	Tk1
Arhgap9	0	-0.45579	0.406	0.556	3e-05	0	Arhgap9
Arl8b	0	-0.45726	0.534	0.595	0.01179	0	Arl8b
Zmiz2	0	-0.45933	0.506	0.66	0	0	Zmiz2
Fgfr1	0	-0.45973	0.104	0.32	0	0	Fgfr1
Ifi27	0	-0.4605	0.048	0.284	0	0	Ifi27
Pmaip1	0	-0.46085	0.693	0.795	0.00074	0	Pmaip1
Cdkn2d	0	-0.46107	0.04	0.285	0	0	Cdkn2d
Ssh2	0	-0.46187	0.426	0.546	0.00132	0	Ssh2
Ptpn1	0	-0.46246	0.518	0.605	0.0023	0	Ptpn1
Gbp2	0	-0.4646	0.124	0.309	6e-05	0	Gbp2
Ckap2l	0	-0.46476	0.036	0.259	0	0	Ckap2l
S100a11	0	-0.46585	0.94	0.926	0	0	S100a11
Pou2f2	0	-0.46599	0.159	0.358	0	0	Pou2f2
Tuba1a	0	-0.46814	0.51	0.588	0.02162	0	Tuba1a
Nucks1	0	-0.46879	0.633	0.654	0.03042	0	Nucks1
Ggh	0	-0.46891	0.096	0.356	0	0	Ggh
Cdk1	0	-0.46933	0.1	0.261	3e-05	0	Cdk1
Casp1	0	-0.47301	0.187	0.451	0	0	Casp1
Slc2a6	0	-0.47377	0.183	0.389	0	0	Slc2a6
Pxdc1	0	-0.47418	0.016	0.177	0	0	Pxdc1
Cnot6l	0	-0.47611	0.267	0.478	0	0	Cnot6l
Mef2c	0	-0.47614	0.418	0.525	0.01181	0	Mef2c
Runx3	0	-0.47706	0.653	0.711	0.00102	0	Runx3
Cyfip1	0	-0.47914	0.359	0.544	0	0	Cyfip1
Adap1	0	-0.48073	0.151	0.392	0	0	Adap1
Trem1	0	-0.48212	0.024	0.269	0	0	Trem1
Litaf	0	-0.4839	0.884	0.897	0	0	Litaf
Plk2	0	-0.48446	0.108	0.275	0.00058	0	Plk2
Stk17b	0	-0.48598	0.928	0.914	0	0	Stk17b
Gpr183	0	-0.48605	0.502	0.658	0.00015	0	Gpr183
Abi3	0	-0.48662	0.351	0.516	0	0	Abi3
Clec10a	0	-0.48832	0.088	0.223	0.01221	0	Clec10a
Atad2	0	-0.48972	0.179	0.341	6e-05	0	Atad2
Cdca8	0	-0.49001	0.12	0.273	0.00026	0	Cdca8
Nusap1	0	-0.49178	0.008	0.214	0	0	Nusap1
Smchd1	0	-0.49272	0.446	0.573	4e-05	0	Smchd1
Mcm7	0	-0.49319	0.175	0.354	1e-05	0	Mcm7
Tnf	0	-0.49398	0.068	0.223	0.00018	0	Tnf
Vim	0	-0.49412	0.884	0.929	0.00024	0	Vim
Msn	0	-0.49496	0.876	0.88	0	0	Msn
Tiparp	0	-0.49578	0.462	0.607	0.00021	0	Tiparp
Plek	0	-0.4961	0.896	0.918	0	0	Plek
Mndal	0	-0.49695	0.179	0.391	0	0	Mndal
Zc3hav1	0	-0.49762	0.522	0.637	1e-05	0	Zc3hav1
Cd164	0	-0.49821	0.466	0.625	0	0	Cd164
Pip4k2a	0	-0.49879	0.813	0.866	0	0	Pip4k2a
Degs1	0	-0.49905	0.458	0.613	0	0	Degs1
Tent5a	0	-0.4994	0.064	0.3	0	0	Tent5a
Tnfaip8	0	-0.49952	0.765	0.805	1e-05	0	Tnfaip8
Cd300c2	0	-0.49968	0.538	0.64	7e-05	0	Cd300c2
Akap13	0	-0.50036	0.797	0.856	0	0	Akap13
Fmnl1	0	-0.50055	0.574	0.697	0	0	Fmnl1
Tmem131	0	-0.50291	0.793	0.837	0.00128	0	Tmem131
Bin1	0	-0.50381	0.434	0.605	0	0	Bin1
Ndst1	0	-0.50611	0.227	0.457	0	0	Ndst1
Arrb2	0	-0.50678	0.614	0.722	0	0	Arrb2
Elmo1	0	-0.50776	0.594	0.688	0	0	Elmo1
Mgat4a	0	-0.50829	0.139	0.334	0	0	Mgat4a
CAAA01147332.1	0	-0.51055	0.777	0.795	0	0	CAAA01147332.1
Pde4b	0	-0.512	0.92	0.924	0	0	Pde4b
Smpdl3a	0	-0.51219	0.757	0.751	0.0102	0	Smpdl3a
Birc2	0	-0.51449	0.259	0.417	0.00045	0	Birc2
Ltb	0	-0.51464	0.016	0.188	0	0	Ltb
Ifi203	0	-0.51492	0.155	0.39	0	0	Ifi203
Ccna2	0	-0.51505	0.028	0.225	0	0	Ccna2
Spc24	0	-0.51625	0.08	0.279	0	0	Spc24
Ldlr	0	-0.51985	0.295	0.457	0.00014	0	Ldlr
Tank	0	-0.52221	0.359	0.529	0	0	Tank
Gpr132	0	-0.5231	0.801	0.854	3e-05	0	Gpr132
Kif11	0	-0.52505	0.02	0.224	0	0	Kif11
Foxp1	0	-0.52601	0.422	0.588	0	0	Foxp1
Milr1	0	-0.52716	0.131	0.415	0	0	Milr1
Rrm1	0	-0.52814	0.147	0.343	0	0	Rrm1
Fam110a	0	-0.52956	0.155	0.362	0	0	Fam110a
Trmt112	0	-0.53108	0.733	0.786	0	0	Trmt112
Stra6l	0	-0.53517	0.032	0.303	0	0	Stra6l
Pirb	0	-0.54194	0.347	0.536	0	0	Pirb
Pcyt1a	0	-0.54306	0.1	0.352	0	0	Pcyt1a
Tspan13	0	-0.54383	0.793	0.789	0.0117	0	Tspan13
Lgals9	0	-0.54417	0.131	0.423	0	0	Lgals9
Clec4n	0	-0.54556	0.016	0.238	0	0	Clec4n
Themis2	0	-0.54596	0.645	0.726	0	0	Themis2
Irak2	0	-0.54666	0.303	0.484	0	0	Irak2
Sorl1	0	-0.54858	0.139	0.406	0	0	Sorl1
Cyp4f18	0	-0.55	0.004	0.256	0	0	Cyp4f18
Arhgef3	0	-0.55102	0.116	0.352	0	0	Arhgef3
Il21r	0	-0.55271	0.036	0.26	0	0	Il21r
Tep1	0	-0.5542	0.518	0.691	0	0	Tep1
Map3k1	0	-0.5564	0.542	0.642	0.00043	0	Map3k1
Ptpn6	0	-0.55762	0.669	0.764	0	0	Ptpn6
Cflar	0	-0.5598	0.247	0.417	0.00018	0	Cflar
Coq10b	0	-0.56146	0.725	0.819	0	0	Coq10b
Rrm2	0	-0.56413	0.008	0.2	0	0	Rrm2
Slc15a3	0	-0.56583	0.084	0.384	0	0	Slc15a3
Ffar2	0	-0.56795	0.08	0.355	0	0	Ffar2
Birc3	0	-0.56819	0.55	0.651	0	0	Birc3
I830077J02Rik	0	-0.57513	0.143	0.451	0	0	I830077J02Rik
Dennd5a	0	-0.57749	0.51	0.619	4e-05	0	Dennd5a
Sowahc	0	-0.57782	0.339	0.502	4e-05	0	Sowahc
Rab20	0	-0.57991	0.283	0.497	0	0	Rab20
Klf4	0	-0.58051	0.454	0.593	0.00019	0	Klf4
Ppdpf	0	-0.58472	0.558	0.662	0	0	Ppdpf
Trps1	0	-0.58655	0.179	0.401	0	0	Trps1
Filip1l	0	-0.58869	0.41	0.574	0	0	Filip1l
Sulf2	0	-0.58895	0.394	0.626	0	0	Sulf2
Hk2	0	-0.59084	0.438	0.577	9e-05	0	Hk2
Trf	0	-0.59167	0.259	0.478	0	0	Trf
Ptprc	0	-0.59376	0.976	0.964	0	0	Ptprc
Ehd1	0	-0.59409	0.386	0.558	0	0	Ehd1
Ptger4	0	-0.59656	0.311	0.481	4e-05	0	Ptger4
Tle3	0	-0.59732	0.359	0.534	0	0	Tle3
Snx18	0	-0.59846	0.203	0.405	0	0	Snx18
Swap70	0	-0.5988	0.382	0.518	0.00189	0	Swap70
Ccl3	0	-0.59882	0.02	0.158	0.0001	0	Ccl3
Dhx40	0	-0.5995	0.163	0.406	0	0	Dhx40
Fam49a	0	-0.60319	0.255	0.469	0	0	Fam49a
Rnf130	0	-0.60568	0.701	0.776	0	0	Rnf130
Neurl3	0	-0.60816	0.721	0.801	0	0	Neurl3
Junb	0	-0.60872	1	0.988	0	0	Junb
Pilrb2	0	-0.61183	0.1	0.392	0	0	Pilrb2
Bcl2a1b	0	-0.61247	0.693	0.768	0.00258	0	Bcl2a1b
Ikbkb	0	-0.6128	0.526	0.688	0	0	Ikbkb
Dek	0	-0.61392	0.805	0.797	0	0	Dek
Ier2	0	-0.6147	0.888	0.885	6e-05	0	Ier2
Arhgdib	0	-0.61591	0.805	0.876	0	0	Arhgdib
Tnfrsf1b	0	-0.61749	0.315	0.529	0	0	Tnfrsf1b
Pygl	0	-0.61969	0.076	0.377	0	0	Pygl
Lst1	0	-0.62001	0.307	0.524	0	0	Lst1
Csf1r	0	-0.623	0.004	0.257	0	0	Csf1r
Cebpb	0	-0.62548	0.191	0.389	0	0	Cebpb
Snx20	0	-0.62578	0.749	0.838	0	0	Snx20
H2-Oa	0	-0.62661	0.793	0.839	0	0	H2-Oa
Atp13a3	0	-0.62875	0.279	0.536	0	0	Atp13a3
Maff	0	-0.63529	0.339	0.555	0	0	Maff
Fyb	0	-0.63812	0.434	0.578	0	0	Fyb
Lgmn	0	-0.64152	0.203	0.423	0	0	Lgmn
Nfe2l2	0	-0.642	0.713	0.792	0	0	Nfe2l2
Ctnnd2	0	-0.64627	0.048	0.421	0	0	Ctnnd2
Gm43305	0	-0.64804	0.51	0.597	0.01079	0	Gm43305
Cd7	0	-0.65151	0.02	0.251	0	0	Cd7
Hexb	0	-0.66251	0.681	0.747	0	0	Hexb
Cks2	0	-0.66265	0.155	0.389	0	0	Cks2
Mmp12	0	-0.66687	0.012	0.125	0.00394	0	Mmp12
Tgif1	0	-0.66827	0.351	0.568	0	0	Tgif1
Atp6v0c	0	-0.66859	0.853	0.896	0	0	Atp6v0c
Sema7a	0	-0.67064	0.231	0.438	0	0	Sema7a
Nfkb1	0	-0.67756	0.749	0.785	4e-05	0	Nfkb1
Myo1g	0	-0.68199	0.669	0.773	0	0	Myo1g
Stap1	0	-0.68311	0.526	0.651	0	0	Stap1
Smc2	0	-0.68452	0.108	0.346	0	0	Smc2
Marcksl1	0	-0.68919	0.243	0.392	0.00839	0	Marcksl1
Nrros	0	-0.69162	0.406	0.571	0	0	Nrros
Ctsh	0	-0.6937	0.841	0.878	0	0	Ctsh
Ass1	0	-0.694	0.307	0.43	0.00783	0	Ass1
Siglecg	0	-0.69462	0.112	0.458	0	0	Siglecg
Syk	0	-0.69606	0.542	0.709	0	0	Syk
Pim1	0	-0.69966	0.98	0.977	0	0	Pim1
Lta4h	0	-0.70125	0.442	0.655	0	0	Lta4h
Zfp36l2	0	-0.702	0.478	0.643	0	0	Zfp36l2
Map3k14	0	-0.70352	0.458	0.653	0	0	Map3k14
Ms4a6b	0	-0.70545	0.143	0.491	0	0	Ms4a6b
Lpp	0	-0.70989	0.207	0.513	0	0	Lpp
App	0	-0.71535	0.43	0.648	0	0	App
Kdm6b	0	-0.71804	0.833	0.885	0	0	Kdm6b
Vrk1	0	-0.72069	0.538	0.7	0	0	Vrk1
Pim3	0	-0.72514	0.231	0.5	0	0	Pim3
Irf2bp2	0	-0.72581	0.606	0.756	0	0	Irf2bp2
Slc38a1	0	-0.72759	0.729	0.81	0	0	Slc38a1
Limd2	0	-0.72979	0.745	0.796	0	0	Limd2
Birc5	0	-0.73482	0.076	0.275	0	0	Birc5
Wnk1	0	-0.73629	0.829	0.854	0	0	Wnk1
Mcl1	0	-0.74449	0.9	0.949	0	0	Mcl1
Plxnc1	0	-0.74544	0.175	0.408	0	0	Plxnc1
Gngt2	0	-0.74641	0.522	0.728	0	0	Gngt2
Relb	0	-0.74804	0.343	0.568	0	0	Relb
Arf4	0	-0.75277	0.861	0.911	0	0	Arf4
Hist1h2ap	0	-0.75308	0.072	0.208	0.00181	0	Hist1h2ap
B4galt6	0	-0.75353	0.088	0.458	0	0	B4galt6
Hmgb1	0	-0.7568	0.884	0.879	0	0	Hmgb1
Tctex1d2	0	-0.75938	0.235	0.557	0	0	Tctex1d2
Ccnl1	0	-0.76031	0.841	0.91	0	0	Ccnl1
Arl4c	0	-0.76302	0.303	0.55	0	0	Arl4c
Fosl2	0	-0.77775	0.414	0.707	0	0	Fosl2
Wfdc17	0	-0.77784	0.032	0.309	0	0	Wfdc17
Ctsc	0	-0.77848	0.598	0.737	0	0	Ctsc
Clec4a2	0	-0.787	0.024	0.42	0	0	Clec4a2
Cxcr4	0	-0.78719	0.159	0.457	0	0	Cxcr4
Ptma	0	-0.78858	0.992	0.974	0	0	Ptma
Ggta1	0	-0.79219	0.175	0.5	0	0	Ggta1
Lilr4b	0	-0.79313	0.219	0.463	0	0	Lilr4b
Cd33	0	-0.79405	0.008	0.417	0	0	Cd33
Nabp1	0	-0.7966	0.307	0.562	0	0	Nabp1
Rnf149	0	-0.79767	0.311	0.58	0	0	Rnf149
Siglece	0	-0.79867	0.008	0.43	0	0	Siglece
Epcam	0	-0.80076	0.167	0.469	0	0	Epcam
Ifi27l2a	0	-0.80916	0.191	0.412	0	0	Ifi27l2a
Tmem123	0	-0.80943	0.614	0.716	0	0	Tmem123
Elmsan1	0	-0.81597	0.382	0.626	0	0	Elmsan1
Gmfg	0	-0.81871	0.526	0.766	0	0	Gmfg
Fosb	0	-0.82217	0.912	0.9	0	0	Fosb
Nfkbid	0	-0.82644	0.235	0.501	0	0	Nfkbid
Acp5	0	-0.82677	0.203	0.448	0	0	Acp5
Cd274	0	-0.84276	0.347	0.632	0	0	Cd274
S100a10	0	-0.84597	0.151	0.463	0	0	S100a10
Mcemp1	0	-0.84737	0.04	0.391	0	0	Mcemp1
Mycbp2	0	-0.87038	0.586	0.79	0	0	Mycbp2
Dusp1	0	-0.88011	0.813	0.878	0	0	Dusp1
Itgam	0	-0.88139	0.032	0.433	0	0	Itgam
Bach1	0	-0.88234	0.239	0.496	0	0	Bach1
Lyz2	0	-0.89603	0.9	0.712	5e-05	0	Lyz2
Ctss	0	-0.90025	0.896	0.928	0	0	Ctss
Arid5a	0	-0.90381	0.171	0.533	0	0	Arid5a
Fgr	0	-0.90491	0.108	0.53	0	0	Fgr
Nfkbie	0	-0.90617	0.47	0.709	0	0	Nfkbie
Zeb2	0	-0.90669	0.028	0.432	0	0	Zeb2
Arap2	0	-0.91431	0.064	0.462	0	0	Arap2
Plaur	0	-0.92153	0.044	0.315	0	0	Plaur
Mxd1	0	-0.92581	0.271	0.518	0	0	Mxd1
Ncf2	0	-0.93007	0.263	0.632	0	0	Ncf2
Stat4	0	-0.93282	0.1	0.491	0	0	Stat4
Traf1	0	-0.93308	0.55	0.759	0	0	Traf1
Tmem176a	0	-0.95496	0.028	0.28	0	0	Tmem176a
Zfand5	0	-0.95998	0.805	0.867	0	0	Zfand5
Atf3	0	-0.96315	0.701	0.838	0	0	Atf3
Vps37b	0	-0.96566	0.179	0.543	0	0	Vps37b
Ctsa	0	-0.96978	0.514	0.758	0	0	Ctsa
S100a4	0	-0.9714	0.024	0.255	0	0	S100a4
Ly86	0	-0.97437	0.697	0.832	0	0	Ly86
Nr4a3	0	-0.9831	0.625	0.849	0	0	Nr4a3
Ctsz	0	-0.99721	0.849	0.903	0	0	Ctsz
Rilpl2	0	-0.99913	0.478	0.7	0	0	Rilpl2
Dennd4a	0	-1.01526	0.789	0.903	0	0	Dennd4a
Pltp	0	-1.02623	0.024	0.406	0	0	Pltp
Lamp1	0	-1.03042	0.546	0.749	0	0	Lamp1
Mgl2	0	-1.04553	0.08	0.317	0	0	Mgl2
AW112010	0	-1.04704	0.39	0.593	0	0	AW112010
Klrd1	0	-1.0578	0.211	0.537	0	0	Klrd1
Dusp2	0	-1.08275	0.323	0.494	0	0	Dusp2
Snhg15	0	-1.08609	0.418	0.731	0	0	Snhg15
Sirpa	0	-1.08862	0.02	0.529	0	0	Sirpa
Plet1	0	-1.09606	0.068	0.311	0	0	Plet1
Ppp1r15a	0	-1.10727	0.693	0.835	0	0	Ppp1r15a
Lilrb4a	0	-1.1155	0.191	0.519	0	0	Lilrb4a
Ccnd2	0	-1.11652	0.339	0.625	0	0	Ccnd2
Tubb5	0	-1.12493	0.865	0.82	0	0	Tubb5
Nlrp3	0	-1.131	0.263	0.626	0	0	Nlrp3
Pilra	0	-1.13832	0.08	0.502	0	0	Pilra
Ifrd1	0	-1.13834	0.873	0.934	0	0	Ifrd1
Napsa	0	-1.15303	0.869	0.918	0	0	Napsa
Mki67	0	-1.16387	0.303	0.522	0	0	Mki67
H2-DMb2	0	-1.1735	0.733	0.833	0	0	H2-DMb2
Rel	0	-1.18257	0.817	0.938	0	0	Rel
Pclaf	0	-1.18369	0.048	0.303	0	0	Pclaf
Emb	0	-1.18935	0.12	0.649	0	0	Emb
Etv3	0	-1.19718	0.685	0.869	0	0	Etv3
Ifitm2	0	-1.20562	0.749	0.869	0	0	Ifitm2
Ifi30	0	-1.20729	0.92	0.952	0	0	Ifi30
Cd69	0	-1.21252	0.084	0.462	0	0	Cd69
Stmn1	0	-1.22686	0.255	0.411	0	0	Stmn1
Plac8	0	-1.26127	0.825	0.883	0	0	Plac8
Csrnp1	0	-1.26587	0.546	0.774	0	0	Csrnp1
Arl5c	0	-1.27948	0.104	0.492	0	0	Arl5c
Il2rg	0	-1.28731	0.223	0.706	0	0	Il2rg
Hmgb2	0	-1.28753	0.813	0.835	0	0	Hmgb2
Cfp	0	-1.29118	0.43	0.736	0	0	Cfp
Cdkn1a	0	-1.29729	0.084	0.456	0	0	Cdkn1a
Top2a	0	-1.29734	0.076	0.349	0	0	Top2a
Ifitm1	0	-1.29775	0.072	0.38	0	0	Ifitm1
Ms4a6c	0	-1.3064	0.558	0.817	0	0	Ms4a6c
Zfp36	0	-1.31125	0.944	0.972	0	0	Zfp36
Irf4	0	-1.33566	0.088	0.551	0	0	Irf4
Fth1	0	-1.33786	0.984	0.982	0	0	Fth1
Ifitm6	0	-1.34173	0.375	0.743	0	0	Ifitm6
Tnfsf9	0	-1.36188	0.064	0.356	0	0	Tnfsf9
Ifitm3	0	-1.36862	0.817	0.898	0	0	Ifitm3
Ccr1	0	-1.37617	0.036	0.598	0	0	Ccr1
Hilpda	0	-1.38609	0.104	0.531	0	0	Hilpda
Socs3	0	-1.39923	0.147	0.497	0	0	Socs3
Tmem176b	0	-1.39953	0.028	0.371	0	0	Tmem176b
Neat1	0	-1.41061	0.546	0.768	0	0	Neat1
Icam1	0	-1.41183	0.661	0.697	0.00056	0	Icam1
Jun	0	-1.45918	0.578	0.785	0	0	Jun
Tuba1b	0	-1.4894	0.693	0.78	0	0	Tuba1b
Samsn1	0	-1.52658	0.171	0.716	0	0	Samsn1
Tgm2	0	-1.5326	0.092	0.612	0	0	Tgm2
Mt1	0	-1.57237	0.343	0.56	0	0	Mt1
Cd300a	0	-1.59144	0.072	0.688	0	0	Cd300a
Tnip3	0	-1.59245	0.147	0.494	0	0	Tnip3
Bhlhe40	0	-1.63439	0.685	0.933	0	0	Bhlhe40
Ccrl2	0	-1.6673	0.327	0.702	0	0	Ccrl2
Cybb	0	-1.68459	0.044	0.688	0	0	Cybb
Mdh2	0	-1.68465	0.928	0.936	0	0	Mdh2
Nfkbia	0	-1.84159	0.677	0.823	0	0	Nfkbia
Tyrobp	0	-1.87911	0.745	0.912	0	0	Tyrobp
Rgs1	0	-1.90011	0.693	0.9	0	0	Rgs1
Malt1	0	-1.91987	0.51	0.873	0	0	Malt1
Nfkbiz	0	-1.9591	0.43	0.687	0	0	Nfkbiz
Fcer1g	0	-2.00419	0.163	0.78	0	0	Fcer1g
Gadd45b	0	-2.04802	0.247	0.689	0	0	Gadd45b
Cxcl2	0	-2.06731	0.131	0.41	0	0	Cxcl2
Tnfaip3	0	-2.10965	0.303	0.709	0	0	Tnfaip3
Cd209a	0	-2.22627	0.02	0.574	0	0	Cd209a
S100a6	0	-2.37332	0.163	0.515	0	0	S100a6
Ptgs2	0	-2.46321	0.044	0.599	0	0	Ptgs2
Il1b	0	-2.60197	0.566	0.868	0	0	Il1b
Il1r2	0	-2.87601	0.454	0.842	0	0	Il1r2

## Sheet: Cluster 1 DEGs
Downstream analysis, Cluster 1								The differential gene expression was conduct using Wilcoxon test for cells in each cluster. Multiple testing correction was done with Benjamin-Hochberg method.
	p_val	avg_log2FC	pct.1	pct.2	p_val_adj	cluster	gene
Icam1.1	0	1.73706	0.956	0.647	0	1	Icam1
Nfkbia.1	0	1.70707	1	0.767	0	1	Nfkbia
Tnfsf9.1	0	1.69987	0.872	0.216	0	1	Tnfsf9
Dusp2.1	0	1.6939	0.942	0.387	0	1	Dusp2
Nfkbiz.1	0	1.68217	0.996	0.587	0	1	Nfkbiz
Gadd45b.1	0	1.65357	0.991	0.556	0	1	Gadd45b
Tnfaip3.1	0	1.41511	0.991	0.586	0	1	Tnfaip3
Cd209a.1	0	1.39375	0.907	0.416	0	1	Cd209a
Tnip3.1	0	1.36094	0.854	0.37	0	1	Tnip3
Ppp1r15a.1	0	1.35271	0.991	0.783	0	1	Ppp1r15a
Mt1.1	0	1.30679	0.712	0.494	0	1	Mt1
Csrnp1.1	0	1.27706	0.978	0.698	0	1	Csrnp1
Mgl2.1	0	1.27321	0.606	0.224	0	1	Mgl2
Socs3.1	0	1.2713	0.832	0.376	0	1	Socs3
Ptgs2.1	0	1.271	0.881	0.449	0	1	Ptgs2
Hilpda.1	0	1.19089	0.774	0.411	0	1	Hilpda
Cxcl2.1	0	1.17549	0.611	0.324	0	1	Cxcl2
Il1b.1	0	1.12658	0.978	0.793	0	1	Il1b
Bcl2a1d.1	0	1.09256	0.96	0.757	0	1	Bcl2a1d
Bcl2a1b.1	0	1.08943	0.898	0.733	0	1	Bcl2a1b
Jun.1	0	1.03453	0.938	0.721	0	1	Jun
Zfp36.1	0	0.98571	1	0.962	0	1	Zfp36
Nrros.1	0	0.9606	0.779	0.505	0	1	Nrros
Nr4a1.1	0	0.93414	0.996	0.933	0	1	Nr4a1
Wfdc17.1	0	0.93411	0.562	0.215	0	1	Wfdc17
Nfkbid.1	0	0.92704	0.814	0.399	0	1	Nfkbid
S100a10.1	0	0.91596	0.743	0.358	0	1	S100a10
Arl5c.1	0	0.90588	0.743	0.378	0	1	Arl5c
Il1a.1	0	0.90029	0.372	0.144	0	1	Il1a
Etv3.1	0	0.86929	0.973	0.817	0	1	Etv3
Itgam.1	0	0.86862	0.748	0.306	0	1	Itgam
Rgs1.1	0	0.85644	0.982	0.848	0	1	Rgs1
Atf3.1	0	0.85005	0.969	0.79	0	1	Atf3
Fcer1g.1	0	0.84095	0.987	0.631	0	1	Fcer1g
Zfand5.1	0	0.83245	0.947	0.842	0	1	Zfand5
Marcksl1.1	0	0.83044	0.606	0.329	0	1	Marcksl1
Ccnd2.1	0	0.80722	0.845	0.535	0	1	Ccnd2
Rilpl2.1	0	0.80464	0.867	0.631	0	1	Rilpl2
Bhlhe40.1	0	0.80411	0.996	0.876	0	1	Bhlhe40
Lcp2.1	0	0.76149	0.788	0.51	0	1	Lcp2
Egr1	0	0.75787	0.867	0.669	0	1	Egr1
Btg1.1	0	0.75736	1	0.965	0	1	Btg1
Tgif1.1	0	0.74891	0.801	0.488	0	1	Tgif1
Srgn.1	0	0.74737	1	0.971	0	1	Srgn
Ebi3	0	0.73846	0.748	0.469	0	1	Ebi3
Cd83.1	0	0.73822	1	0.97	0	1	Cd83
Irf1	0	0.7372	0.659	0.47	0	1	Irf1
Pltp.1	0	0.73679	0.58	0.306	0	1	Pltp
Bach1.1	0	0.73331	0.73	0.409	0	1	Bach1
Tyrobp.1	0	0.73064	1	0.866	0	1	Tyrobp
Jund.1	0	0.72912	0.987	0.919	0	1	Jund
Tnf.1	0	0.72859	0.469	0.153	0	1	Tnf
Snhg15.1	0	0.72574	0.903	0.644	0	1	Snhg15
Rasgef1b	0	0.72285	0.854	0.661	0	1	Rasgef1b
Ifitm3.1	0	0.71077	0.987	0.868	0	1	Ifitm3
Rab20.1	0	0.70932	0.73	0.419	0	1	Rab20
Ier2.1	0	0.70427	0.982	0.869	0	1	Ier2
Gm45716.1	0	0.67915	0.425	0.161	0	1	Gm45716
Clec10a.1	0	0.67733	0.398	0.169	0	1	Clec10a
Ptger4.1	0	0.66909	0.743	0.405	0	1	Ptger4
Junb.1	0	0.65823	1	0.988	0	1	Junb
Pilra.1	0	0.65675	0.712	0.388	0	1	Pilra
Hk2.1	0	0.6518	0.77	0.519	0	1	Hk2
Lilrb4a.1	0	0.64656	0.726	0.424	0	1	Lilrb4a
Batf.1	0	0.6378	0.482	0.233	0	1	Batf
Ccrl2.1	0	0.63483	0.876	0.603	0	1	Ccrl2
Nfe2l2.1	0	0.6326	0.894	0.761	0	1	Nfe2l2
Kdm6b.1	0	0.63048	0.96	0.862	0	1	Kdm6b
Ccl6.1	0	0.629	0.314	0.118	0	1	Ccl6
Nlrp3.1	0	0.61876	0.774	0.533	0	1	Nlrp3
Napsa.1	0	0.61873	0.991	0.897	0	1	Napsa
Nfkbib	0	0.61209	0.801	0.571	0	1	Nfkbib
Malt1.1	0	0.60531	0.934	0.796	0	1	Malt1
Cybb.1	0	0.59932	0.889	0.534	0	1	Cybb
Nfkb1.1	0	0.5911	0.92	0.756	0	1	Nfkb1
Tmem39a.1	0	0.59079	0.637	0.404	0	1	Tmem39a
Mcl1.1	0	0.58341	0.978	0.935	0	1	Mcl1
Cd69.1	0	0.58254	0.628	0.364	0	1	Cd69
Il1r2.1	0	0.58107	0.973	0.748	0	1	Il1r2
Traf1.1	0	0.57627	0.916	0.694	0	1	Traf1
Rac2.1	0	0.57502	0.96	0.807	0	1	Rac2
Tnfaip2.1	0	0.57039	0.836	0.747	1e-05	1	Tnfaip2
Fgfr1.1	0	0.5686	0.575	0.237	0	1	Fgfr1
Pim1.1	0	0.56837	1	0.974	0	1	Pim1
Cpm.1	0	0.566	0.239	0.087	0	1	Cpm
Sqstm1	0	0.56352	0.947	0.854	0	1	Sqstm1
Zfp36l1.1	0	0.5596	0.832	0.704	0	1	Zfp36l1
Maff.1	0	0.5552	0.717	0.487	0	1	Maff
Ly86.1	0	0.55454	0.951	0.787	0	1	Ly86
Clec4b1.1	0	0.53675	0.469	0.156	0	1	Clec4b1
Cflar.1	0	0.52371	0.593	0.356	0	1	Cflar
Ccl3.1	0	0.52144	0.252	0.116	0.00041	1	Ccl3
Clic4	0	0.52068	0.96	0.831	0	1	Clic4
Dusp5.1	0	0.50292	0.942	0.827	0	1	Dusp5
Irf4.1	0	0.50104	0.735	0.434	0	1	Irf4
Clec4n.1	0	0.49965	0.336	0.18	0.00024	1	Clec4n
Wnt11.1	0	0.49673	0.35	0.189	4e-05	1	Wnt11
Il10ra	0	0.49291	0.739	0.573	0	1	Il10ra
Hexb.1	0	0.49231	0.863	0.716	0	1	Hexb
Itgb7	0	0.48584	0.925	0.708	0	1	Itgb7
Zc3h12a.1	0	0.48464	0.593	0.37	0	1	Zc3h12a
Ifitm2.1	0	0.48019	0.956	0.833	0	1	Ifitm2
Cd33.1	0	0.47984	0.606	0.309	0	1	Cd33
Cd40.1	0	0.47708	0.549	0.29	0	1	Cd40
Dhx40.1	0	0.47526	0.531	0.34	0	1	Dhx40
Ifrd1.1	0	0.47492	0.978	0.916	0	1	Ifrd1
Pou2f2.1	0	0.46592	0.54	0.29	0	1	Pou2f2
Rel.1	0	0.4655	0.987	0.907	0	1	Rel
Cd274.1	0	0.45952	0.801	0.55	0	1	Cd274
Mir155hg.1	0	0.45384	0.363	0.113	0	1	Mir155hg
Smpdl3a.1	0	0.4487	0.841	0.737	0	1	Smpdl3a
Gadd45g.1	0	0.44744	0.279	0.097	0	1	Gadd45g
Dennd4a.1	0	0.44666	0.947	0.875	0	1	Dennd4a
Marcks.1	0	0.44617	0.965	0.832	0	1	Marcks
Birc3.1	0	0.4441	0.805	0.607	0	1	Birc3
Bcl2a1a	0	0.43996	0.584	0.45	0.00496	1	Bcl2a1a
Pnrc1.1	0	0.43571	0.836	0.761	1e-05	1	Pnrc1
Ccnl1.1	0	0.43516	0.96	0.889	0	1	Ccnl1
Alox5ap	0	0.43512	0.885	0.718	0	1	Alox5ap
Filip1l.1	0	0.4306	0.681	0.526	0	1	Filip1l
Dnaja1.1	0	0.4248	0.827	0.759	0.00053	1	Dnaja1
Ifi27l2a.1	0	0.42459	0.575	0.344	0	1	Ifi27l2a
H2-Oa.1	0	0.41856	0.951	0.812	0	1	H2-Oa
Arhgdib.1	0	0.41699	0.965	0.848	0	1	Arhgdib
Dusp1.1	0	0.41659	0.947	0.854	2e-05	1	Dusp1
H2-Eb1	0	0.4119	1	0.991	0	1	H2-Eb1
Ltb4r1	0	0.40956	0.288	0.079	0	1	Ltb4r1
Cd74	0	0.40911	1	0.996	0	1	Cd74
Tob2.1	0	0.40881	0.681	0.597	0.0019	1	Tob2
Fcgr2b.1	0	0.4059	0.345	0.127	0	1	Fcgr2b
Ncf2.1	0	0.40387	0.761	0.542	0	1	Ncf2
Hfe.1	0	0.40229	0.748	0.565	0	1	Hfe
Tep1.1	0	0.39851	0.783	0.644	0	1	Tep1
Clec4a2.1	0	0.39122	0.628	0.312	0	1	Clec4a2
Sowahc.1	0	0.39056	0.695	0.439	0	1	Sowahc
H2-DMb2.1	0	0.38804	0.938	0.797	0	1	H2-DMb2
Pilrb2.1	0	0.38702	0.535	0.314	0	1	Pilrb2
Coq10b.1	0	0.38653	0.907	0.787	0	1	Coq10b
Arhgef3.1	0	0.38269	0.513	0.281	0	1	Arhgef3
Pld4	0	0.38053	0.907	0.795	0	1	Pld4
Mycbp2.1	0	0.37594	0.863	0.74	0	1	Mycbp2
Swap70.1	0	0.37427	0.646	0.471	0	1	Swap70
Casp4.1	0	0.37194	0.394	0.17	0	1	Casp4
Lilr4b.1	0	0.36496	0.615	0.392	0	1	Lilr4b
Mapk6	0	0.36464	0.469	0.252	0	1	Mapk6
Gpr132.1	0	0.36444	0.934	0.831	0	1	Gpr132
Dapp1.1	0	0.36388	0.845	0.689	0	1	Dapp1
Rela.1	0	0.36269	0.637	0.493	1e-05	1	Rela
Ms4a6d.1	0	0.36213	0.341	0.149	0	1	Ms4a6d
Ctnnd2.1	0	0.36166	0.549	0.33	0	1	Ctnnd2
Klk8.1	0	0.3611	0.478	0.303	2e-05	1	Klk8
App.1	0	0.35996	0.748	0.59	0	1	App
Myd88	0	0.35343	0.597	0.466	0.0003	1	Myd88
Cd302.1	0	0.35339	0.42	0.259	1e-05	1	Cd302
Sbds	0	0.35275	0.611	0.498	0.0005	1	Sbds
Lsp1	0	0.3526	0.991	0.962	0	1	Lsp1
Ccr1.1	0	0.35094	0.735	0.471	0	1	Ccr1
Sulf2.1	0	0.34981	0.752	0.561	0	1	Sulf2
Cd300c2.1	0	0.34789	0.836	0.588	0	1	Cd300c2
Map3k8	0	0.34767	0.389	0.256	0.00428	1	Map3k8
Dot1l	0	0.34554	0.69	0.527	0	1	Dot1l
Wnk1.1	0	0.34532	0.894	0.842	0.00377	1	Wnk1
Fem1c.1	0	0.3438	0.73	0.633	0.00085	1	Fem1c
Btg2	0	0.3422	0.991	0.954	1e-05	1	Btg2
Tgm2.1	0	0.34068	0.726	0.496	1e-05	1	Tgm2
Ms4a6c.1	0	0.34031	0.951	0.746	4e-05	1	Ms4a6c
Arid5a.1	0	0.33742	0.584	0.457	0.03891	1	Arid5a
Cd53	0	0.33594	0.889	0.765	0	1	Cd53
Mmd.1	0	0.33526	0.35	0.207	0.00242	1	Mmd
Klrd1.1	0	0.33388	0.659	0.456	1e-05	1	Klrd1
Tank.1	0	0.33365	0.677	0.473	0	1	Tank
Atp6v0c.1	0	0.33258	0.942	0.88	5e-05	1	Atp6v0c
Ehd1.1	0	0.32938	0.628	0.514	0.00297	1	Ehd1
Plek.1	0	0.32842	0.96	0.907	6e-05	1	Plek
Ear2.1	0	0.32802	0.35	0.141	0	1	Ear2
Gm17055	0	0.32587	0.332	0.149	0	1	Gm17055
St3gal4.1	0	0.32544	0.588	0.413	0	1	St3gal4
Rpl29	0	0.32492	1	0.959	0	1	Rpl29
H2-DMa	0	0.32453	1	0.93	0	1	H2-DMa
Tpt1	0	0.32389	1	0.986	0	1	Tpt1
Pde4b.1	0	0.32308	0.973	0.915	0	1	Pde4b
Tmem243	0	0.32246	0.54	0.433	0.01059	1	Tmem243
Rtn1.1	0	0.3213	0.686	0.56	0.00149	1	Rtn1
Rps7	0	0.31977	1	0.977	0	1	Rps7
Klf6.1	0	0.31972	0.925	0.865	0.02675	1	Klf6
Syk.1	0	0.31926	0.788	0.664	0	1	Syk
Gbp2.1	0	0.31905	0.412	0.258	0.00411	1	Gbp2
Cfh	0	0.31897	0.288	0.136	1e-05	1	Cfh
Ctss.1	0	0.31817	0.978	0.913	0	1	Ctss
Litaf.1	0	0.31765	0.96	0.884	3e-05	1	Litaf
Bcl2l11.1	0	0.31696	0.429	0.252	1e-05	1	Bcl2l11
Skint3.1	0	0.31454	0.27	0.091	0	1	Skint3
Sec24a	0	0.31371	0.305	0.167	0.00038	1	Sec24a
Rpl32	0	0.31274	1	0.971	0	1	Rpl32
Pilrb1.1	0	0.30774	0.509	0.3	0	1	Pilrb1
Zeb2.1	0	0.30667	0.562	0.336	0	1	Zeb2
Vrk1.1	0	0.30599	0.774	0.658	0.02588	1	Vrk1
Ier5	0	0.30487	0.934	0.794	0.00151	1	Ier5
Rps27	0	0.30444	1	0.979	0	1	Rps27
Ifi30.1	0	0.30392	0.996	0.939	3e-05	1	Ifi30
Bcl3.1	0	0.3039	0.394	0.259	0.01614	1	Bcl3
H2-Ob	0	0.3022	0.81	0.708	0.0017	1	H2-Ob
Rps13	0	0.30169	1	0.976	0	1	Rps13
Casp1.1	0	0.3012	0.513	0.391	0.01705	1	Casp1
Runx1.1	0	0.3002	0.841	0.719	0.00232	1	Runx1
Fau	0	0.29953	1	0.992	0	1	Fau
Picalm.1	0	0.29932	0.907	0.816	0	1	Picalm
Nr4a3.1	0	0.29859	0.925	0.795	0	1	Nr4a3
H2-Aa	0	0.29821	1	0.994	0	1	H2-Aa
Ms4a4c.1	0	0.29733	0.314	0.155	8e-05	1	Ms4a4c
Zc3hav1.1	0	0.29686	0.704	0.604	0.01952	1	Zc3hav1
Ptafr.1	0	0.29684	0.363	0.208	0.00154	1	Ptafr
Gem	0	0.29674	0.226	0.101	0.00094	1	Gem
Gmfg.1	0	0.29617	0.836	0.71	0.00016	1	Gmfg
Samsn1.1	0	0.29608	0.805	0.6	0	1	Samsn1
Ifitm6.1	0	0.29339	0.885	0.651	0	1	Ifitm6
Rab7	0	0.29259	0.85	0.766	0.01396	1	Rab7
Dyrk2	0	0.29143	0.394	0.269	0.02404	1	Dyrk2
Nfkbie.1	0	0.2903	0.801	0.649	0	1	Nfkbie
Ypel3.1	0	0.29026	0.513	0.384	0.02107	1	Ypel3
Rap1b.1	0	0.29022	0.951	0.894	1e-05	1	Rap1b
Rassf4.1	0	0.28642	0.571	0.43	0.00197	1	Rassf4
Ddx5.1	0	0.28354	1	0.984	0	1	Ddx5
Cxcl16	0	0.28267	0.898	0.75	1e-05	1	Cxcl16
Rps24.1	0	0.28221	1	0.981	0	1	Rps24
Siglece.1	0	0.28062	0.513	0.338	0.00157	1	Siglece
Slamf9	0	0.28017	0.296	0.172	0.01296	1	Slamf9
Rpl21.1	0	0.27558	1	0.978	0	1	Rpl21
Stk17b.1	0	0.27523	0.965	0.908	0.00563	1	Stk17b
Cd101.1	0	0.2725	0.323	0.171	0.00012	1	Cd101
Ifi203.1	0	0.27203	0.518	0.325	2e-05	1	Ifi203
Tgoln1.1	0	0.27164	0.624	0.514	0.00429	1	Tgoln1
Eif3f	0	0.26854	0.987	0.902	7e-05	1	Eif3f
Ctsh.1	0	0.26692	0.942	0.86	0.00142	1	Ctsh
Macf1.1	0	0.26664	0.717	0.607	0.0398	1	Macf1
Dusp3.1	0	0.26635	0.5	0.334	0.001	1	Dusp3
Cd300a.1	0	0.26424	0.805	0.554	0.00035	1	Cd300a
Krt80	0	0.26411	0.274	0.113	0	1	Krt80
Rpl19	0	0.26396	1	0.984	0	1	Rpl19
Rps10	0	0.26383	1	0.97	0	1	Rps10
Rpl23	0	0.2634	1	0.984	0	1	Rpl23
Cfp.1	0	0.26264	0.876	0.656	0.00023	1	Cfp
Rnf130.1	0	0.26238	0.858	0.748	0.03137	1	Rnf130
Rpl34	0	0.26096	1	0.971	0	1	Rpl34
Rps15a	0	0.25984	1	0.974	0	1	Rps15a
Ctsa.1	0	0.25957	0.827	0.701	0.02436	1	Ctsa
Eps8.1	0	0.25878	0.681	0.576	0.01004	1	Eps8
Alcam	0	0.25822	0.642	0.53	0.02362	1	Alcam
Tmem273	0	0.25751	0.279	0.116	0	1	Tmem273
Milr1.1	0	0.2567	0.487	0.35	0.02902	1	Milr1
Rpl35	0	0.25573	1	0.967	0	1	Rpl35
Cd209c.1	0	0.25445	0.27	0.107	0	1	Cd209c
Itpkc	0	0.25408	0.19	0.073	8e-05	1	Itpkc
Fosl2.1	0	0.25275	0.796	0.638	0.00013	1	Fosl2
Bin1.1	0	0.25012	0.686	0.56	0.00072	1	Bin1
Mfsd14a.1	0	-0.2507	0.23	0.415	0.02362	1	Mfsd14a
Fam102b.1	0	-0.25258	0.093	0.269	0.00137	1	Fam102b
Psat1	0	-0.25371	0.08	0.29	0	1	Psat1
Gm15964.1	0	-0.2565	0.146	0.321	0.01377	1	Gm15964
Isoc1	0	-0.25757	0.319	0.52	0.04797	1	Isoc1
Pcyt2	0	-0.25819	0.199	0.416	0.0006	1	Pcyt2
Pbx1.1	0	-0.25943	0.027	0.198	2e-05	1	Pbx1
Mad2l1	0	-0.26049	0.04	0.212	3e-05	1	Mad2l1
Prim1	0	-0.26083	0.058	0.244	2e-05	1	Prim1
Cdc20.1	0	-0.26557	0.013	0.153	0.00039	1	Cdc20
Clspn.1	0	-0.2656	0	0.178	0	1	Clspn
Zfp367	0	-0.26618	0.009	0.193	0	1	Zfp367
Cox7c.1	0	-0.26677	0.965	0.926	0.00161	1	Cox7c
Tuba4a	0	-0.267	0.049	0.234	1e-05	1	Tuba4a
Rangap1	0	-0.26719	0.084	0.295	1e-05	1	Rangap1
Stub1	0	-0.26767	0.261	0.472	0.01124	1	Stub1
Cystm1.1	0	-0.26768	0.111	0.333	0	1	Cystm1
Hhex.1	0	-0.26826	0.124	0.293	0.01654	1	Hhex
Ncapg.1	0	-0.26829	0	0.17	0	1	Ncapg
Ddb1	0	-0.2691	0.305	0.505	0.01213	1	Ddb1
Lsm2	0	-0.26921	0.221	0.433	0.0007	1	Lsm2
Yeats4	0	-0.27066	0.314	0.516	0.01379	1	Yeats4
Spc25.1	0	-0.27148	0.004	0.181	0	1	Spc25
Hint1	0	-0.27149	0.934	0.893	0.01722	1	Hint1
Gnb4	0	-0.27239	0.018	0.148	0.00266	1	Gnb4
Kif22.1	0	-0.27333	0.009	0.179	0	1	Kif22
Mrpl28	0	-0.27581	0.217	0.444	0.00011	1	Mrpl28
Shcbp1.1	0	-0.27721	0.004	0.172	0	1	Shcbp1
Psmb5.1	0	-0.27811	0.704	0.772	0.03946	1	Psmb5
Mcm2	0	-0.28052	0.119	0.267	0.03866	1	Mcm2
Nsmce4a	0	-0.28245	0.248	0.476	0.00024	1	Nsmce4a
Ndufb9	0	-0.28415	0.633	0.761	0.04179	1	Ndufb9
Snx2	0	-0.28468	0.327	0.53	0.02199	1	Snx2
Nubp1	0	-0.2855	0.358	0.56	0.0022	1	Nubp1
Hnrnpul1	0	-0.28702	0.416	0.619	0.02718	1	Hnrnpul1
Gatm.1	0	-0.28706	0.279	0.463	0.0431	1	Gatm
Fkbp4	0	-0.28718	0.31	0.493	0.01313	1	Fkbp4
Ffar4.1	0	-0.28874	0.009	0.187	0	1	Ffar4
Kpnb1	0	-0.28993	0.323	0.531	0.00589	1	Kpnb1
Hnrnpa2b1	0	-0.29016	0.982	0.952	0.00044	1	Hnrnpa2b1
Gps1	0	-0.29039	0.212	0.456	3e-05	1	Gps1
Arhgdia	0	-0.29151	0.934	0.898	0.0003	1	Arhgdia
Mycl.1	0	-0.29178	0.08	0.293	0	1	Mycl
Gstp1	0	-0.29204	0.434	0.601	0.01667	1	Gstp1
Tcf19	0	-0.29319	0.062	0.253	1e-05	1	Tcf19
Kpna2.1	0	-0.29346	0.027	0.215	0	1	Kpna2
Bub1b.1	0	-0.29501	0.022	0.209	0	1	Bub1b
Ahsa1	0	-0.29525	0.288	0.486	0.00281	1	Ahsa1
Usp1.1	0	-0.29649	0.208	0.391	0.00548	1	Usp1
Diaph3.1	0	-0.29733	0.044	0.279	0	1	Diaph3
Ccdc34	0	-0.30249	0.062	0.261	0	1	Ccdc34
Nsd2	0	-0.30326	0.15	0.367	8e-05	1	Nsd2
Smarcc1	0	-0.30367	0.208	0.428	0.00013	1	Smarcc1
E2f1	0	-0.30545	0.058	0.236	5e-05	1	E2f1
Psma7.1	0	-0.30578	0.823	0.868	0.00037	1	Psma7
Cenpw	0	-0.30586	0.071	0.297	0	1	Cenpw
Tubb2a	0	-0.30738	0.035	0.245	0	1	Tubb2a
Arl4a.1	0	-0.30855	0.106	0.31	3e-05	1	Arl4a
Psmc3	0	-0.30861	0.535	0.684	0.00092	1	Psmc3
Rfc5.1	0	-0.31262	0.058	0.291	0	1	Rfc5
Atp5b.1	0	-0.31688	0.934	0.9	0.0002	1	Atp5b
AI506816	0	-0.31754	0.252	0.442	0.00876	1	AI506816
Nelfe	0	-0.31809	0.261	0.483	0.0002	1	Nelfe
Fndc5.1	0	-0.31846	0.142	0.309	0.00386	1	Fndc5
Topbp1.1	0	-0.3191	0.155	0.345	0.00084	1	Topbp1
Cbx5.1	0	-0.32031	0.097	0.311	0	1	Cbx5
Rnaseh2c.1	0	-0.32092	0.221	0.433	0.00017	1	Rnaseh2c
Lsm3	0	-0.32095	0.177	0.434	0	1	Lsm3
Hnrnpu	0	-0.32278	0.832	0.87	0.02673	1	Hnrnpu
Psmd2	0	-0.32358	0.442	0.634	0.00747	1	Psmd2
Anapc5	0	-0.32386	0.358	0.564	0.00228	1	Anapc5
B230219D22Rik.1	0	-0.32568	0.354	0.554	0.00097	1	B230219D22Rik
Ckap2l.1	0	-0.32568	0.088	0.246	0.00325	1	Ckap2l
Ckap5	0	-0.32759	0.119	0.301	0.00086	1	Ckap5
Ccr9	0	-0.32794	0.044	0.248	0	1	Ccr9
Ly6e.1	0	-0.32907	0.978	0.897	0.01481	1	Ly6e
Wdr1.1	0	-0.32974	0.889	0.902	0.00222	1	Wdr1
Kif15.1	0	-0.33213	0.022	0.207	0	1	Kif15
Sumo3.1	0	-0.333	0.301	0.521	0.00022	1	Sumo3
Akr1a1.1	0	-0.33369	0.898	0.885	0.0001	1	Akr1a1
Prc1.1	0	-0.33483	0.018	0.183	1e-05	1	Prc1
Sumo2	0	-0.33529	0.841	0.826	0.01163	1	Sumo2
Fen1	0	-0.33529	0.115	0.327	0	1	Fen1
Timeless	0	-0.33557	0.062	0.315	0	1	Timeless
Dnajc9	0	-0.33577	0.088	0.303	0	1	Dnajc9
Tsc22d3.1	0	-0.33611	0.332	0.547	0.00775	1	Tsc22d3
Pnn	0	-0.33725	0.288	0.507	0.00017	1	Pnn
Pkmyt1.1	0	-0.33728	0.058	0.265	0	1	Pkmyt1
Nono	0	-0.33812	0.575	0.708	0.04156	1	Nono
Zfp366.1	0	-0.33865	0.265	0.496	0.00042	1	Zfp366
Hjurp.1	0	-0.34255	0.066	0.257	1e-05	1	Hjurp
Rbbp7	0	-0.34315	0.659	0.745	0.04364	1	Rbbp7
Tipin.1	0	-0.34412	0.119	0.333	0	1	Tipin
Zfp706	0	-0.34496	0.58	0.72	0.00094	1	Zfp706
Acadl.1	0	-0.34689	0.385	0.577	0.0032	1	Acadl
Atp5g3.1	0	-0.34752	0.903	0.887	9e-05	1	Atp5g3
Mrpl42.1	0	-0.34936	0.403	0.587	0.00024	1	Mrpl42
Cox5a	0	-0.35218	0.934	0.908	3e-05	1	Cox5a
Aurkb.1	0	-0.35234	0.04	0.229	0	1	Aurkb
Ncapd2.1	0	-0.35243	0.035	0.238	0	1	Ncapd2
Rdx	0	-0.35382	0.319	0.532	5e-05	1	Rdx
Impdh2	0	-0.35653	0.544	0.693	0.00564	1	Impdh2
Nudc	0	-0.357	0.566	0.665	0.01884	1	Nudc
Hnrnpab	0	-0.35831	0.876	0.854	0.02355	1	Hnrnpab
P2ry14.1	0	-0.3584	0.004	0.226	0	1	P2ry14
Pomp.1	0	-0.35914	0.903	0.891	0.00527	1	Pomp
Pmf1.1	0	-0.36093	0.133	0.372	0	1	Pmf1
Cd200	0	-0.36241	0.044	0.187	0.00315	1	Cd200
Pkm	0	-0.36452	0.85	0.847	0.00115	1	Pkm
Fkbp1a.1	0	-0.36623	0.54	0.699	0.00166	1	Fkbp1a
Idh2	0	-0.36693	0.376	0.594	0.00023	1	Idh2
Asf1b.1	0	-0.36802	0.009	0.241	0	1	Asf1b
Gmnn.1	0	-0.36982	0.102	0.317	0	1	Gmnn
Dnmt1.1	0	-0.3706	0.177	0.379	0.00021	1	Dnmt1
Nasp.1	0	-0.37072	0.195	0.404	3e-05	1	Nasp
Tspan3	0	-0.37449	0.142	0.319	0.00925	1	Tspan3
Psip1	0	-0.3754	0.265	0.467	0.0013	1	Psip1
Kif23.1	0	-0.37799	0.106	0.264	0.00655	1	Kif23
Prkar2a.1	0	-0.38365	0.389	0.596	0.00266	1	Prkar2a
Cbx3.1	0	-0.38405	0.398	0.582	0.00078	1	Cbx3
Tmem50b.1	0	-0.38633	0.354	0.59	2e-05	1	Tmem50b
Bex3	0	-0.3899	0.376	0.569	0.00038	1	Bex3
Slbp.1	0	-0.39219	0.248	0.44	0.00078	1	Slbp
Uhrf1.1	0	-0.39255	0.044	0.258	0	1	Uhrf1
Trim25	0	-0.39322	0.367	0.586	0.00259	1	Trim25
Dapk2.1	0	-0.39721	0	0.227	0	1	Dapk2
Hells	0	-0.39882	0.044	0.277	0	1	Hells
Oxct1.1	0	-0.40029	0.186	0.414	0	1	Oxct1
Fmnl2.1	0	-0.40099	0.217	0.414	0.00052	1	Fmnl2
Dck.1	0	-0.40114	0.305	0.508	0.00179	1	Dck
Phc2.1	0	-0.40321	0.305	0.535	2e-05	1	Phc2
Vcp.1	0	-0.40322	0.726	0.81	0.00062	1	Vcp
Cenpe.1	0	-0.40581	0.031	0.216	0	1	Cenpe
Racgap1.1	0	-0.40629	0.035	0.259	0	1	Racgap1
Cd36.1	0	-0.40689	0.088	0.302	0	1	Cd36
Psmb8.1	0	-0.41176	0.956	0.902	0	1	Psmb8
Hmgn1	0	-0.41232	0.646	0.751	8e-05	1	Hmgn1
Cd8a.1	0	-0.41258	0	0.19	0	1	Cd8a
Rad21.1	0	-0.41434	0.314	0.495	0.009	1	Rad21
Srsf2	0	-0.41529	0.792	0.836	6e-05	1	Srsf2
Plpp1.1	0	-0.41972	0.004	0.22	0	1	Plpp1
Tpx2.1	0	-0.42403	0.066	0.264	0	1	Tpx2
Ppia	0	-0.42466	0.991	0.966	0	1	Ppia
Arsb.1	0	-0.42476	0.363	0.557	0.00052	1	Arsb
Btbd1	0	-0.42603	0.332	0.566	0	1	Btbd1
Knl1.1	0	-0.42784	0.027	0.247	0	1	Knl1
Ttc39a.1	0	-0.4282	0	0.225	0	1	Ttc39a
Txndc15.1	0	-0.42933	0.23	0.459	0	1	Txndc15
Prdx1	0	-0.43123	0.867	0.872	0	1	Prdx1
Gm6377.1	0	-0.43329	0.619	0.756	0.0026	1	Gm6377
Incenp.1	0	-0.43361	0.035	0.258	0	1	Incenp
Rfc2.1	0	-0.43379	0.204	0.469	0	1	Rfc2
Tk1.1	0	-0.43448	0.053	0.254	0	1	Tk1
Tyms.1	0	-0.43453	0.053	0.281	0	1	Tyms
Crem	0	-0.43595	0.354	0.538	0.00853	1	Crem
Psmb9.1	0	-0.43658	0.912	0.874	1e-05	1	Psmb9
Pmepa1.1	0	-0.43797	0.301	0.506	3e-05	1	Pmepa1
Ccnb2	0	-0.44188	0.058	0.214	0.00065	1	Ccnb2
Dynll2.1	0	-0.45664	0.274	0.528	0	1	Dynll2
Alyref	0	-0.45901	0.668	0.77	4e-05	1	Alyref
Ifngr1.1	0	-0.46041	0.876	0.862	4e-05	1	Ifngr1
Cycs.1	0	-0.46348	0.836	0.819	2e-05	1	Cycs
Cdca3.1	0	-0.46689	0.027	0.24	0	1	Cdca3
Tacc3.1	0	-0.46754	0.044	0.305	0	1	Tacc3
Rassf3	0	-0.46895	0.199	0.436	1e-05	1	Rassf3
Gsr	0	-0.47056	0.053	0.337	0	1	Gsr
Net1	0	-0.47385	0.248	0.499	0	1	Net1
Pla2g7.1	0	-0.47533	0.022	0.154	0.00266	1	Pla2g7
Cenpa.1	0	-0.4756	0.044	0.236	0	1	Cenpa
Ucp2.1	0	-0.4783	0.978	0.937	0	1	Ucp2
Ezh2.1	0	-0.48046	0.204	0.438	0	1	Ezh2
Lig1.1	0	-0.48145	0.071	0.304	0	1	Lig1
Tap1.1	0	-0.48186	0.646	0.747	7e-05	1	Tap1
Slc8b1.1	0	-0.48742	0.199	0.453	0	1	Slc8b1
Nusap1.1	0	-0.49056	0.009	0.21	0	1	Nusap1
Rgs10.1	0	-0.49563	0.739	0.807	5e-05	1	Rgs10
Anpep.1	0	-0.49766	0.5	0.66	0.00025	1	Anpep
Cenpf.1	0	-0.50078	0.031	0.188	0.0001	1	Cenpf
Adam19.1	0	-0.50302	0.535	0.681	0.00014	1	Adam19
Dbn1.1	0	-0.50331	0.018	0.304	0	1	Dbn1
Hist1h1d	0	-0.50792	0.049	0.249	0	1	Hist1h1d
Cdk1.1	0	-0.5129	0.027	0.27	0	1	Cdk1
Kif11.1	0	-0.51436	0.009	0.222	0	1	Kif11
Dek.1	0	-0.51448	0.774	0.802	0.02302	1	Dek
Cdca8.1	0	-0.51658	0.035	0.284	0	1	Cdca8
Ccna2.1	0	-0.52065	0.013	0.224	0	1	Ccna2
Cks2.1	0	-0.5217	0.159	0.384	0	1	Cks2
Itgae.1	0	-0.52231	0.491	0.622	0.02679	1	Itgae
H2afv.1	0	-0.52812	0.434	0.599	0.0052	1	H2afv
Apobec3	0	-0.52853	0.451	0.694	0	1	Apobec3
Agpat3.1	0	-0.52982	0.013	0.272	0	1	Agpat3
Cyfip2.1	0	-0.54029	0.212	0.499	0	1	Cyfip2
Mcm6.1	0	-0.54285	0.204	0.4	2e-05	1	Mcm6
Hist1h2ab.1	0	-0.54343	0.022	0.19	1e-05	1	Hist1h2ab
Ranbp1	0	-0.54373	0.655	0.748	4e-05	1	Ranbp1
Hmgb1.1	0	-0.54588	0.907	0.876	0.00543	1	Hmgb1
Spc24.1	0	-0.54612	0.031	0.284	0	1	Spc24
Pgk1.1	0	-0.54902	0.553	0.733	0	1	Pgk1
Atad2.1	0	-0.54913	0.084	0.354	0	1	Atad2
Gpr141b.1	0	-0.5571	0.004	0.241	0	1	Gpr141b
Pi4k2a.1	0	-0.55794	0.221	0.421	1e-05	1	Pi4k2a
Epsti1.1	0	-0.55841	0.336	0.517	0.01179	1	Epsti1
Rrm2.1	0	-0.56181	0	0.198	0	1	Rrm2
Smc4.1	0	-0.56353	0.35	0.518	0.00337	1	Smc4
Dut.1	0	-0.56383	0.261	0.464	1e-05	1	Dut
Rrm1.1	0	-0.56598	0.071	0.353	0	1	Rrm1
Mcm7.1	0	-0.56615	0.084	0.366	0	1	Mcm7
Erlin1.1	0	-0.56909	0.208	0.516	0	1	Erlin1
Arl6ip1	0	-0.56913	0.65	0.754	0.00094	1	Arl6ip1
Cd24a.1	0	-0.5745	0.465	0.645	2e-05	1	Cd24a
Mcm5.1	0	-0.57765	0.15	0.399	0	1	Mcm5
Pcna	0	-0.58247	0.416	0.59	0.00046	1	Pcna
Ube2s.1	0	-0.58392	0.704	0.755	0.00129	1	Ube2s
Hist1h1e	0	-0.58563	0.195	0.405	2e-05	1	Hist1h1e
Tbc1d8.1	0	-0.58675	0.407	0.593	0.0003	1	Tbc1d8
Mcm3.1	0	-0.59226	0.181	0.444	0	1	Mcm3
Cyp26b1.1	0	-0.59447	0.009	0.182	0	1	Cyp26b1
Nucks1.1	0	-0.59541	0.522	0.673	0	1	Nucks1
Tlr12.1	0	-0.63717	0.027	0.268	0	1	Tlr12
Tmpo	0	-0.64163	0.389	0.598	0	1	Tmpo
Cadm1.1	0	-0.65275	0.009	0.249	0	1	Cadm1
Tlr3.1	0	-0.65593	0.088	0.293	0	1	Tlr3
Calm1.1	0	-0.6565	0.987	0.955	0	1	Calm1
Ran	0	-0.65903	0.783	0.836	0	1	Ran
Ass1.1	0	-0.67546	0.221	0.442	2e-05	1	Ass1
Btla.1	0	-0.68963	0.164	0.481	0	1	Btla
Bcl2l14.1	0	-0.69677	0.058	0.254	0	1	Bcl2l14
Hmgn2.1	0	-0.69739	0.46	0.633	0	1	Hmgn2
Ly75.1	0	-0.70224	0.102	0.338	0	1	Ly75
Ptma.1	0	-0.7121	1	0.973	0	1	Ptma
Atpif1.1	0	-0.71234	0.925	0.913	0	1	Atpif1
Lima1.1	0	-0.72583	0.031	0.292	0	1	Lima1
Smc2.1	0	-0.73343	0.044	0.353	0	1	Smc2
Id2.1	0	-0.7339	0.288	0.488	0.00046	1	Id2
Cks1b	0	-0.74295	0.208	0.51	0	1	Cks1b
Dnase1l3.1	0	-0.76985	0.208	0.41	3e-05	1	Dnase1l3
Klf2.1	0	-0.77095	0.243	0.444	9e-05	1	Klf2
Gpr65.1	0	-0.7827	0.177	0.488	0	1	Gpr65
H2afz.1	0	-0.78418	0.978	0.953	0	1	H2afz
Tubb4b.1	0	-0.78962	0.111	0.393	0	1	Tubb4b
Actn1.1	0	-0.78968	0.54	0.701	0	1	Actn1
Birc5.1	0	-0.79858	0.044	0.277	0	1	Birc5
Rab7b.1	0	-0.81009	0.013	0.292	0	1	Rab7b
Hist1h2ap.1	0	-0.81285	0.004	0.217	0	1	Hist1h2ap
Ifi205.1	0	-0.82301	0.217	0.394	0.00092	1	Ifi205
Adam8.1	0	-0.8388	0.35	0.593	0	1	Adam8
Hist1h1b.1	0	-0.85549	0.062	0.25	0	1	Hist1h1b
Csf2rb.1	0	-0.87915	0.633	0.756	0.00016	1	Csf2rb
Serpinb6b.1	0	-0.9009	0.416	0.559	0.01146	1	Serpinb6b
H2afx	0	-0.96213	0.186	0.424	0	1	H2afx
Ube2c.1	0	-0.9769	0.106	0.287	0.00013	1	Ube2c
Ctla2b.1	0	-0.99256	0.128	0.287	0.00125	1	Ctla2b
Clec9a.1	0	-1.01069	0.018	0.342	0	1	Clec9a
Cd81.1	0	-1.05841	0.013	0.284	0	1	Cd81
Naaa.1	0	-1.08205	0.465	0.591	0.00244	1	Naaa
Malat1.1	0	-1.08706	1	0.994	0.04373	1	Malat1
Xcr1.1	0	-1.10301	0.018	0.319	0	1	Xcr1
Hist1h2ae.1	0	-1.1745	0.04	0.259	0	1	Hist1h2ae
Pclaf.1	0	-1.19804	0.018	0.304	0	1	Pclaf
Ncoa7.1	0	-1.24788	0.429	0.597	0	1	Ncoa7
Il22ra2.1	0	-1.30592	0.013	0.125	0.01761	1	Il22ra2
Txn1.1	0	-1.31027	0.54	0.74	0	1	Txn1
Top2a.1	0	-1.34741	0.053	0.347	0	1	Top2a
Stmn1.1	0	-1.35181	0.106	0.433	0	1	Stmn1
Tubb5.1	0	-1.39194	0.717	0.846	0	1	Tubb5
Tuba1b.1	0	-1.39988	0.677	0.781	0	1	Tuba1b
Hmgb2.1	0	-1.5225	0.73	0.848	0	1	Hmgb2
Ppt1.1	0	-1.70615	0.376	0.569	0	1	Ppt1
Irf8.1	0	-2.34952	0.088	0.434	0	1	Irf8

## Sheet: Cluster 2 DEGs
Downstream analysis, Cluster 2								The differential gene expression was conduct using Wilcoxon test for cells in each cluster. Multiple testing correction was done with Benjamin-Hochberg method.
	p_val	avg_log2FC	pct.1	pct.2	p_val_adj	cluster	gene
Ube2c.2	0	2.35466	0.899	0.169	0	2	Ube2c
Hist1h2ae.2	0	2.27728	0.793	0.146	0	2	Hist1h2ae
Top2a.2	0	2.24596	0.944	0.213	0	2	Top2a
Stmn1.2	0	2.18928	0.97	0.303	0	2	Stmn1
Hmgb2.2	0	2.09109	1	0.807	0	2	Hmgb2
Tubb5.2	0	2.05421	0.995	0.803	0	2	Tubb5
Tuba1b.2	0	2.0522	0.995	0.734	0	2	Tuba1b
Birc5.2	0	1.92279	0.944	0.143	0	2	Birc5
H2afx.1	0	1.87501	0.899	0.316	0	2	H2afx
Pclaf.2	0	1.83792	0.889	0.173	0	2	Pclaf
Hist1h2ap.2	0	1.74597	0.758	0.104	0	2	Hist1h2ap
Hist1h1b.2	0	1.699	0.763	0.146	0	2	Hist1h1b
Mki67.1	0	1.69259	0.955	0.419	0	2	Mki67
Tubb4b.2	0	1.52237	0.874	0.278	0	2	Tubb4b
Smc4.2	0	1.48586	0.955	0.427	0	2	Smc4
H2afv.2	0	1.44664	0.934	0.524	0	2	H2afv
Kif11.2	0	1.41118	0.869	0.094	0	2	Kif11
Hist1h2ab.2	0	1.39339	0.672	0.093	0	2	Hist1h2ab
Hmgn2.2	0	1.37463	0.919	0.564	0	2	Hmgn2
Smc2.2	0	1.36624	0.889	0.225	0	2	Smc2
Ccna2.2	0	1.33978	0.843	0.1	0	2	Ccna2
Nusap1.2	0	1.33643	0.818	0.089	0	2	Nusap1
Cdca3.2	0	1.33168	0.864	0.115	0	2	Cdca3
Hmgb1.2	0	1.31913	0.995	0.864	0	2	Hmgb1
Cdca8.2	0	1.29714	0.808	0.168	0	2	Cdca8
Cks2.2	0	1.28184	0.869	0.277	0	2	Cks2
Hist1h1e.1	0	1.27744	0.803	0.313	0	2	Hist1h1e
Ube2s.2	0	1.26579	0.96	0.717	0	2	Ube2s
Cenpf.2	0	1.24567	0.712	0.087	0	2	Cenpf
Spc24.2	0	1.23824	0.864	0.159	0	2	Spc24
Hist1h4d.2	0	1.2252	0.737	0.227	0	2	Hist1h4d
Cenpa.2	0	1.22041	0.692	0.139	0	2	Cenpa
Ckap2l.2	0	1.21445	0.808	0.139	0	2	Ckap2l
Arl6ip1.1	0	1.21011	0.929	0.712	0	2	Arl6ip1
Ptma.2	0	1.2006	1	0.974	0	2	Ptma
H2afz.2	0	1.19246	1	0.951	0	2	H2afz
Kif23.2	0	1.18765	0.813	0.159	0	2	Kif23
Cdk1.2	0	1.17872	0.823	0.151	0	2	Cdk1
Ccnb2.1	0	1.16249	0.737	0.113	0	2	Ccnb2
Cks1b.1	0	1.13991	0.894	0.405	0	2	Cks1b
Tmpo.1	0	1.13737	0.894	0.521	0	2	Tmpo
Tpx2.2	0	1.1242	0.783	0.157	0	2	Tpx2
Incenp.2	0	1.11896	0.773	0.147	0	2	Incenp
Cenpe.2	0	1.11546	0.758	0.107	0	2	Cenpe
Prc1.2	0	1.11146	0.732	0.077	0	2	Prc1
Nucks1.2	0	1.09128	0.939	0.61	0	2	Nucks1
Rrm2.2	0	1.076	0.626	0.104	0	2	Rrm2
Dek.2	0	1.05404	0.955	0.776	0	2	Dek
Gm43305.2	0	1.03954	0.848	0.545	0	2	Gm43305
Kif15.2	0	1.03271	0.758	0.098	0	2	Kif15
Tacc3.2	0	1.0211	0.778	0.194	0	2	Tacc3
Anp32e.2	0	1.00649	0.949	0.633	0	2	Anp32e
Aurkb.2	0	1.0018	0.742	0.124	0	2	Aurkb
Racgap1.2	0	0.99279	0.813	0.142	0	2	Racgap1
Ncapd2.2	0	0.98744	0.722	0.135	0	2	Ncapd2
Hist1h1d.1	0	0.96405	0.626	0.162	0	2	Hist1h1d
Knl1.2	0	0.96315	0.758	0.138	0	2	Knl1
Hist1h2ak.1	0	0.92671	0.414	0.045	0	2	Hist1h2ak
Rrm1.2	0	0.88258	0.737	0.251	0	2	Rrm1
Shcbp1.2	0	0.86113	0.657	0.075	0	2	Shcbp1
Tk1.2	0	0.85733	0.641	0.165	0	2	Tk1
Anp32b.2	0	0.85561	0.97	0.83	0	2	Anp32b
Spc25.2	0	0.83824	0.702	0.077	0	2	Spc25
Hmmr.1	0	0.82845	0.566	0.06	0	2	Hmmr
Kif22.2	0	0.81431	0.657	0.082	0	2	Kif22
Hist1h1c.1	0	0.80714	0.813	0.454	0	2	Hist1h1c
Hjurp.2	0	0.80512	0.652	0.169	0	2	Hjurp
Jpt1.1	0	0.80498	0.934	0.749	0	2	Jpt1
Esco2	0	0.79743	0.535	0.059	0	2	Esco2
Bub1b.2	0	0.78993	0.662	0.113	0	2	Bub1b
Ckap5.1	0	0.7886	0.682	0.217	0	2	Ckap5
Cep55	0	0.78653	0.621	0.083	0	2	Cep55
Atad2.2	0	0.78337	0.682	0.263	0	2	Atad2
Selenoh.2	0	0.7764	0.864	0.5	0	2	Selenoh
Ncapg.2	0	0.77545	0.611	0.078	0	2	Ncapg
Ezh2.2	0	0.7742	0.753	0.354	0	2	Ezh2
Ndc80	0	0.7692	0.596	0.081	0	2	Ndc80
Cdc20.2	0	0.76052	0.556	0.073	0	2	Cdc20
Cbx3.2	0	0.75574	0.889	0.508	0	2	Cbx3
Gm20628	0	0.75326	0.343	0.039	0	2	Gm20628
Knstrn	0	0.75225	0.662	0.146	0	2	Knstrn
Rad21.2	0	0.75127	0.828	0.417	0	2	Rad21
Asf1b.2	0	0.73988	0.646	0.144	0	2	Asf1b
Calm2.2	0	0.7394	0.924	0.778	0	2	Calm2
Bub3.1	0	0.72601	0.833	0.523	0	2	Bub3
Tyms.2	0	0.72363	0.576	0.201	0	2	Tyms
Ccdc34.1	0	0.71039	0.626	0.176	0	2	Ccdc34
Ran.1	0	0.70834	0.965	0.808	0	2	Ran
Serinc3.2	0	0.70672	0.929	0.662	0	2	Serinc3
Cxcr4.1	0	0.70254	0.682	0.37	0	2	Cxcr4
Hist1h3e	0	0.70217	0.576	0.176	0	2	Hist1h3e
Cdkn2d.1	0	0.69432	0.621	0.192	0	2	Cdkn2d
Lbr.1	0	0.68361	0.838	0.446	0	2	Lbr
Lockd	0	0.67923	0.566	0.054	0	2	Lockd
Jun.2	0	0.67437	0.909	0.729	0	2	Jun
Plk1	0	0.67002	0.53	0.05	0	2	Plk1
Melk	0	0.66036	0.576	0.075	0	2	Melk
Ccnb1	0	0.65664	0.535	0.065	0	2	Ccnb1
Bub1	0	0.65557	0.566	0.065	0	2	Bub1
Cdkn1a.1	0	0.65451	0.677	0.356	0	2	Cdkn1a
Ubald2	0	0.65329	0.894	0.705	0	2	Ubald2
Cd69.2	0	0.65302	0.657	0.365	0	2	Cd69
Iqgap3	0	0.65161	0.495	0.04	0	2	Iqgap3
Mis18bp1	0	0.64913	0.561	0.082	0	2	Mis18bp1
Kpna2.2	0	0.6489	0.571	0.133	0	2	Kpna2
Mad2l1.1	0	0.64883	0.581	0.131	0	2	Mad2l1
Nrm.1	0	0.6429	0.712	0.332	0	2	Nrm
Cit	0	0.62351	0.53	0.078	0	2	Cit
Aurka	0	0.62293	0.535	0.094	0	2	Aurka
Ncaph.1	0	0.61886	0.606	0.098	0	2	Ncaph
Dbf4	0	0.61858	0.611	0.137	0	2	Dbf4
Tuba1c.1	0	0.61483	0.909	0.74	0	2	Tuba1c
Lsm5	0	0.61474	0.818	0.507	0	2	Lsm5
Aspm	0	0.6128	0.434	0.059	0	2	Aspm
Alyref.1	0	0.60715	0.944	0.728	0	2	Alyref
Kif20b	0	0.60641	0.51	0.086	0	2	Kif20b
Arhgef39	0	0.60371	0.561	0.108	0	2	Arhgef39
Snrpg.1	0	0.60204	0.985	0.909	0	2	Snrpg
Cdca2	0	0.60087	0.545	0.061	0	2	Cdca2
Rangap1.1	0	0.60076	0.636	0.211	0	2	Rangap1
Smc1a.1	0	0.59643	0.869	0.583	0	2	Smc1a
Kif4	0	0.59635	0.556	0.07	0	2	Kif4
Cdca5	0	0.5963	0.535	0.091	0	2	Cdca5
Mcm7.2	0	0.59077	0.652	0.279	0	2	Mcm7
Gmnn.2	0	0.58939	0.636	0.236	0	2	Gmnn
Usp1.2	0	0.58653	0.692	0.318	0	2	Usp1
Cdkn3	0	0.5815	0.49	0.065	0	2	Cdkn3
Clspn.2	0	0.58134	0.485	0.104	0	2	Clspn
Vim.1	0	0.58121	0.99	0.912	0	2	Vim
Dut.2	0	0.57528	0.697	0.398	0	2	Dut
Ncapd3.1	0	0.57117	0.606	0.187	0	2	Ncapd3
Neil3	0	0.57071	0.475	0.052	0	2	Neil3
Ccnf	0	0.56945	0.515	0.062	0	2	Ccnf
Pkmyt1.2	0	0.56214	0.571	0.187	0	2	Pkmyt1
Slbp.2	0	0.55986	0.621	0.382	0	2	Slbp
Ier2.2	0	0.55532	0.99	0.87	0	2	Ier2
Pbk	0	0.55428	0.51	0.064	0	2	Pbk
Uhrf1.2	0	0.55148	0.545	0.181	0	2	Uhrf1
Banf1.1	0	0.54848	0.904	0.706	0	2	Banf1
Nap1l1.2	0	0.54708	0.97	0.899	0	2	Nap1l1
Anln	0	0.54676	0.465	0.044	0	2	Anln
Ska1	0	0.54581	0.495	0.062	0	2	Ska1
Egr1.1	0	0.54238	0.864	0.673	1e-05	2	Egr1
Zfp36.2	0	0.5423	0.995	0.964	0	2	Zfp36
Emp3.1	0	0.53881	0.601	0.244	0	2	Emp3
H3f3b	0	0.538	0.995	0.975	0	2	H3f3b
Pimreg	0	0.53746	0.414	0.046	0	2	Pimreg
Cenpw.1	0	0.5363	0.626	0.213	0	2	Cenpw
Rnaseh2c.2	0	0.53593	0.692	0.361	0	2	Rnaseh2c
Arhgap11a	0	0.53573	0.586	0.176	0	2	Arhgap11a
Kifc1	0	0.53484	0.51	0.068	0	2	Kifc1
CAAA01147332.1.1	0	0.53375	0.879	0.78	0	2	CAAA01147332.1
Zfp36l2.1	0	0.52815	0.848	0.583	0	2	Zfp36l2
Hnrnpa3.1	0	0.52443	0.97	0.933	0	2	Hnrnpa3
Psip1.1	0	0.52424	0.717	0.398	0	2	Psip1
Hist1h1a	0	0.52216	0.374	0.056	0	2	Hist1h1a
Pcna.1	0	0.52191	0.753	0.538	0	2	Pcna
Nsd2.1	0	0.51986	0.636	0.292	0	2	Nsd2
Foxm1	0	0.51932	0.414	0.058	0	2	Foxm1
Cbx5.2	0	0.51821	0.606	0.234	0	2	Cbx5
Cenpm	0	0.51709	0.53	0.123	0	2	Cenpm
Hist1h3c	0	0.51597	0.379	0.043	0	2	Hist1h3c
Lig1.2	0	0.51364	0.53	0.234	0	2	Lig1
Diaph3.2	0	0.50824	0.616	0.192	0	2	Diaph3
Hdgf.1	0	0.50662	0.874	0.563	0	2	Hdgf
Ms4a6c.2	0	0.50661	0.955	0.75	0	2	Ms4a6c
S100a10.2	0	0.50538	0.631	0.382	0	2	S100a10
Sgo1	0	0.50512	0.439	0.059	0	2	Sgo1
Med30.1	0	0.50126	0.793	0.54	0	2	Med30
Gm4316	0	0.50085	0.434	0.13	0	2	Gm4316
Ect2	0	0.49956	0.495	0.072	0	2	Ect2
Ctcf.1	0	0.49924	0.758	0.463	0	2	Ctcf
Kif20a	0	0.49834	0.52	0.065	0	2	Kif20a
Hist1h2bj	0	0.4958	0.404	0.053	0	2	Hist1h2bj
Mns1	0	0.49416	0.485	0.08	0	2	Mns1
Ncaph2	0	0.49345	0.732	0.384	0	2	Ncaph2
Ssrp1.2	0	0.49344	0.768	0.554	0	2	Ssrp1
Brd8	0	0.48937	0.591	0.245	0	2	Brd8
Plk4	0	0.48574	0.581	0.16	0	2	Plk4
Hirip3	0	0.48143	0.581	0.21	0	2	Hirip3
Lmnb1.2	0	0.4813	0.889	0.712	0	2	Lmnb1
Dusp1.2	0	0.48072	0.965	0.853	0	2	Dusp1
Lsm3.1	0	0.48021	0.722	0.351	0	2	Lsm3
Odf2	0	0.47996	0.515	0.168	0	2	Odf2
Cenpq	0	0.47975	0.53	0.121	0	2	Cenpq
Rdm1	0	0.47363	0.46	0.115	0	2	Rdm1
Hist2h2ac	0	0.47263	0.429	0.117	0	2	Hist2h2ac
Hist1h2ac	0	0.46949	0.389	0.055	0	2	Hist1h2ac
Hist1h2bc	0	0.46932	0.379	0.102	0	2	Hist1h2bc
Dnmt1.2	0	0.46855	0.611	0.313	0	2	Dnmt1
Reep4	0	0.46075	0.53	0.205	0	2	Reep4
Lsm2.1	0	0.46038	0.652	0.366	0	2	Lsm2
Hist1h4i	0	0.45804	0.49	0.131	0	2	Hist1h4i
Cmc2	0	0.44962	0.576	0.217	0	2	Cmc2
Ppia.1	0	0.44877	0.99	0.967	0	2	Ppia
Espl1	0	0.44854	0.439	0.078	0	2	Espl1
Fzr1	0	0.4477	0.535	0.253	0	2	Fzr1
Ckap2	0	0.44565	0.419	0.052	0	2	Ckap2
Smchd1.2	0	0.44282	0.778	0.52	0	2	Smchd1
Pola1	0	0.43954	0.51	0.202	0	2	Pola1
Mndal.1	0	0.43596	0.657	0.314	0	2	Mndal
Rfc5.2	0	0.43463	0.561	0.214	0	2	Rfc5
Snrpe.1	0	0.43408	0.96	0.856	0	2	Snrpe
Rfc4	0	0.43388	0.53	0.19	0	2	Rfc4
Fam111a.1	0	0.43363	0.566	0.264	0	2	Fam111a
Spag5	0	0.43256	0.449	0.049	0	2	Spag5
Calm3.1	0	0.43134	0.904	0.78	0	2	Calm3
Vrk1.2	0	0.43117	0.869	0.647	0	2	Vrk1
E2f8	0	0.43114	0.51	0.132	0	2	E2f8
Haus8.2	0	0.42956	0.702	0.397	0	2	Haus8
Il1b.2	0	0.42908	0.98	0.797	9e-05	2	Il1b
Kif18b	0	0.42863	0.343	0.036	0	2	Kif18b
Arhgap19	0	0.42826	0.419	0.058	0	2	Arhgap19
Mis18a	0	0.42439	0.47	0.178	0	2	Mis18a
Hnrnpab.1	0	0.4203	0.944	0.845	0	2	Hnrnpab
Nasp.2	0	0.41836	0.636	0.337	0	2	Nasp
Sae1	0	0.41754	0.611	0.32	0	2	Sae1
Rab24.1	0	0.41651	0.747	0.41	0	2	Rab24
Tnfaip3.2	0	0.41641	0.838	0.616	2e-05	2	Tnfaip3
Mdh2.1	0	0.41594	0.975	0.929	1e-05	2	Mdh2
Fbxo5	0	0.41519	0.318	0.038	0	2	Fbxo5
Clic1	0	0.41387	0.96	0.891	0	2	Clic1
Exosc8	0	0.41313	0.697	0.357	0	2	Exosc8
Rad51	0	0.41195	0.404	0.104	0	2	Rad51
Cenph	0	0.4119	0.394	0.088	0	2	Cenph
Suz12.2	0	0.41151	0.662	0.41	0	2	Suz12
Hist1h2af	0	0.41137	0.268	0.025	0	2	Hist1h2af
Ncapg2	0	0.41103	0.444	0.132	0	2	Ncapg2
Gm42031	0	0.40712	0.636	0.405	0	2	Gm42031
Smc3.1	0	0.40604	0.712	0.426	0	2	Smc3
Anapc11	0	0.4057	0.864	0.655	0	2	Anapc11
AI506816.1	0	0.40417	0.662	0.38	0	2	AI506816
Ccrl2.2	0	0.4037	0.859	0.611	7e-05	2	Ccrl2
Tipin.2	0	0.40368	0.551	0.267	0	2	Tipin
Srsf3	0	0.40333	0.98	0.908	0	2	Srsf3
Hist1h3f	0	0.40245	0.348	0.088	0	2	Hist1h3f
Ptpa.1	0	0.40194	0.773	0.575	0	2	Ptpa
Nek2	0	0.40155	0.394	0.05	0	2	Nek2
Hist1h2bb	0	0.40138	0.338	0.052	0	2	Hist1h2bb
Sptssa	0	0.40126	0.808	0.587	0	2	Sptssa
Kif2c	0	0.40012	0.379	0.038	0	2	Kif2c
Rbm3	0	0.40006	0.965	0.93	0	2	Rbm3
Depdc1a	0	0.39851	0.389	0.041	0	2	Depdc1a
Haus4	0	0.39735	0.46	0.166	0	2	Haus4
Raly	0	0.39509	0.833	0.697	0	2	Raly
Dlgap5	0	0.39496	0.419	0.078	0	2	Dlgap5
Atad5	0	0.3949	0.394	0.128	0	2	Atad5
Hint1.1	0	0.39444	0.975	0.888	0	2	Hint1
Rad51ap1	0	0.39378	0.414	0.102	0	2	Rad51ap1
Nuf2	0	0.39375	0.389	0.05	0	2	Nuf2
Trim59	0	0.39208	0.399	0.104	0	2	Trim59
Emb.1	0	0.39205	0.813	0.529	0	2	Emb
Pih1d1	0	0.39099	0.606	0.281	0	2	Pih1d1
Med21	0	0.38617	0.742	0.56	0.00048	2	Med21
Tubg1	0	0.38599	0.419	0.134	0	2	Tubg1
Gm42047	0	0.38498	0.318	0.054	0	2	Gm42047
Tnip3.2	0	0.38426	0.601	0.416	0.02965	2	Tnip3
Ube2t	0	0.38394	0.409	0.102	0	2	Ube2t
Nin.1	0	0.38334	0.631	0.34	0	2	Nin
Sf3b5	0	0.38305	0.889	0.694	0	2	Sf3b5
Gpx1.1	0	0.38298	0.99	0.961	0	2	Gpx1
Snrpd1	0	0.38151	0.828	0.687	1e-05	2	Snrpd1
Nde1	0	0.38091	0.525	0.209	0	2	Nde1
Nsmce1	0	0.38051	0.652	0.423	0	2	Nsmce1
Bora	0	0.37828	0.333	0.052	0	2	Bora
Rfwd3	0	0.37786	0.48	0.165	0	2	Rfwd3
Prr11	0	0.37369	0.343	0.04	0	2	Prr11
Eri1	0	0.37298	0.606	0.353	0	2	Eri1
Ifi203.2	0	0.37171	0.601	0.317	0	2	Ifi203
Topbp1.2	0	0.36976	0.571	0.282	0	2	Topbp1
Rbbp4.2	0	0.36946	0.763	0.599	4e-05	2	Rbbp4
Ccl3.2	0	0.36836	0.283	0.115	0	2	Ccl3
Hmgn5	0	0.36819	0.54	0.189	0	2	Hmgn5
Parp2	0	0.36781	0.641	0.318	0	2	Parp2
Rac2.2	0	0.36131	0.919	0.816	1e-05	2	Rac2
Anapc5.1	0	0.36109	0.778	0.5	0	2	Anapc5
Ywhah	0	0.35932	0.909	0.821	2e-05	2	Ywhah
Rcc1	0	0.35795	0.419	0.144	0	2	Rcc1
Fundc2.1	0	0.35693	0.631	0.35	0	2	Fundc2
Hp1bp3	0	0.35554	0.697	0.517	0.00101	2	Hp1bp3
Tuba1a.1	0	0.35324	0.722	0.554	0.00086	2	Tuba1a
Hist2h2bb	0	0.35261	0.258	0.025	0	2	Hist2h2bb
Hmgn1.1	0	0.35214	0.874	0.716	0	2	Hmgn1
Sass6	0	0.35071	0.389	0.123	0	2	Sass6
Gm10282	0	0.34986	0.424	0.103	0	2	Gm10282
Cenpl	0	0.34973	0.46	0.135	0	2	Cenpl
4930523C07Rik.1	0	0.34784	0.672	0.38	0	2	4930523C07Rik
Cbfb	0	0.34677	0.758	0.526	0	2	Cbfb
Cip2a	0	0.34575	0.394	0.086	0	2	Cip2a
Sap30	0	0.34567	0.657	0.359	0	2	Sap30
Nsmce4a.1	0	0.34508	0.677	0.41	0	2	Nsmce4a
Maz	0	0.34275	0.783	0.512	0	2	Maz
Hnrnpa2b1.1	0	0.34184	0.98	0.953	0	2	Hnrnpa2b1
Rbl1	0	0.34091	0.455	0.171	0	2	Rbl1
Ffar2.1	0	0.34034	0.571	0.274	0	2	Ffar2
Cenpx	0	0.33838	0.737	0.518	0	2	Cenpx
Actn4.1	0	0.3374	0.737	0.497	0	2	Actn4
Tmem109	0	0.33685	0.631	0.39	0	2	Tmem109
Thoc7	0	0.33665	0.753	0.533	1e-05	2	Thoc7
Ppp1cc	0	0.33645	0.813	0.608	2e-05	2	Ppp1cc
Ppp1r14a.1	0	0.33524	0.773	0.536	2e-05	2	Ppp1r14a
Srsf2.1	0	0.33488	0.934	0.815	0.00031	2	Srsf2
Sumo2.1	0	0.33052	0.909	0.816	0.0014	2	Sumo2
Dtl	0	0.32856	0.359	0.128	0	2	Dtl
Ubb	0	0.32793	0.98	0.956	0	2	Ubb
Orc6	0	0.32723	0.449	0.193	0	2	Orc6
Grk6	0	0.32675	0.652	0.401	0	2	Grk6
Mxd3	0	0.32655	0.343	0.03	0	2	Mxd3
Kif14	0	0.32652	0.318	0.03	0	2	Kif14
Impdh2.1	0	0.32601	0.823	0.65	1e-05	2	Impdh2
Cenpk	0	0.32577	0.374	0.089	0	2	Cenpk
Numa1	0	0.32499	0.596	0.306	0	2	Numa1
Hist2h4	0	0.32465	0.202	0.049	0	2	Hist2h4
Cdca4	0	0.32457	0.505	0.171	0	2	Cdca4
Cdkn2c	0	0.32401	0.394	0.113	0	2	Cdkn2c
Mcm5.2	0	0.32283	0.631	0.325	0	2	Mcm5
Mcm3.2	0	0.32249	0.662	0.37	0	2	Mcm3
Smc6.1	0	0.32191	0.677	0.496	0	2	Smc6
Dnajc9.1	0	0.32096	0.5	0.239	0	2	Dnajc9
H1f0	0	0.32075	0.667	0.408	0	2	H1f0
Prim2	0	0.31965	0.379	0.139	0	2	Prim2
Ddx39	0	0.31896	0.717	0.521	0.00074	2	Ddx39
Nmral1	0	0.31781	0.495	0.273	0	2	Nmral1
Rbmx2	0	0.31731	0.374	0.126	0	2	Rbmx2
H2-Q4.1	0	0.31709	0.778	0.533	0	2	H2-Q4
Pim1.2	0	0.31572	1	0.975	1e-05	2	Pim1
Cdc25c	0	0.31495	0.323	0.021	0	2	Cdc25c
Pmf1.2	0	0.31469	0.576	0.303	0	2	Pmf1
Terf1	0	0.31414	0.444	0.177	0	2	Terf1
Atp5g2	0	0.31371	0.975	0.922	0	2	Atp5g2
Ptpn6.1	0	0.31299	0.864	0.732	6e-05	2	Ptpn6
Tceal9	0	0.31246	0.556	0.295	0	2	Tceal9
Nsl1	0	0.31116	0.268	0.057	0	2	Nsl1
Snrpb	0	0.31066	0.909	0.818	0.00234	2	Snrpb
Cd209a.2	0	0.31057	0.707	0.454	0.00239	2	Cd209a
Zfp91	0	0.31046	0.798	0.561	0	2	Zfp91
Hnrnpul1.1	0	0.31026	0.803	0.56	0	2	Hnrnpul1
Ccni	0	0.30939	0.727	0.557	0.00012	2	Ccni
Csrnp1.2	0	0.30877	0.884	0.717	0.00409	2	Csrnp1
0610010K14Rik	0	0.30784	0.657	0.456	0.00027	2	0610010K14Rik
Rpa2	0	0.30779	0.389	0.161	0	2	Rpa2
Stil	0	0.30769	0.333	0.051	0	2	Stil
Nudt21	0	0.30668	0.737	0.56	4e-05	2	Nudt21
Hist3h2ba	0	0.30499	0.278	0.075	0	2	Hist3h2ba
Ctc1.1	0	0.30436	0.465	0.2	0	2	Ctc1
Cenpp	0	0.30315	0.364	0.064	0	2	Cenpp
Fen1.1	0	0.30066	0.52	0.265	0	2	Fen1
Nxt1	0	0.30048	0.53	0.266	0	2	Nxt1
Tagln2	0	0.30024	0.97	0.86	0.00067	2	Tagln2
Sun2	0	0.30023	0.54	0.265	0	2	Sun2
Rpa1.1	0	0.29806	0.535	0.33	0.00011	2	Rpa1
Snx20.1	0	0.29736	0.904	0.812	0.00019	2	Snx20
Magoh	0	0.29728	0.707	0.519	0.00166	2	Magoh
Pcbp2	0	0.29724	0.934	0.799	0	2	Pcbp2
Cep83.1	0	0.29698	0.631	0.368	0	2	Cep83
Trmt112.1	0	0.29601	0.904	0.76	0.0005	2	Trmt112
Cd164.1	0	0.294	0.808	0.57	0	2	Cd164
U2af1	0	0.29374	0.904	0.743	4e-05	2	U2af1
Ticrr	0	0.293	0.313	0.054	0	2	Ticrr
Dtymk.1	0	0.29278	0.561	0.329	0	2	Dtymk
Hist1h4k	0	0.29215	0.227	0.023	0	2	Hist1h4k
Dcps	0	0.29113	0.561	0.345	4e-05	2	Dcps
Hnrnpa1.1	0	0.291	0.955	0.882	7e-05	2	Hnrnpa1
Lin54.2	0	0.29082	0.495	0.28	0.00017	2	Lin54
Pbrm1.1	0	0.29064	0.707	0.516	0.02598	2	Pbrm1
Paics.1	0	0.2905	0.727	0.536	0.02321	2	Paics
Cep295	0	0.29043	0.455	0.162	0	2	Cep295
Fosb.2	0	0.29018	0.97	0.893	0.00035	2	Fosb
Cntrl	0	0.28728	0.687	0.488	0.00208	2	Cntrl
Rfc2.2	0	0.28713	0.621	0.403	0.00014	2	Rfc2
Asxl1	0	0.28544	0.455	0.188	0	2	Asxl1
Hist1h4c	0	0.28515	0.303	0.074	0	2	Hist1h4c
Psrc1	0	0.28459	0.273	0.031	0	2	Psrc1
Snrpf	0	0.28458	0.949	0.835	0.00012	2	Snrpf
Suv39h1	0	0.28345	0.414	0.158	0	2	Suv39h1
Cenpn	0	0.28296	0.308	0.059	0	2	Cenpn
Dazap1	0	0.28143	0.727	0.554	0.00072	2	Dazap1
Bex3.1	0	0.28139	0.707	0.517	0.02782	2	Bex3
Blm	0	0.28029	0.323	0.102	0	2	Blm
Zcwpw1	0	0.28015	0.328	0.078	0	2	Zcwpw1
Brip1	0	0.27992	0.328	0.082	0	2	Brip1
Tcf19.1	0	0.27981	0.424	0.197	0	2	Tcf19
Zfp367.1	0	0.2798	0.384	0.135	0	2	Zfp367
Pa2g4.1	0	0.27834	0.843	0.705	0.01232	2	Pa2g4
Hist1h2ai	0	0.27815	0.268	0.035	0	2	Hist1h2ai
Capza2	0	0.278	0.944	0.869	5e-05	2	Capza2
Pcbd2.1	0	0.27775	0.667	0.418	0	2	Pcbd2
Hnrnpd	0	0.27723	0.889	0.813	0.00249	2	Hnrnpd
Anp32a.1	0	0.27663	0.848	0.712	0.00221	2	Anp32a
Snhg15.2	0	0.27633	0.854	0.656	5e-05	2	Snhg15
Ttk	0	0.27632	0.268	0.02	0	2	Ttk
Mis12	0	0.27595	0.288	0.078	0	2	Mis12
Siva1	0	0.27537	0.576	0.387	0.00426	2	Siva1
Eif1ad	0	0.27527	0.48	0.269	2e-05	2	Eif1ad
Apobec3.1	0	0.27521	0.843	0.633	0.00028	2	Apobec3
Il1r2.2	0	0.27469	0.949	0.756	0.03379	2	Il1r2
Utp3	0	0.27446	0.677	0.478	0.00022	2	Utp3
Nup62	0	0.27427	0.384	0.165	0	2	Nup62
Rhno1	0	0.27336	0.394	0.129	0	2	Rhno1
Trim28	0	0.27235	0.758	0.528	6e-05	2	Trim28
Ddx39b	0	0.27168	0.889	0.74	0.00221	2	Ddx39b
Suds3	0	0.27136	0.621	0.423	0.00199	2	Suds3
Tpi1	0	0.27132	0.753	0.557	0.02265	2	Tpi1
Nup210.1	0	0.27129	0.818	0.585	0	2	Nup210
Trappc5.1	0	0.27018	0.596	0.402	0.00323	2	Trappc5
Polr2a.1	0	0.26973	0.788	0.598	0.001	2	Polr2a
Tcerg1	0	0.26942	0.707	0.505	0.00031	2	Tcerg1
Cox5b	0	0.26781	0.939	0.903	0.00104	2	Cox5b
Lin9	0	0.2677	0.288	0.065	0	2	Lin9
Ankle1	0	0.26768	0.308	0.024	0	2	Ankle1
Prelid1	0	0.26531	0.884	0.768	0.03848	2	Prelid1
Ctnnd2.2	0	0.26427	0.596	0.328	0	2	Ctnnd2
Cox20	0	0.26426	0.616	0.412	0.00692	2	Cox20
Larp7	0	0.26292	0.566	0.352	7e-05	2	Larp7
Gcat	0	0.26268	0.404	0.189	0	2	Gcat
Nudc.1	0	0.26187	0.798	0.63	0.00821	2	Nudc
Osgep.1	0	0.26185	0.747	0.56	0.00163	2	Osgep
Kntc1	0	0.25911	0.298	0.062	0	2	Kntc1
Sgo2a	0	0.25733	0.298	0.041	0	2	Sgo2a
Slfn2.1	0	0.25732	0.662	0.401	0	2	Slfn2
Nol7	0	0.25727	0.919	0.779	0.00133	2	Nol7
Cdc45	0	0.25725	0.399	0.123	0	2	Cdc45
Haus5	0	0.25556	0.359	0.141	0	2	Haus5
Vars	0	0.25546	0.737	0.512	0.00133	2	Vars
Nt5dc2	0	0.2554	0.303	0.074	0	2	Nt5dc2
Coro2a.1	0	0.2553	0.611	0.391	0.00071	2	Coro2a
Ybx1	0	0.254	0.99	0.933	0.00045	2	Ybx1
Nono.1	0	0.25357	0.854	0.665	0.00103	2	Nono
Zwilch	0	0.25321	0.313	0.054	0	2	Zwilch
Prim1.1	0	0.25296	0.424	0.188	0	2	Prim1
Hnrnpdl	0	0.25178	0.904	0.798	0.00729	2	Hnrnpdl
Cep192	0	0.25178	0.359	0.151	0	2	Cep192
Ndc1	0	0.25138	0.273	0.076	0	2	Ndc1
Dpysl2.1	0	0.25098	0.616	0.411	0.01686	2	Dpysl2
Lsm4	0	0.25065	0.914	0.771	0.01051	2	Lsm4
Parpbp	0	0.25027	0.253	0.036	0	2	Parpbp
Psen2.1	0	-0.25819	0.091	0.265	0.00157	2	Psen2
Actb.1	0	-0.2593	1	0.999	0.00026	2	Actb
Pbx1.2	0	-0.25975	0.051	0.191	0.01728	2	Pbx1
Rpl17	0	-0.26459	1	0.976	0	2	Rpl17
Rps11.1	0	-0.27703	0.995	0.983	0	2	Rps11
Tlr11.1	0	-0.27905	0.076	0.239	0.00208	2	Tlr11
Taldo1.1	0	-0.29581	0.924	0.926	0.03211	2	Taldo1
Trpm2.1	0	-0.29812	0.051	0.194	0.01357	2	Trpm2
Dapk2.2	0	-0.29815	0.071	0.212	0.03858	2	Dapk2
P2ry14.2	0	-0.29849	0.056	0.214	0.00197	2	P2ry14
Eef1b2.2	0	-0.31852	0.98	0.959	0.00044	2	Eef1b2
Myl6.1	0	-0.32971	0.995	0.972	1e-05	2	Myl6
Slfn5.1	0	-0.38571	0.056	0.221	0.00201	2	Slfn5
Gsto1	0	-0.39453	0.54	0.647	0.0053	2	Gsto1
Cd8a.2	0	-0.39463	0.015	0.184	4e-05	2	Cd8a
Ttc39a.2	0	-0.39984	0.015	0.218	0	2	Ttc39a
Plpp1.2	0	-0.40525	0.01	0.215	0	2	Plpp1
Cyba	0	-0.41418	0.949	0.919	1e-05	2	Cyba
Vcp.2	0	-0.42827	0.753	0.805	0.00323	2	Vcp
BC028528.1	0	-0.43	0.217	0.409	4e-05	2	BC028528
Calm1.2	0	-0.43223	0.985	0.956	0.00098	2	Calm1
Syngr2.1	0	-0.43272	0.899	0.899	0.02858	2	Syngr2
Dbn1.2	0	-0.43502	0.091	0.287	1e-05	2	Dbn1
Pomp.2	0	-0.43639	0.914	0.89	0.00017	2	Pomp
mt-Nd4l	0	-0.44264	0.955	0.964	0.02572	2	mt-Nd4l
Tbca.2	0	-0.44916	0.823	0.806	0.00014	2	Tbca
Flt3.2	0	-0.45115	0.672	0.707	0.02058	2	Flt3
Acvrl1.2	0	-0.4614	0.222	0.394	0.00026	2	Acvrl1
Gns.1	0	-0.46687	0.49	0.612	0.00049	2	Gns
Psme1.1	0	-0.46861	0.96	0.948	0	2	Psme1
Selenow.1	0	-0.47163	0.682	0.72	0.00017	2	Selenow
Man2b1.1	0	-0.47702	0.833	0.859	0	2	Man2b1
Calr.1	0	-0.48426	0.848	0.852	0.00703	2	Calr
Ccnd1	0	-0.48917	0.439	0.586	0.00544	2	Ccnd1
Gm6377.2	0	-0.49479	0.727	0.738	0.02163	2	Gm6377
Ucp2.2	0	-0.49608	0.985	0.937	3e-05	2	Ucp2
Itga4	0	-0.5033	0.904	0.909	0.00526	2	Itga4
Agpat3.2	0	-0.5047	0.03	0.264	0	2	Agpat3
Gm2a.1	0	-0.50539	0.98	0.954	0	2	Gm2a
Anpep.2	0	-0.50562	0.535	0.652	0.00015	2	Anpep
Gpr141b.2	0	-0.52141	0.035	0.232	0	2	Gpr141b
Cd36.2	0	-0.52222	0.091	0.298	1e-05	2	Cd36
Adam19.2	0	-0.54182	0.551	0.676	1e-05	2	Adam19
Plbd1.1	0	-0.5461	0.975	0.924	0	2	Plbd1
Pi4k2a.2	0	-0.56379	0.247	0.414	0.00022	2	Pi4k2a
Npc2.1	0	-0.57073	0.758	0.785	0.00166	2	Npc2
Ece1.2	0	-0.58283	0.515	0.632	0	2	Ece1
Cyp26b1.2	0	-0.5902	0.005	0.179	1e-05	2	Cyp26b1
Jak2	0	-0.60228	0.864	0.862	0.02945	2	Jak2
Ftl1	0	-0.60577	0.98	0.972	0	2	Ftl1
Cadm1.2	0	-0.61591	0.025	0.242	0	2	Cadm1
Fnbp1.1	0	-0.62383	0.793	0.776	0.0001	2	Fnbp1
Slc25a20.1	0	-0.63048	0.52	0.622	1e-05	2	Slc25a20
Gpr65.2	0	-0.6313	0.323	0.461	0.007	2	Gpr65
Tlr12.2	0	-0.63515	0.03	0.263	0	2	Tlr12
Pdia3.1	0	-0.64718	0.889	0.864	3e-05	2	Pdia3
Tlr3.2	0	-0.68503	0.061	0.293	0	2	Tlr3
Cd52.1	0	-0.6892	0.965	0.953	0	2	Cd52
Tbc1d8.2	0	-0.69051	0.47	0.58	0.00051	2	Tbc1d8
Hspa5.2	0	-0.69145	0.909	0.907	0.00147	2	Hspa5
Ly75.2	0	-0.69739	0.141	0.327	9e-05	2	Ly75
Lima1.2	0	-0.70241	0.061	0.282	0	2	Lima1
Adam8.2	0	-0.71891	0.449	0.574	0.00255	2	Adam8
Dnase1l3.2	0	-0.72088	0.227	0.403	0.00466	2	Dnase1l3
Bcl2l14.2	0	-0.73472	0.061	0.25	2e-05	2	Bcl2l14
Rab7b.2	0	-0.75041	0.056	0.28	0	2	Rab7b
Psap.1	0	-0.75109	0.995	0.966	0	2	Psap
Itm2c.2	0	-0.82369	0.591	0.777	0	2	Itm2c
Clec9a.2	0	-0.88227	0.091	0.325	0	2	Clec9a
Aldoa.1	0	-0.90442	0.621	0.798	0	2	Aldoa
Rtl8c.1	0	-0.92099	0.424	0.543	1e-05	2	Rtl8c
Xcr1.2	0	-0.98051	0.081	0.303	0	2	Xcr1
Cd81.2	0	-1.01346	0.04	0.275	0	2	Cd81
Ctla2b.2	0	-1.01922	0.126	0.284	0.00319	2	Ctla2b
Mpeg1.2	0	-1.0562	0.621	0.632	0.01252	2	Mpeg1
Malat1.2	0	-1.09891	0.99	0.996	4e-05	2	Malat1
Serpinb6b.2	0	-1.17298	0.439	0.552	0.001	2	Serpinb6b
Cst3.1	0	-1.22534	0.99	0.981	0	2	Cst3
Apol7c.2	0	-1.31612	0.313	0.467	0.01233	2	Apol7c
Ppt1.2	0	-1.6139	0.465	0.552	6e-05	2	Ppt1
Irf8.2	0	-2.18276	0.136	0.42	0	2	Irf8

## Sheet: Cluster 3 DEGs
Downstream analysis, Cluster 3								The differential gene expression was conduct using Wilcoxon test for cells in each cluster. Multiple testing correction was done with Benjamin-Hochberg method.
	p_val	avg_log2FC	pct.1	pct.2	p_val_adj	cluster	gene
Plet1.1	0	1.22244	0.573	0.23	0	3	Plet1
Il1r2.3	0	1.10253	1	0.75	0	3	Il1r2
Pilra.2	0	0.95235	0.792	0.385	0	3	Pilra
Tyrobp.2	0	0.95039	0.995	0.87	0	3	Tyrobp
Rgs1.2	0	0.85664	0.922	0.86	0	3	Rgs1
Mmp12.1	0	0.82173	0.224	0.09	0.00023	3	Mmp12
Ifitm6.2	0	0.82085	0.927	0.651	0	3	Ifitm6
Tgm2.2	0	0.77697	0.755	0.498	0	3	Tgm2
Fth1.1	0	0.76748	1	0.98	0	3	Fth1
Cd209a.3	0	0.71787	0.844	0.436	0	3	Cd209a
Cd300a.2	0	0.69707	0.844	0.555	0	3	Cd300a
Pilrb2.2	0	0.69479	0.625	0.307	0	3	Pilrb2
Gsn.1	0	0.69183	0.969	0.888	0	3	Gsn
Plaur.1	0	0.68006	0.49	0.242	0	3	Plaur
Cd300c2.2	0	0.67619	0.786	0.601	0	3	Cd300c2
Clec4a2.2	0	0.62836	0.625	0.32	0	3	Clec4a2
Cd209b	0	0.62302	0.224	0.064	0	3	Cd209b
Ncf2.2	0	0.62222	0.781	0.545	0	3	Ncf2
Csf2rb.2	0	0.62128	0.833	0.725	0.0008	3	Csf2rb
Vps37b.1	0	0.60915	0.734	0.451	0	3	Vps37b
Epcam.1	0	0.608	0.688	0.384	0	3	Epcam
Xlr.1	0	0.59982	0.51	0.289	0	3	Xlr
Ccr1.2	0	0.56778	0.734	0.478	0	3	Ccr1
Mt1.3	0	0.55537	0.729	0.497	0	3	Mt1
Gsg1.1	0	0.55119	0.573	0.292	0	3	Gsg1
Lgals3.1	0	0.54931	0.964	0.861	0	3	Lgals3
Cwc25.2	0	0.54847	0.495	0.305	0	3	Cwc25
Emb.2	0	0.5426	0.797	0.533	0	3	Emb
Cotl1.1	0	0.53833	0.964	0.912	0	3	Cotl1
Gngt2.1	0	0.52961	0.859	0.673	0	3	Gngt2
Ifitm2.2	0	0.52913	0.906	0.842	0	3	Ifitm2
Arhgdib.2	0	0.52347	0.943	0.854	0	3	Arhgdib
Rac2.3	0	0.52346	0.943	0.814	0	3	Rac2
Plac8.1	0	0.51405	0.99	0.858	0	3	Plac8
Irf2bp2.1	0	0.51107	0.87	0.713	0	3	Irf2bp2
Itgam.2	0	0.50685	0.651	0.33	0	3	Itgam
Cd33.2	0	0.50641	0.604	0.316	0	3	Cd33
Emd.1	0	0.50616	0.797	0.748	0.00105	3	Emd
Mdh2.2	0	0.49158	0.99	0.927	0	3	Mdh2
Klk8.2	0	0.48378	0.526	0.301	0	3	Klk8
Pltp.2	0	0.47976	0.557	0.316	0	3	Pltp
Tnni2.1	0	0.4787	0.656	0.56	0.0145	3	Tnni2
Trem1.1	0	0.47534	0.401	0.207	0	3	Trem1
Gmfg.2	0	0.47286	0.88	0.707	0	3	Gmfg
S100a11.1	0	0.47228	0.958	0.924	0	3	S100a11
Slc25a33.1	0	0.46513	0.469	0.293	1e-05	3	Slc25a33
Pilrb1.2	0	0.46221	0.526	0.303	0	3	Pilrb1
Havcr2.2	0	0.46152	0.87	0.731	0	3	Havcr2
Nedd9.1	0	0.45702	0.562	0.416	0.00014	3	Nedd9
Gm34084.1	0	0.45559	0.469	0.298	0.00019	3	Gm34084
Cd164.2	0	0.45437	0.698	0.586	0.00044	3	Cd164
Fcer1g.2	0	0.45241	0.906	0.651	0	3	Fcer1g
Clec4a4.1	0	0.44979	0.417	0.158	0	3	Clec4a4
Arl4c.1	0	0.44699	0.641	0.493	6e-05	3	Arl4c
Trim25.1	0	0.44671	0.693	0.535	2e-05	3	Trim25
Sulf2.2	0	0.44207	0.76	0.565	0	3	Sulf2
D8Ertd738e	0	0.44205	0.911	0.846	0	3	D8Ertd738e
Elmsan1.1	0	0.43981	0.729	0.568	1e-05	3	Elmsan1
Neurl3.1	0	0.43836	0.859	0.778	0	3	Neurl3
Atp5md.1	0	0.43759	0.958	0.894	0.0013	3	Atp5md
Hfe.2	0	0.43059	0.714	0.574	2e-05	3	Hfe
Cd9	0	0.42682	0.865	0.744	0.00015	3	Cd9
H2-Oa.2	0	0.4261	0.932	0.818	0	3	H2-Oa
Nabp1.1	0	0.42354	0.672	0.5	0.00016	3	Nabp1
Ppp1r14a.2	0	0.42185	0.729	0.543	0	3	Ppp1r14a
Hsd17b4.1	0	0.42042	0.677	0.553	4e-05	3	Hsd17b4
Gp2	0	0.41554	0.13	0.035	0.00016	3	Gp2
Tiparp.1	0	0.40602	0.703	0.567	0.00042	3	Tiparp
Irf4.2	0	0.40539	0.682	0.449	0	3	Irf4
Hilpda.2	0	0.40484	0.651	0.437	6e-05	3	Hilpda
Alox5ap.1	0	0.40477	0.865	0.725	0.00289	3	Alox5ap
Rpl32.1	0	0.40346	1	0.972	0	3	Rpl32
Lgmn.1	0	0.39509	0.542	0.367	0.00113	3	Lgmn
Themis2.1	0	0.39478	0.812	0.699	1e-05	3	Themis2
Crem.1	0	0.39208	0.656	0.491	0.00011	3	Crem
Hexb.2	0	0.38919	0.812	0.726	0	3	Hexb
Rtn1.2	0	0.38787	0.703	0.561	8e-05	3	Rtn1
H2-DMb2.2	0	0.38673	0.911	0.804	2e-05	3	H2-DMb2
Ffar2.2	0	0.38117	0.484	0.288	3e-05	3	Ffar2
Cd101.2	0	0.3787	0.417	0.162	0	3	Cd101
Ppp1r1a	0	0.37764	0.26	0.088	0	3	Ppp1r1a
1810037I17Rik.1	0	0.37349	0.911	0.806	0.00064	3	1810037I17Rik
Rack1	0	0.37169	1	0.968	0	3	Rack1
Lsp1.1	0	0.36895	0.995	0.962	0	3	Lsp1
S100a10.3	0	0.36858	0.625	0.384	4e-05	3	S100a10
Csk	0	0.3684	0.812	0.731	0.00831	3	Csk
Ctsa.2	0	0.36454	0.839	0.703	4e-05	3	Ctsa
Vasp	0	0.36323	0.922	0.863	0	3	Vasp
Napsa.2	0	0.3613	0.958	0.904	2e-05	3	Napsa
Tnfaip8.1	0	0.35969	0.839	0.793	0.00962	3	Tnfaip8
Rps13.1	0	0.3566	1	0.977	0	3	Rps13
Fgl2	0	0.35473	0.891	0.803	0.00276	3	Fgl2
Tctex1d2.1	0	0.35425	0.651	0.486	0.004	3	Tctex1d2
Stra6l.1	0	0.35325	0.458	0.232	0	3	Stra6l
Runx1.2	0	0.35199	0.807	0.726	0.01099	3	Runx1
Tep1.2	0	0.34847	0.771	0.649	7e-05	3	Tep1
Milr1.2	0	0.34791	0.531	0.348	4e-05	3	Milr1
Hcls1	0	0.34734	0.938	0.853	0.00325	3	Hcls1
Arpc1b	0	0.34698	0.99	0.954	0	3	Arpc1b
Cd72.1	0	0.3448	0.359	0.181	4e-05	3	Cd72
Gdi2	0	0.34364	0.979	0.934	4e-05	3	Gdi2
Ifitm3.2	0	0.34278	0.979	0.872	4e-05	3	Ifitm3
Myl12b	0	0.34262	0.979	0.922	1e-05	3	Myl12b
Slc38a1.1	0	0.34133	0.885	0.785	0	3	Slc38a1
Gabarapl2	0	0.34111	0.818	0.764	0.00155	3	Gabarapl2
Tnfaip2.2	0	0.34103	0.839	0.749	0.00513	3	Tnfaip2
Ndufa8	0	0.34073	0.755	0.653	0.00986	3	Ndufa8
Rpl17.1	0	0.33931	1	0.976	0	3	Rpl17
Clec4n.2	0	0.3358	0.344	0.183	0.00073	3	Clec4n
Ndst1.1	0	0.33554	0.568	0.4	0.00089	3	Ndst1
Rpl11	0	0.32983	1	0.977	0	3	Rpl11
Rpl29.1	0	0.3296	0.979	0.962	0	3	Rpl29
Ntpcr	0	0.32666	0.391	0.228	0.0004	3	Ntpcr
Map3k14.1	0	0.31922	0.755	0.603	3e-05	3	Map3k14
Rps7.1	0	0.31901	1	0.978	0	3	Rps7
Rpl23.1	0	0.31647	1	0.985	0	3	Rpl23
Lgals9.1	0	0.3158	0.51	0.358	0.02022	3	Lgals9
Msn.1	0	0.31539	0.943	0.871	0.01268	3	Msn
Siglece.2	0	0.31524	0.552	0.337	0.00024	3	Siglece
Cd68	0	0.31518	0.88	0.768	0.01579	3	Cd68
Siglecf	0	0.31417	0.219	0.053	0	3	Siglecf
Rpl5	0	0.31389	0.995	0.971	0	3	Rpl5
Rps15a.1	0	0.31253	1	0.975	0	3	Rps15a
Cox7a2l	0	0.30942	0.88	0.855	0.011	3	Cox7a2l
Naca	0	0.30934	1	0.944	0	3	Naca
Ltc4s	0	0.30446	0.401	0.23	0.00023	3	Ltc4s
Tm6sf1	0	0.30439	0.703	0.592	0.0377	3	Tm6sf1
Slc3a2	0	0.3043	0.922	0.85	0.00046	3	Slc3a2
Rpl6	0	0.30246	1	0.98	0	3	Rpl6
Cd209c.2	0	0.29869	0.255	0.113	0.00051	3	Cd209c
Eef2	0	0.29837	0.99	0.949	3e-05	3	Eef2
Eif3f.1	0	0.29756	0.969	0.907	0.00021	3	Eif3f
Spi1	0	0.29564	0.964	0.926	0.02873	3	Spi1
Arrb2.1	0	0.29554	0.786	0.693	0.00366	3	Arrb2
Per1.1	0	0.29428	0.786	0.652	0.00213	3	Per1
Rps18	0	0.29426	1	0.967	0	3	Rps18
Tmem273.1	0	0.29356	0.292	0.118	0	3	Tmem273
Ceacam1	0	0.29331	0.198	0.079	0.00121	3	Ceacam1
Rpl27a	0	0.29121	1	0.983	0	3	Rpl27a
Tgfb1.2	0	0.29057	0.911	0.838	0.00396	3	Tgfb1
Rps27.1	0	0.28847	1	0.98	0	3	Rps27
Ms4a6c.3	0	0.28275	0.896	0.759	0.01038	3	Ms4a6c
Ctss.2	0	0.2825	0.964	0.917	0.00013	3	Ctss
Rpl36	0	0.28009	1	0.966	0	3	Rpl36
Slc15a3.1	0	0.27977	0.474	0.317	0.02948	3	Slc15a3
Rpl18	0	0.27938	1	0.983	0	3	Rpl18
Rps9	0	0.27929	1	0.983	0	3	Rps9
Rps3a1	0	0.27793	1	0.983	0	3	Rps3a1
Rpl19.1	0	0.27662	1	0.984	0	3	Rpl19
Rpl21.2	0	0.27575	1	0.978	0	3	Rpl21
Ssh2.1	0	0.27524	0.641	0.511	0.0039	3	Ssh2
Rps12	0	0.27521	1	0.98	0	3	Rps12
Rpl23a	0	0.275	0.995	0.957	0.00043	3	Rpl23a
Gnai2	0	0.27476	0.984	0.947	0.00323	3	Gnai2
Otulinl.1	0	0.27179	0.865	0.783	0.01461	3	Otulinl
Rps23	0	0.27177	1	0.975	0	3	Rps23
Ifi30.2	0	0.26964	0.99	0.941	0.01107	3	Ifi30
Fcgr3	0	0.26851	0.193	0.063	0	3	Fcgr3
Eps8.2	0	0.2679	0.688	0.578	0.02129	3	Eps8
Rpl9	0	0.26734	1	0.973	0	3	Rpl9
Rpl4	0	0.26721	0.995	0.958	0.00012	3	Rpl4
Cdh1	0	0.26689	0.245	0.098	4e-05	3	Cdh1
Rps10.1	0	0.26631	1	0.971	0	3	Rps10
Ly86.2	0	0.26611	0.891	0.799	0.00197	3	Ly86
Ubl3.1	0	0.26608	0.766	0.663	0.02929	3	Ubl3
Pygl.1	0	0.26452	0.474	0.309	0.01829	3	Pygl
Cox8a	0	0.26416	0.995	0.93	0.02517	3	Cox8a
Rpl15	0	0.26383	0.995	0.966	0	3	Rpl15
Rpl35.1	0	0.26356	1	0.968	0	3	Rpl35
Rplp0	0	0.26347	1	0.979	0	3	Rplp0
Rpl26	0	0.26332	1	0.978	0	3	Rpl26
Rpl37	0	0.26151	1	0.978	0	3	Rpl37
I830077J02Rik.1	0	0.25838	0.536	0.384	0.03566	3	I830077J02Rik
Rps6	0	0.25459	0.995	0.973	1e-05	3	Rps6
Fosl2.2	0	0.25431	0.812	0.639	0.00545	3	Fosl2
Rpl14	0	0.25363	1	0.97	0.00039	3	Rpl14
Rps27a	0	0.25127	1	0.982	0	3	Rps27a
Itgae.3	0	0.25121	0.781	0.579	0.0414	3	Itgae
Gpr55	0	0.25054	0.328	0.174	0.00104	3	Gpr55
Ncapg.3	0	-0.25305	0.005	0.165	0.00016	3	Ncapg
Phyh.1	0	-0.25431	0.068	0.3	0	3	Phyh
Gng12.1	0	-0.25509	0.125	0.293	0.03519	3	Gng12
Mycl.2	0	-0.25825	0.104	0.284	0.00391	3	Mycl
Pold1	0	-0.25833	0.057	0.272	1e-05	3	Pold1
Spc25.3	0	-0.25859	0.01	0.176	0.0001	3	Spc25
Bcl7c	0	-0.25888	0.26	0.489	0.00349	3	Bcl7c
Clspn.3	0	-0.25963	0	0.173	1e-05	3	Clspn
Cbx5.3	0	-0.26004	0.125	0.302	0.02648	3	Cbx5
Zfp367.2	0	-0.26208	0.005	0.189	1e-05	3	Zfp367
Gypc.1	0	-0.26368	0.047	0.189	0.03175	3	Gypc
Hirip3.1	0	-0.2652	0.089	0.28	0.00067	3	Hirip3
Bub1b.3	0	-0.26632	0.042	0.202	0.00172	3	Bub1b
Shcbp1.3	0	-0.26755	0.005	0.168	0.00011	3	Shcbp1
Dnajc10	0	-0.27044	0.135	0.321	0.01388	3	Dnajc10
Dnajc9.2	0	-0.27184	0.12	0.293	0.00886	3	Dnajc9
Kdm2a	0	-0.27344	0.208	0.421	0.01449	3	Kdm2a
Topbp1.3	0	-0.27396	0.151	0.341	0.00708	3	Topbp1
Ffar4.2	0	-0.27616	0.01	0.183	6e-05	3	Ffar4
Tspan33.1	0	-0.2766	0.177	0.405	0.00043	3	Tspan33
Cenpw.2	0	-0.27835	0.094	0.288	0.00056	3	Cenpw
Ifi211.1	0	-0.28001	0.005	0.177	3e-05	3	Ifi211
Ncapg2.1	0	-0.28035	0.005	0.194	0	3	Ncapg2
Uba2	0	-0.28587	0.297	0.496	0.03202	3	Uba2
Mad2l1.2	0	-0.2984	0.016	0.211	0	3	Mad2l1
BC035044.1	0	-0.29989	0.193	0.42	0.00059	3	BC035044
Sptbn1	0	-0.30239	0.146	0.364	0.00055	3	Sptbn1
Rfc5.3	0	-0.30663	0.078	0.283	2e-05	3	Rfc5
Fen1.2	0	-0.30759	0.12	0.322	0.00031	3	Fen1
Asf1b.3	0	-0.30877	0.031	0.232	1e-05	3	Asf1b
Sgms1.1	0	-0.30921	0.115	0.307	0.00221	3	Sgms1
Rab32.3	0	-0.31301	0.234	0.43	0.01035	3	Rab32
Clec12a.2	0	-0.31749	0.167	0.387	0.00077	3	Clec12a
Ncapd2.3	0	-0.32221	0.042	0.232	6e-05	3	Ncapd2
Klrk1.3	0	-0.32704	0.224	0.45	0.00568	3	Klrk1
Gmnn.3	0	-0.32927	0.094	0.313	3e-05	3	Gmnn
P2ry14.3	0	-0.32991	0.016	0.219	0	3	P2ry14
Mctp1.1	0	-0.33409	0.24	0.455	0.00154	3	Mctp1
Tcf19.2	0	-0.33673	0.021	0.254	0	3	Tcf19
Kif15.3	0	-0.33695	0.016	0.204	1e-05	3	Kif15
Uhrf1.3	0	-0.33841	0.052	0.251	5e-05	3	Uhrf1
Hist1h3e.1	0	-0.33858	0.083	0.246	0.00803	3	Hist1h3e
Racgap1.3	0	-0.33955	0.073	0.248	0.00152	3	Racgap1
Pkmyt1.3	0	-0.34053	0.036	0.263	0	3	Pkmyt1
Cdca3.3	0	-0.34459	0.073	0.228	0.02308	3	Cdca3
Tyms.3	0	-0.34693	0.089	0.27	0.00189	3	Tyms
Rbms1	0	-0.35032	0.438	0.64	0.02709	3	Rbms1
Mcm5.3	0	-0.35068	0.198	0.387	0.02827	3	Mcm5
Gatm.2	0	-0.35225	0.255	0.462	0.00156	3	Gatm
Suz12.3	0	-0.35418	0.229	0.471	7e-05	3	Suz12
Hspa8.1	0	-0.35592	0.984	0.97	1e-05	3	Hspa8
Mcm7.3	0	-0.35747	0.141	0.351	0.00033	3	Mcm7
Peli1	0	-0.35973	0.286	0.507	0.01118	3	Peli1
Aurkb.3	0	-0.36057	0.036	0.225	2e-05	3	Aurkb
Prc1.3	0	-0.36155	0.005	0.181	2e-05	3	Prc1
Hells.1	0	-0.36464	0.052	0.27	0	3	Hells
Pfkp.1	0	-0.3679	0.391	0.592	0.01087	3	Pfkp
Dapk2.3	0	-0.37443	0.01	0.22	0	3	Dapk2
Acadl.2	0	-0.37455	0.375	0.574	0.00525	3	Acadl
Rad21.3	0	-0.37616	0.302	0.492	0.01971	3	Rad21
Tacc3.3	0	-0.37787	0.094	0.292	0.00021	3	Tacc3
Smc6.2	0	-0.3915	0.292	0.55	1e-05	3	Smc6
Txndc15.3	0	-0.39227	0.24	0.452	0.00045	3	Txndc15
Cd8a.3	0	-0.39453	0.005	0.185	1e-05	3	Cd8a
Cenpe.3	0	-0.39741	0.031	0.211	0.00011	3	Cenpe
Palld.1	0	-0.39879	0.109	0.345	0	3	Palld
Ttc39a.3	0	-0.4023	0.01	0.218	0	3	Ttc39a
Ptafr.2	0	-0.40399	0.073	0.252	0.00112	3	Ptafr
Lig1.3	0	-0.4061	0.094	0.296	0.00016	3	Lig1
H2-Q4.2	0	-0.40836	0.385	0.589	0.01279	3	H2-Q4
Cdca8.3	0	-0.40859	0.104	0.269	0.01883	3	Cdca8
Cyfip2.3	0	-0.40892	0.271	0.483	0.00039	3	Cyfip2
4930523C07Rik.2	0	-0.41323	0.24	0.441	0.00297	3	4930523C07Rik
Ncaph2.1	0	-0.41595	0.182	0.462	0	3	Ncaph2
Gsr.1	0	-0.41714	0.078	0.327	0	3	Gsr
Plpp1.3	0	-0.41784	0	0.215	0	3	Plpp1
Egr2.1	0	-0.42067	0.115	0.284	0.01238	3	Egr2
Ccr2	0	-0.42116	0.031	0.203	0.00033	3	Ccr2
Kif23.3	0	-0.42544	0.083	0.263	0.00097	3	Kif23
Incenp.3	0	-0.42579	0.042	0.251	0	3	Incenp
Tpx2.3	0	-0.42824	0.062	0.26	3e-05	3	Tpx2
Ckap2l.3	0	-0.42921	0.052	0.247	2e-05	3	Ckap2l
Atad2.3	0	-0.43544	0.13	0.341	0.00016	3	Atad2
Alyref.2	0	-0.43686	0.656	0.769	0.00073	3	Alyref
Rabgap1l.1	0	-0.44201	0.135	0.309	0.04326	3	Rabgap1l
Cenpf.3	0	-0.44758	0.036	0.184	0.00878	3	Cenpf
Tk1.3	0	-0.44908	0.042	0.251	0	3	Tk1
Ezh2.3	0	-0.45211	0.193	0.434	0	3	Ezh2
Arsb.2	0	-0.45327	0.307	0.56	0	3	Arsb
Rnf19b.1	0	-0.45505	0.229	0.449	0.00085	3	Rnf19b
Cks1b.2	0	-0.45557	0.297	0.49	0.00325	3	Cks1b
Knl1.3	0	-0.46196	0.005	0.245	0	3	Knl1
Tgfbi.1	0	-0.46386	0.042	0.194	0.00834	3	Tgfbi
H2-Q6	0	-0.46844	0.297	0.543	0.00025	3	H2-Q6
Slc8b1.2	0	-0.48099	0.198	0.447	0	3	Slc8b1
Pi4k2a.3	0	-0.48208	0.245	0.413	0.02475	3	Pi4k2a
Dbn1.3	0	-0.48574	0.036	0.294	0	3	Dbn1
Nusap1.3	0	-0.488	0.005	0.205	0	3	Nusap1
Tagap.1	0	-0.50372	0.109	0.327	1e-05	3	Tagap
Tbc1d8.3	0	-0.50562	0.38	0.592	0.00769	3	Tbc1d8
Kif11.3	0	-0.50859	0.016	0.216	0	3	Kif11
Agpat3.3	0	-0.51353	0.021	0.264	0	3	Agpat3
Oxct1.2	0	-0.51484	0.094	0.421	0	3	Oxct1
Serpina3g.1	0	-0.51548	0.146	0.324	0.02774	3	Serpina3g
Cdk1.3	0	-0.52004	0.031	0.264	0	3	Cdk1
Ccna2.3	0	-0.52236	0.016	0.218	0	3	Ccna2
Rrm1.3	0	-0.53378	0.089	0.343	0	3	Rrm1
Spc24.3	0	-0.5348	0.042	0.276	0	3	Spc24
Gpr65.3	0	-0.53481	0.224	0.474	3e-05	3	Gpr65
Gpr141b.3	0	-0.54212	0.005	0.236	0	3	Gpr141b
Cd36.3	0	-0.54355	0.073	0.299	0	3	Cd36
Pmaip1.1	0	-0.54525	0.651	0.796	0.00183	3	Pmaip1
Rrm2.3	0	-0.54683	0.005	0.192	0	3	Rrm2
Npc2.2	0	-0.55341	0.693	0.794	0.0009	3	Npc2
Tlr12.3	0	-0.56304	0.042	0.26	0	3	Tlr12
Apobec3.2	0	-0.56599	0.464	0.686	0	3	Apobec3
Dek.3	0	-0.57755	0.734	0.807	0.00055	3	Dek
Smc2.3	0	-0.57966	0.12	0.335	1e-05	3	Smc2
Cyp26b1.3	0	-0.58149	0.01	0.178	8e-05	3	Cyp26b1
Klf6.2	0	-0.58153	0.802	0.884	0.00181	3	Klf6
Stat1.1	0	-0.58835	0.417	0.634	0.00061	3	Stat1
Ube2s.3	0	-0.60231	0.63	0.764	9e-05	3	Ube2s
H2-Q7	0	-0.62673	0.391	0.647	0	3	H2-Q7
Tap1.2	0	-0.62731	0.552	0.758	0	3	Tap1
Gpr171.3	0	-0.62911	0.25	0.475	9e-05	3	Gpr171
Atp2b1.1	0	-0.63021	0.417	0.623	0.00403	3	Atp2b1
Zfp36l1.2	0	-0.63425	0.578	0.742	0.01467	3	Zfp36l1
Trim35.3	0	-0.63596	0.224	0.448	1e-05	3	Trim35
Cadm1.3	0	-0.64064	0.005	0.243	0	3	Cadm1
Tlr3.3	0	-0.65928	0.068	0.291	0	3	Tlr3
Smc4.3	0	-0.66105	0.286	0.522	0	3	Smc4
Basp1	0	-0.69922	0.547	0.699	0.02379	3	Basp1
Birc5.3	0	-0.70041	0.089	0.265	0.0005	3	Birc5
Irf1.1	0	-0.70042	0.318	0.522	0.00292	3	Irf1
Anxa2	0	-0.70123	0.521	0.714	1e-05	3	Anxa2
Gm43305.3	0	-0.71714	0.375	0.612	0	3	Gm43305
Lima1.3	0	-0.72191	0.031	0.285	0	3	Lima1
Tmpo.2	0	-0.73189	0.328	0.601	0	3	Tmpo
Hist1h2ap.3	0	-0.73506	0.047	0.206	0.00219	3	Hist1h2ap
Id2.3	0	-0.74395	0.276	0.485	0.00061	3	Id2
Epsti1.3	0	-0.74782	0.255	0.524	0	3	Epsti1
Tubb4b.3	0	-0.75402	0.125	0.384	0	3	Tubb4b
S100a4.1	0	-0.7872	0.068	0.239	0.00141	3	S100a4
Ier2.3	0	-0.79349	0.859	0.889	0.00036	3	Ier2
Btla.3	0	-0.79513	0.12	0.479	0	3	Btla
Hist1h1b.3	0	-0.79622	0.057	0.246	0.0001	3	Hist1h1b
Rab7b.3	0	-0.80695	0.005	0.286	0	3	Rab7b
Rasgef1b.1	0	-0.82587	0.443	0.723	0	3	Rasgef1b
Clic4.2	0	-0.83009	0.646	0.878	0	3	Clic4
H2afx.2	0	-0.83331	0.208	0.415	0.0002	3	H2afx
Fos	0	-0.86917	0.885	0.91	6e-05	3	Fos
Icam1.2	0	-0.88962	0.526	0.715	0.01472	3	Icam1
Tnfsf9.2	0	-0.92209	0.156	0.331	0.00479	3	Tnfsf9
Dusp2.2	0	-0.94355	0.276	0.493	0.00011	3	Dusp2
Clec9a.3	0	-0.95707	0.036	0.332	0	3	Clec9a
Tagln2.1	0	-0.96588	0.812	0.882	0	3	Tagln2
Klf2.2	0	-0.97052	0.182	0.447	0	3	Klf2
Ctla2b.3	0	-1.04962	0.094	0.288	4e-05	3	Ctla2b
Xcr1.3	0	-1.05235	0.021	0.311	0	3	Xcr1
Txn1.2	0	-1.05895	0.583	0.729	0	3	Txn1
Cd81.3	0	-1.07184	0.005	0.279	0	3	Cd81
Mki67.2	0	-1.1022	0.245	0.52	0	3	Mki67
Tubb5.3	0	-1.1138	0.812	0.829	0	3	Tubb5
Marcksl1.2	0	-1.11441	0.115	0.404	0	3	Marcksl1
Ncoa7.3	0	-1.11827	0.391	0.598	0	3	Ncoa7
S100a6.2	0	-1.12022	0.302	0.481	0.02909	3	S100a6
Cxcl9.1	0	-1.12729	0.083	0.251	0.00694	3	Cxcl9
Stmn1.3	0	-1.13931	0.198	0.413	0	3	Stmn1
Pclaf.3	0	-1.14427	0.047	0.293	0	3	Pclaf
Tuba1b.3	0	-1.25252	0.693	0.777	0	3	Tuba1b
Il4i1.2	0	-1.27318	0.005	0.152	0.00072	3	Il4i1
Naaa.3	0	-1.28842	0.385	0.599	0	3	Naaa
Top2a.3	0	-1.30679	0.083	0.336	0	3	Top2a
Ifi205.3	0	-1.31787	0.042	0.414	0	3	Ifi205
Egr1.2	0	-1.536	0.578	0.714	0	3	Egr1
Ppt1.3	0	-1.61723	0.359	0.566	0	3	Ppt1
Irf8.3	0	-2.41078	0.073	0.428	0	3	Irf8

## Sheet: Cluster 4 DEGs
Downstream analysis, Cluster 4								The differential gene expression was conduct using Wilcoxon test for cells in each cluster. Multiple testing correction was done with Benjamin-Hochberg method.
	p_val	avg_log2FC	pct.1	pct.2	p_val_adj	cluster	gene
Lyz2.3	0	3.22034	0.904	0.723	0	4	Lyz2
Il22ra2.3	0	3.18942	0.596	0.052	0	4	Il22ra2
S100a6.3	0	2.96981	0.952	0.401	0	4	S100a6
Ass1.3	0	1.69323	0.892	0.354	0	4	Ass1
S100a4.2	0	1.59163	0.62	0.171	0	4	S100a4
Ltb.2	0	1.53995	0.669	0.101	0	4	Ltb
Sec61b.2	0	1.39727	0.988	0.927	0	4	Sec61b
Mcemp1.1	0	1.32684	0.861	0.273	0	4	Mcemp1
Csf1r.2	0	1.25361	0.747	0.154	0	4	Csf1r
Pla2g7.2	0	1.24694	0.524	0.089	0	4	Pla2g7
Lamp1.1	0	1.22261	0.922	0.692	0	4	Lamp1
Ifitm1.2	0	1.18678	0.578	0.301	0	4	Ifitm1
Acp5.1	0	1.17768	0.711	0.373	0	4	Acp5
Pxdc1.2	0	1.11699	0.596	0.099	0	4	Pxdc1
Plac8.2	0	1.11583	0.982	0.861	0	4	Plac8
Sema7a.1	0	1.09741	0.843	0.353	0	4	Sema7a
Limd2.1	0	1.05498	0.964	0.767	0	4	Limd2
Tspan13.2	0	1.04408	0.982	0.767	0	4	Tspan13
Rogdi.1	0	1.02324	0.958	0.755	0	4	Rogdi
Tgfbi.2	0	0.99504	0.458	0.142	0	4	Tgfbi
Fth1.2	0	0.96838	1	0.98	0	4	Fth1
Sirpa.1	0	0.96729	0.855	0.4	0	4	Sirpa
H2-DMb2.3	0	0.95923	0.964	0.8	0	4	H2-DMb2
Ctsz.1	0	0.95266	0.988	0.884	0	4	Ctsz
Epcam.2	0	0.95025	0.747	0.382	0	4	Epcam
Mdh2.3	0	0.94006	0.994	0.928	0	4	Mdh2
Pglyrp1.1	0	0.93922	0.542	0.136	0	4	Pglyrp1
Ifitm6.3	0	0.90703	0.916	0.657	0	4	Ifitm6
Cyp4f18.1	0	0.90125	0.524	0.179	0	4	Cyp4f18
Il1rn.2	0	0.88597	0.518	0.063	0	4	Il1rn
Fgr.1	0	0.87398	0.819	0.421	0	4	Fgr
Ctsc.1	0	0.86278	0.916	0.691	0	4	Ctsc
Sema4d.1	0	0.85948	0.849	0.606	0	4	Sema4d
Prdx6.1	0	0.81944	0.922	0.779	0	4	Prdx6
Rrad.1	0	0.80144	0.44	0.177	0	4	Rrad
Pygl.2	0	0.75254	0.663	0.289	0	4	Pygl
Rnf149.2	0	0.74879	0.873	0.498	0	4	Rnf149
Lst1.1	0	0.74423	0.801	0.452	0	4	Lst1
Plet1.2	0	0.72775	0.536	0.241	0	4	Plet1
AW112010.1	0	0.72273	0.729	0.541	0	4	AW112010
Sirpb1a.1	0	0.72263	0.464	0.095	0	4	Sirpb1a
Sat1.1	0	0.72146	0.904	0.728	0	4	Sat1
Sorl1.1	0	0.71485	0.693	0.325	0	4	Sorl1
Snx18.2	0	0.69801	0.687	0.336	0	4	Snx18
Relb.2	0	0.69085	0.849	0.495	0	4	Relb
Csf2rb.3	0	0.6865	0.94	0.715	0	4	Csf2rb
Slc46a3	0	0.68237	0.849	0.544	0	4	Slc46a3
Tmem176b.3	0	0.67801	0.506	0.294	0.00027	4	Tmem176b
Grasp.1	0	0.67587	0.922	0.74	0	4	Grasp
Plaur.2	0	0.67564	0.518	0.243	0	4	Plaur
Msrb1	0	0.67538	0.614	0.379	0	4	Msrb1
Fabp5.3	0	0.66937	0.404	0.113	0	4	Fabp5
Emb.3	0	0.66839	0.807	0.536	0	4	Emb
Gpr35.1	0	0.66684	0.506	0.157	0	4	Gpr35
Elovl5.1	0	0.66594	0.813	0.573	0	4	Elovl5
F11r.1	0	0.66392	0.518	0.194	0	4	F11r
Prdx5	0	0.66127	0.892	0.792	0	4	Prdx5
Spns3.1	0	0.64981	0.614	0.203	0	4	Spns3
Il2rg.1	0	0.64948	0.916	0.595	0	4	Il2rg
Plscr1.2	0	0.64583	0.693	0.382	0	4	Plscr1
Atox1	0	0.64493	0.994	0.955	0	4	Atox1
Trps1.1	0	0.63924	0.687	0.328	0	4	Trps1
Plk3	0	0.6375	0.614	0.35	0	4	Plk3
Ifi30.3	0	0.63736	0.994	0.942	0	4	Ifi30
Ccr7.2	0	0.63693	0.428	0.18	0	4	Ccr7
Hvcn1	0	0.63466	0.633	0.236	0	4	Hvcn1
Atp6v0c.2	0	0.63429	0.976	0.879	0	4	Atp6v0c
Siglece.3	0	0.6279	0.663	0.328	0	4	Siglece
Hap1	0	0.6263	0.524	0.156	0	4	Hap1
S100a11.2	0	0.62574	0.988	0.921	0	4	S100a11
Ccrl2.4	0	0.61953	0.867	0.616	0	4	Ccrl2
B4galnt1	0	0.61812	0.892	0.675	0	4	B4galnt1
Ifngr1.3	0	0.61242	0.934	0.856	0	4	Ifngr1
Adap1.1	0	0.61111	0.663	0.318	0	4	Adap1
Tcn2.1	0	0.60786	0.548	0.172	0	4	Tcn2
Cfp.2	0	0.60538	0.795	0.674	0	4	Cfp
Irak2.1	0	0.60229	0.705	0.426	0	4	Irak2
Akr7a5.1	0	0.59653	0.813	0.557	0	4	Akr7a5
Fam49b	0	0.59377	0.958	0.902	0	4	Fam49b
Cwc25.3	0	0.59103	0.476	0.311	0.00212	4	Cwc25
Ccr1.3	0	0.58656	0.777	0.477	0	4	Ccr1
Atp6v1b2	0	0.58441	0.639	0.429	0	4	Atp6v1b2
Tarm1	0	0.58292	0.313	0.009	0	4	Tarm1
Il1b.3	0	0.58159	0.982	0.801	0	4	Il1b
Hcar2	0	0.58139	0.373	0.077	0	4	Hcar2
Tctex1d2.2	0	0.58072	0.729	0.479	0	4	Tctex1d2
Gsr.2	0	0.58058	0.554	0.266	0	4	Gsr
Ptpn1.1	0	0.58007	0.789	0.567	0	4	Ptpn1
Runx3.1	0	0.57952	0.861	0.683	0	4	Runx3
Fyb.1	0	0.57948	0.795	0.527	0	4	Fyb
Flvcr1.2	0	0.577	0.584	0.206	0	4	Flvcr1
Igsf6.1	0	0.57287	0.59	0.251	0	4	Igsf6
Plek.2	0	0.57258	0.952	0.911	0	4	Plek
Mpc1	0	0.56548	0.837	0.728	0	4	Mpc1
Dpp4	0	0.56546	0.873	0.701	0	4	Dpp4
Syngr2.2	0	0.56316	0.964	0.891	0	4	Syngr2
Arsb.3	0	0.56218	0.711	0.508	0	4	Arsb
Ppdpf.1	0	0.56202	0.813	0.626	0	4	Ppdpf
Otulinl.2	0	0.56126	0.952	0.774	0	4	Otulinl
Taldo1.2	0	0.56124	0.988	0.918	0	4	Taldo1
Dram1	0	0.56031	0.434	0.082	0	4	Dram1
Gpm6b	0	0.56011	0.373	0.036	0	4	Gpm6b
Nceh1.1	0	0.55809	0.446	0.166	0	4	Nceh1
Ms4a6b.1	0	0.55676	0.729	0.401	0	4	Ms4a6b
Slc2a6.1	0	0.55617	0.633	0.324	0	4	Slc2a6
Ctsa.3	0	0.5549	0.916	0.696	0	4	Ctsa
Cyba.1	0	0.55224	0.97	0.918	0	4	Cyba
Prkcb	0	0.54833	0.789	0.574	0	4	Prkcb
Degs1.1	0	0.54685	0.783	0.565	0	4	Degs1
B4galt6.1	0	0.54682	0.669	0.367	0	4	B4galt6
Ccr9.1	0	0.54548	0.44	0.193	0	4	Ccr9
Slc25a33.2	0	0.53737	0.554	0.286	0	4	Slc25a33
Pde4dip	0	0.53116	0.506	0.199	0	4	Pde4dip
Man1a.1	0	0.53008	0.693	0.387	0	4	Man1a
Dab2ip	0	0.52985	0.434	0.058	0	4	Dab2ip
Lyst	0	0.52851	0.765	0.568	0	4	Lyst
Arf4.1	0	0.52695	0.982	0.894	0	4	Arf4
Nadk	0	0.52581	0.801	0.574	0	4	Nadk
Lpcat4	0	0.52382	0.536	0.31	0	4	Lpcat4
Rsu1	0	0.52369	0.813	0.591	0	4	Rsu1
Rgl1.1	0	0.52016	0.458	0.139	0	4	Rgl1
Atp6v1f	0	0.51629	0.946	0.86	0	4	Atp6v1f
Ostf1	0	0.5149	0.94	0.833	0	4	Ostf1
Lcp1	0	0.51239	1	0.974	0	4	Lcp1
Atxn10	0	0.51226	0.759	0.574	0	4	Atxn10
Pim3.2	0	0.5097	0.705	0.428	0	4	Pim3
Ggh.1	0	0.50726	0.554	0.287	0	4	Ggh
Sla	0	0.50722	0.825	0.709	1e-05	4	Sla
Spi1.1	0	0.50714	0.988	0.923	0	4	Spi1
Haus8.3	0	0.50676	0.608	0.415	0	4	Haus8
Crlf3.1	0	0.5034	0.663	0.464	0	4	Crlf3
Anpep.3	0	0.50261	0.819	0.616	0	4	Anpep
Ubac2	0	0.5001	0.627	0.396	0	4	Ubac2
Mical1	0	0.49655	0.807	0.565	0	4	Mical1
Supt4a	0	0.49512	0.867	0.723	0	4	Supt4a
Ctss.3	0	0.49381	0.988	0.915	0	4	Ctss
Rap2a.1	0	0.49203	0.747	0.564	0.00014	4	Rap2a
G6pdx.2	0	0.492	0.62	0.342	0	4	G6pdx
Anxa3.3	0	0.4914	0.446	0.119	0	4	Anxa3
Gpx4.2	0	0.48101	0.867	0.729	0	4	Gpx4
Ncf4.1	0	0.48012	0.801	0.582	0	4	Ncf4
Ern1	0	0.47981	0.319	0.136	0	4	Ern1
Lmtk2	0	0.47933	0.524	0.276	0	4	Lmtk2
Zmiz2.1	0	0.47802	0.801	0.616	0	4	Zmiz2
Myo1e	0	0.47474	0.337	0.035	0	4	Myo1e
Lysmd2	0	0.46801	0.349	0.042	0	4	Lysmd2
Samsn1.2	0	0.46783	0.892	0.599	0	4	Samsn1
Gm34084.2	0	0.46772	0.56	0.291	0	4	Gm34084
Glrx	0	0.4672	0.681	0.551	8e-05	4	Glrx
Vegfa.2	0	0.46378	0.373	0.147	0	4	Vegfa
Per1.2	0	0.46378	0.837	0.648	0	4	Per1
Crem.2	0	0.46207	0.699	0.489	0	4	Crem
Vasp.1	0	0.46078	0.934	0.863	0	4	Vasp
Wsb2	0	0.4604	0.548	0.273	0	4	Wsb2
Lztfl1	0	0.45335	0.458	0.261	0	4	Lztfl1
Prelid3b	0	0.45259	0.723	0.596	0	4	Prelid3b
Pirb.1	0	0.45065	0.735	0.479	0	4	Pirb
Arap2.1	0	0.45027	0.645	0.37	0	4	Arap2
Sh3pxd2a	0	0.44857	0.5	0.206	0	4	Sh3pxd2a
Stra6l.2	0	0.4421	0.548	0.226	0	4	Stra6l
Dnmt3a	0	0.44196	0.596	0.278	0	4	Dnmt3a
Tmem14c.1	0	0.4418	0.88	0.752	0	4	Tmem14c
Mapkapk3	0	0.43998	0.464	0.214	0	4	Mapkapk3
Fam110a.1	0	0.43783	0.5	0.309	0.00012	4	Fam110a
Clec4a4.2	0	0.43756	0.428	0.161	0	4	Clec4a4
Abi3.1	0	0.43656	0.675	0.468	3e-05	4	Abi3
Eef1a1	0	0.43648	1	0.994	0	4	Eef1a1
Naip2	0	0.43522	0.428	0.158	0	4	Naip2
Tuba4a.1	0	0.4334	0.41	0.184	0	4	Tuba4a
Fam32a	0	0.43123	0.735	0.497	0	4	Fam32a
Sh3bgrl3	0	0.42947	0.976	0.958	0	4	Sh3bgrl3
Trem1.2	0	0.42907	0.458	0.204	0	4	Trem1
Ptprc.1	0	0.4288	0.994	0.962	0	4	Ptprc
D16Ertd472e	0	0.42652	0.554	0.363	4e-05	4	D16Ertd472e
Ftl1.1	0	0.42621	1	0.97	0	4	Ftl1
Sdcbp	0	0.42133	0.892	0.794	0	4	Sdcbp
Eif4b	0	0.41834	0.88	0.738	0	4	Eif4b
Rrbp1.3	0	0.41833	0.916	0.799	3e-05	4	Rrbp1
Mefv.2	0	0.41553	0.53	0.193	0	4	Mefv
Cybb.2	0	0.41445	0.801	0.56	0	4	Cybb
Pik3r6	0	0.41444	0.367	0.141	0	4	Pik3r6
Nlrp3.2	0	0.4131	0.795	0.541	0	4	Nlrp3
Pex16	0	0.41253	0.47	0.215	0	4	Pex16
Cd300a.3	0	0.4115	0.837	0.561	5e-05	4	Cd300a
Rgs12.1	0	0.41115	0.56	0.26	0	4	Rgs12
Gmfg.3	0	0.41114	0.873	0.711	0	4	Gmfg
Isoc1.1	0	0.41002	0.645	0.473	2e-05	4	Isoc1
Rhob	0	0.40997	0.386	0.183	1e-05	4	Rhob
Gm9733	0	0.40811	0.349	0.087	0	4	Gm9733
Apbb1ip.1	0	0.40733	0.837	0.672	0	4	Apbb1ip
Anxa4	0	0.40338	0.62	0.355	0	4	Anxa4
Bbs9	0	0.40254	0.488	0.254	0	4	Bbs9
Hebp1	0	0.40233	0.289	0.039	0	4	Hebp1
B9d2.1	0	0.40221	0.59	0.389	0.00016	4	B9d2
Lgals3bp	0	0.39986	0.512	0.299	0	4	Lgals3bp
Myo1f	0	0.39968	0.759	0.614	4e-05	4	Myo1f
Pira2.1	0	0.39954	0.416	0.177	0	4	Pira2
Il1r2.4	0	0.39884	0.97	0.758	0.00025	4	Il1r2
Rp2	0	0.39806	0.771	0.552	0	4	Rp2
Ciao2a	0	0.39731	0.819	0.633	0	4	Ciao2a
Trmt112.2	0	0.39536	0.904	0.763	2e-05	4	Trmt112
Cyp4f16.1	0	0.39368	0.458	0.272	0.00047	4	Cyp4f16
Samhd1.1	0	0.39243	0.88	0.763	8e-05	4	Samhd1
Adam23.1	0	0.39065	0.494	0.243	0	4	Adam23
Themis2.2	0	0.39006	0.861	0.696	8e-05	4	Themis2
Rap1a	0	0.38903	0.843	0.733	1e-05	4	Rap1a
Gyg	0	0.38788	0.633	0.439	0	4	Gyg
Ncf1.2	0	0.38774	0.867	0.791	1e-05	4	Ncf1
H3f3a	0	0.38707	0.982	0.96	0	4	H3f3a
Cyb561a3	0	0.38679	0.639	0.44	2e-05	4	Cyb561a3
Sh3bp1.1	0	0.38631	0.94	0.792	0	4	Sh3bp1
Rps6ka4	0	0.38429	0.446	0.262	6e-05	4	Rps6ka4
B2m	0	0.38377	0.994	0.969	0	4	B2m
Slc7a11.1	0	0.38158	0.343	0.104	0	4	Slc7a11
Arhgef2.1	0	0.3815	0.687	0.455	0	4	Arhgef2
Nfil3.1	0	0.37817	0.693	0.472	1e-05	4	Nfil3
Cyb5r3.1	0	0.37805	0.813	0.642	2e-05	4	Cyb5r3
Itgax.2	0	0.37572	0.97	0.874	0	4	Itgax
Smap2	0	0.37377	0.627	0.453	0.00012	4	Smap2
Adgrg6.2	0	0.37317	0.38	0.078	0	4	Adgrg6
Eif3f.2	0	0.37143	0.988	0.906	0	4	Eif3f
Aqp3	0	0.37065	0.151	0.015	0	4	Aqp3
Rplp0.1	0	0.36854	0.988	0.981	0	4	Rplp0
Gngt2.2	0	0.36768	0.825	0.68	2e-05	4	Gngt2
Ifrd1.2	0	0.36579	0.982	0.918	0.0007	4	Ifrd1
I830077J02Rik.2	0	0.36302	0.614	0.377	4e-05	4	I830077J02Rik
Ggta1.1	0	0.36282	0.651	0.425	1e-05	4	Ggta1
Ube2j2	0	0.36278	0.771	0.622	2e-05	4	Ube2j2
Sirpb1c	0	0.36106	0.217	0.033	0	4	Sirpb1c
Emd.2	0	0.36095	0.825	0.745	0.00091	4	Emd
Cirbp	0	0.36071	0.651	0.488	0.00131	4	Cirbp
Ipo7.1	0	0.36058	0.663	0.526	0.01821	4	Ipo7
Ncf2.3	0	0.35772	0.765	0.551	0.00018	4	Ncf2
Gstp1.2	0	0.35617	0.747	0.557	0.0006	4	Gstp1
Ffar2.3	0	0.35607	0.548	0.284	0	4	Ffar2
Cast	0	0.35232	0.62	0.431	0.00054	4	Cast
Uhrf1bp1l	0	0.35098	0.572	0.375	0.0002	4	Uhrf1bp1l
Rasal2	0	0.34919	0.325	0.072	0	4	Rasal2
Ms4a6c.4	0	0.34891	0.886	0.762	0.00356	4	Ms4a6c
Rsrp1	0	0.34672	0.669	0.513	0.01589	4	Rsrp1
Myl12b.1	0	0.34595	1	0.921	0	4	Myl12b
Mvp.1	0	0.34592	0.777	0.564	0	4	Mvp
Gfpt1.1	0	0.34535	0.657	0.43	1e-05	4	Gfpt1
Nfkbie.2	0	0.34425	0.843	0.65	0.00225	4	Nfkbie
Rhoa	0	0.34404	0.988	0.911	0.00011	4	Rhoa
Knop1	0	0.34253	0.56	0.349	0	4	Knop1
Hspe1.2	0	0.34195	0.934	0.844	0.00062	4	Hspe1
Neurl3.2	0	0.34174	0.928	0.772	0.00025	4	Neurl3
Gsto1.1	0	0.34106	0.741	0.621	0.00374	4	Gsto1
Sri	0	0.34076	0.934	0.791	0	4	Sri
Lgals9.2	0	0.33933	0.53	0.359	0.02512	4	Lgals9
Atp5md.2	0	0.3387	0.97	0.894	4e-05	4	Atp5md
Prkacb	0	0.33692	0.53	0.355	0.00366	4	Prkacb
Serpina3g.2	0	0.3358	0.53	0.275	0	4	Serpina3g
Paox	0	0.33449	0.343	0.1	0	4	Paox
Ell2.1	0	0.33251	0.651	0.424	2e-05	4	Ell2
Pold4.1	0	0.3321	0.735	0.599	0.00686	4	Pold4
Slc2a1.1	0	0.33034	0.373	0.192	9e-05	4	Slc2a1
Kynu	0	0.33021	0.681	0.513	0.00018	4	Kynu
Ggct	0	0.3301	0.295	0.126	2e-05	4	Ggct
Rpl21.3	0	0.32905	1	0.979	0	4	Rpl21
Hsd17b4.2	0	0.32656	0.771	0.544	1e-05	4	Hsd17b4
Rab8a	0	0.32615	0.783	0.638	0.0009	4	Rab8a
Ccr6	0	0.32584	0.217	0.016	0	4	Ccr6
Gpsm3	0	0.32501	0.831	0.709	0.00333	4	Gpsm3
Akap13.1	0	0.32311	0.946	0.835	0.00033	4	Akap13
Mitf	0	0.32302	0.319	0.13	0	4	Mitf
Cxcr4.2	0	0.32183	0.657	0.38	0	4	Cxcr4
Slc25a11	0	0.3211	0.723	0.59	0.01536	4	Slc25a11
Zeb2.2	0	0.32085	0.59	0.342	9e-05	4	Zeb2
Nod1	0	0.32062	0.331	0.074	0	4	Nod1
Lyz1.1	0	0.31962	0.199	0.064	2e-05	4	Lyz1
Prkch	0	0.31954	0.512	0.334	0.00318	4	Prkch
Stat4.1	0	0.3188	0.614	0.407	0.00962	4	Stat4
Rgs10.3	0	0.31871	0.934	0.781	0.00097	4	Rgs10
Fbrsl1	0	0.31834	0.476	0.284	0.00016	4	Fbrsl1
Mink1.1	0	0.31804	0.566	0.363	0.00015	4	Mink1
Plxnc1.1	0	0.31772	0.687	0.333	0	4	Plxnc1
Siglecg.1	0	0.31745	0.572	0.383	0.00098	4	Siglecg
Dhcr7	0	0.31687	0.301	0.133	2e-05	4	Dhcr7
Bst1	0	0.31652	0.187	0.026	0	4	Bst1
Tmem106a	0	0.31616	0.428	0.214	0	4	Tmem106a
Cd52.2	0	0.31516	0.994	0.95	1e-05	4	Cd52
Traf3	0	0.31435	0.361	0.189	0.00028	4	Traf3
Mri1	0	0.31243	0.608	0.426	0.00296	4	Mri1
Coro1b	0	0.31015	0.916	0.796	0.01661	4	Coro1b
Rnasek	0	0.3098	0.771	0.649	0.01004	4	Rnasek
Arl8b.1	0	0.30944	0.681	0.574	0.04814	4	Arl8b
Il6st.1	0	0.30891	0.596	0.378	5e-05	4	Il6st
Ap1s2.1	0	0.30868	0.5	0.35	0.02694	4	Ap1s2
E330009J07Rik	0	0.30712	0.313	0.07	0	4	E330009J07Rik
D8Ertd738e.1	0	0.30259	0.91	0.848	0.0005	4	D8Ertd738e
Rpl11.1	0	0.30197	0.994	0.978	0	4	Rpl11
Lats2.1	0	0.29897	0.458	0.278	0.00537	4	Lats2
Gpi1	0	0.29821	0.946	0.857	0.00952	4	Gpi1
Eef2.1	0	0.29708	1	0.948	0	4	Eef2
Kit	0	0.2967	0.729	0.56	0.03605	4	Kit
Csf2ra.1	0	0.29596	0.898	0.821	0.03907	4	Csf2ra
Mkln1	0	0.29596	0.524	0.372	0.01134	4	Mkln1
Myh9.2	0	0.29533	0.994	0.933	0.01941	4	Myh9
Abcg3.1	0	0.2934	0.47	0.257	1e-05	4	Abcg3
H2-Eb1.1	0	0.29266	0.994	0.992	0	4	H2-Eb1
Smpd2	0	0.29154	0.301	0.101	0	4	Smpd2
Eva1b	0	0.29149	0.38	0.165	0	4	Eva1b
Eif3h	0	0.29096	0.952	0.863	0.01361	4	Eif3h
Clec5a	0	0.29056	0.277	0.065	0	4	Clec5a
Procr.4	0	0.29055	0.476	0.203	0	4	Procr
Pts	0	0.28998	0.56	0.404	0.00617	4	Pts
Abcb1a	0	0.28935	0.277	0.075	0	4	Abcb1a
Tbc1d16	0	0.28909	0.247	0.084	0	4	Tbc1d16
Spr	0	0.28848	0.548	0.366	0.00028	4	Spr
Rp9	0	0.2879	0.717	0.576	0.01573	4	Rp9
Entpd6	0	0.28753	0.386	0.172	0	4	Entpd6
Eef2k	0	0.2863	0.337	0.177	0.00163	4	Eef2k
Baz2a	0	0.28539	0.506	0.352	0.0248	4	Baz2a
Il21r.1	0	0.28475	0.392	0.205	0.00252	4	Il21r
Smim14	0	0.28413	0.717	0.574	0.00613	4	Smim14
Mfsd10	0	0.2828	0.506	0.352	0.03635	4	Mfsd10
Dennd4a.2	0	0.28268	0.952	0.877	0.01939	4	Dennd4a
Rpl29.2	0	0.28128	0.988	0.962	0	4	Rpl29
Ccdc50.1	0	0.27893	0.801	0.673	0.00046	4	Ccdc50
Gpd1l.1	0	0.27877	0.404	0.204	1e-05	4	Gpd1l
Kpna1	0	0.2776	0.584	0.419	0.0223	4	Kpna1
Lair1.1	0	0.27707	0.458	0.227	0	4	Lair1
Mgat4a.1	0	0.27698	0.488	0.281	0.00012	4	Mgat4a
Clptm1	0	0.27643	0.584	0.406	0.00201	4	Clptm1
Pfdn5	0	0.27472	0.958	0.918	0.00683	4	Pfdn5
Rab21.2	0	0.27457	0.759	0.638	0.00018	4	Rab21
Arpc1b.1	0	0.27336	0.988	0.955	1e-05	4	Arpc1b
Pde4b.2	0	0.27311	0.976	0.917	0.00452	4	Pde4b
Rps19.1	0	0.27232	0.982	0.989	0	4	Rps19
1810026B05Rik	0	0.27175	0.645	0.477	0.0077	4	1810026B05Rik
Rps27a.1	0	0.26994	1	0.982	0	4	Rps27a
Smpdl3b	0	0.26788	0.277	0.066	0	4	Smpdl3b
Plpbp	0	0.26752	0.657	0.491	0.00328	4	Plpbp
Spib	0	0.26718	0.181	0.04	0	4	Spib
1600010M07Rik	0	0.26585	0.373	0.199	0.00054	4	1600010M07Rik
Litaf.2	0	0.26481	0.94	0.89	0.00959	4	Litaf
Fam107b.1	0	0.26474	0.717	0.545	0.03155	4	Fam107b
Kctd20	0	0.2622	0.476	0.286	0.00123	4	Kctd20
Cep63	0	0.25961	0.331	0.187	0.02969	4	Cep63
Gypc.2	0	0.2596	0.301	0.157	0.01464	4	Gypc
Rpl26.1	0	0.25884	0.988	0.979	0	4	Rpl26
Tbc1d10c	0	0.25855	0.488	0.318	0.02068	4	Tbc1d10c
Acsl1	0	0.25827	0.41	0.244	0.01069	4	Acsl1
Gm47754	0	0.25788	0.253	0.049	0	4	Gm47754
Vps13c	0	0.2577	0.398	0.228	0.00211	4	Vps13c
Slc15a3.2	0	0.2569	0.506	0.316	0.01917	4	Slc15a3
Rpl15.1	0	0.25631	0.994	0.967	1e-05	4	Rpl15
Dok3	0	0.25476	0.181	0.029	0	4	Dok3
Tmem150b	0	0.25432	0.349	0.195	0.01966	4	Tmem150b
Cox8a.1	0	0.25318	0.988	0.932	0.01381	4	Cox8a
Fam117b.2	0	0.25109	0.548	0.376	0.02343	4	Fam117b
Rasa3	0	-0.25268	0.018	0.206	0.00017	4	Rasa3
Prdx4	0	-0.25642	0.108	0.291	0.0158	4	Prdx4
Arap1.1	0	-0.2639	0.078	0.246	0.02901	4	Arap1
E2f8.1	0	-0.26854	0.03	0.197	0.00286	4	E2f8
Shcbp1.4	0	-0.27308	0	0.165	0.00053	4	Shcbp1
Cdc20.3	0	-0.2737	0.012	0.148	0.03295	4	Cdc20
Rara	0	-0.27653	0.157	0.355	0.01869	4	Rara
Trpm2.2	0	-0.27929	0.03	0.193	0.00902	4	Trpm2
Ifi207	0	-0.28429	0.036	0.19	0.02015	4	Ifi207
Hells.2	0	-0.28624	0.066	0.265	0.00133	4	Hells
Tcf19.3	0	-0.28699	0.042	0.248	0.00011	4	Tcf19
Srgap3	0	-0.29195	0.181	0.381	0.02226	4	Srgap3
Gng12.2	0	-0.29544	0.102	0.292	0.00427	4	Gng12
Mprip	0	-0.29972	0.09	0.326	5e-05	4	Mprip
Tlr11.2	0	-0.30038	0.036	0.24	7e-05	4	Tlr11
P2ry14.4	0	-0.30262	0.024	0.214	0.00021	4	P2ry14
Pid1	0	-0.3114	0.09	0.279	0.00648	4	Pid1
Nsmce4a.2	0	-0.31528	0.271	0.464	0.01103	4	Nsmce4a
Timeless.1	0	-0.31788	0.108	0.299	0.00283	4	Timeless
Cfh.1	0	-0.32078	0.012	0.174	0.00208	4	Cfh
Kif15.4	0	-0.32515	0.03	0.199	0.00237	4	Kif15
Gpr4	0	-0.32675	0.03	0.221	0.00039	4	Gpr4
Clec4b1.2	0	-0.32737	0.06	0.218	0.03542	4	Clec4b1
Uhrf1.4	0	-0.3289	0.072	0.245	0.01459	4	Uhrf1
Asf1b.4	0	-0.32909	0.036	0.228	0.00023	4	Asf1b
Mbnl1	0	-0.32918	0.88	0.896	0.00845	4	Mbnl1
Myl6.2	0	-0.33055	0.988	0.974	0.00527	4	Myl6
Arhgap5.1	0	-0.33073	0.217	0.409	0.0263	4	Arhgap5
Aff1	0	-0.33187	0.223	0.467	0.00012	4	Aff1
Tpm2.1	0	-0.33338	0.096	0.268	0.03329	4	Tpm2
Trim30a.2	0	-0.33682	0.211	0.415	0.03238	4	Trim30a
Prc1.4	0	-0.33759	0.024	0.175	0.01112	4	Prc1
Nasp.3	0	-0.34518	0.205	0.394	0.00903	4	Nasp
Lig1.4	0	-0.34564	0.108	0.29	0.02578	4	Lig1
Sh3pxd2b.1	0	-0.34598	0.036	0.257	1e-05	4	Sh3pxd2b
Serpinb1a.1	0	-0.35601	0.048	0.255	0.0001	4	Serpinb1a
Slc9a9.1	0	-0.35661	0.199	0.384	0.00743	4	Slc9a9
Zfhx3	0	-0.35756	0.157	0.367	0.00797	4	Zfhx3
Fkbp2	0	-0.36247	0.38	0.532	0.04462	4	Fkbp2
Tk1.4	0	-0.36626	0.072	0.243	0.01648	4	Tk1
Sept6.1	0	-0.36856	0.53	0.666	0.01864	4	Sept6
Mctp1.2	0	-0.3698	0.241	0.451	0.00387	4	Mctp1
Scpep1.1	0	-0.37054	0.452	0.665	0.00988	4	Scpep1
Aurkb.4	0	-0.37703	0.018	0.223	1e-05	4	Aurkb
Cdc14a.1	0	-0.37828	0.096	0.322	5e-05	4	Cdc14a
Cenpf.4	0	-0.3811	0.024	0.182	0.00739	4	Cenpf
Psmb8.2	0	-0.3832	0.964	0.904	0.00112	4	Psmb8
Casp6.2	0	-0.38485	0.084	0.321	1e-05	4	Casp6
Rab7.1	0	-0.3871	0.717	0.785	0.02839	4	Rab7
Mtmr14	0	-0.38968	0.289	0.468	0.02902	4	Mtmr14
Tmem243.1	0	-0.39111	0.247	0.472	0.00027	4	Tmem243
Incenp.4	0	-0.39118	0.072	0.244	0.007	4	Incenp
Cd8a.4	0	-0.39388	0.006	0.182	0.00023	4	Cd8a
Ccnb2.2	0	-0.39855	0.042	0.209	0.01331	4	Ccnb2
Zc3h12c.1	0	-0.40035	0.012	0.201	8e-05	4	Zc3h12c
Fcgrt.2	0	-0.40053	0.102	0.335	2e-05	4	Fcgrt
Cenpe.4	0	-0.40485	0.03	0.208	0.00088	4	Cenpe
Trerf1	0	-0.40737	0.361	0.57	0.01461	4	Trerf1
Ckap2l.4	0	-0.40792	0.048	0.244	0.00039	4	Ckap2l
Dynll2.3	0	-0.40799	0.325	0.511	0.01071	4	Dynll2
Gatm.3	0	-0.4101	0.265	0.457	0.00376	4	Gatm
Galnt7.1	0	-0.41083	0.054	0.293	0	4	Galnt7
Myof	0	-0.41094	0.096	0.326	2e-05	4	Myof
Plpp1.4	0	-0.41113	0	0.211	0	4	Plpp1
Ttc39a.4	0	-0.41234	0	0.216	0	4	Ttc39a
Racgap1.4	0	-0.41241	0.036	0.249	1e-05	4	Racgap1
Mpp6	0	-0.43112	0.5	0.643	0.00012	4	Mpp6
Ccl6.2	0	-0.43134	0.018	0.161	0.03168	4	Ccl6
Sdc3.2	0	-0.43382	0.169	0.412	7e-05	4	Sdc3
Knl1.4	0	-0.4348	0.018	0.239	0	4	Knl1
Oxct1.3	0	-0.43875	0.151	0.409	0	4	Oxct1
Psme1.2	0	-0.43948	0.97	0.947	0	4	Psme1
Plp2.1	0	-0.44	0.422	0.572	0.01128	4	Plp2
Cdca3.4	0	-0.44016	0.048	0.228	0.00131	4	Cdca3
Olfm1.2	0	-0.44213	0.108	0.339	5e-05	4	Olfm1
Rala.4	0	-0.44326	0.536	0.661	0.00926	4	Rala
Sgms1.2	0	-0.44415	0.054	0.311	0	4	Sgms1
Lsp1.2	0	-0.44493	0.982	0.965	0	4	Lsp1
Anp32b.4	0	-0.44821	0.837	0.849	0.00457	4	Anp32b
Frmd4b	0	-0.44842	0.102	0.35	1e-05	4	Frmd4b
Mcm5.4	0	-0.45384	0.181	0.385	0.00406	4	Mcm5
Arhgap18.1	0	-0.45575	0.41	0.626	0.00016	4	Arhgap18
Nusap1.4	0	-0.45956	0.024	0.199	0.00064	4	Nusap1
Kif23.4	0	-0.45986	0.072	0.261	0.00142	4	Kif23
H2-Ob.1	0	-0.46088	0.602	0.737	0.00118	4	H2-Ob
Ier5.2	0	-0.46504	0.747	0.822	0.02462	4	Ier5
Psmb9.3	0	-0.46659	0.867	0.881	0.0002	4	Psmb9
Zfp36l1.3	0	-0.4668	0.512	0.747	3e-05	4	Zfp36l1
Gm2a.2	0	-0.46709	0.994	0.952	0	4	Gm2a
Tbxas1	0	-0.47909	0.114	0.418	0	4	Tbxas1
Pfkp.2	0	-0.47924	0.416	0.586	0.00528	4	Pfkp
Ccr2.1	0	-0.48208	0.018	0.201	0.00028	4	Ccr2
Cmtm7.1	0	-0.48209	0.422	0.603	8e-05	4	Cmtm7
Rpn1.3	0	-0.48305	0.596	0.704	0.01724	4	Rpn1
Apol10b.3	0	-0.48694	0.024	0.203	0.00042	4	Apol10b
Adgre5	0	-0.48836	0.681	0.784	8e-05	4	Adgre5
Fgd2.2	0	-0.4886	0.494	0.689	7e-05	4	Fgd2
Clec12a.3	0	-0.48968	0.108	0.389	0	4	Clec12a
Slc8b1.3	0	-0.49035	0.229	0.438	0.00039	4	Slc8b1
Dut.4	0	-0.49125	0.271	0.455	0.0197	4	Dut
Kif11.4	0	-0.49198	0.018	0.212	6e-05	4	Kif11
Egr2.2	0	-0.49312	0.066	0.287	5e-05	4	Egr2
Rrm2.4	0	-0.49312	0.024	0.187	0.00375	4	Rrm2
Pim1.3	0	-0.49365	0.988	0.977	0.00027	4	Pim1
Tap1.3	0	-0.49796	0.705	0.736	0.04628	4	Tap1
Cd2ap	0	-0.49816	0.59	0.751	2e-05	4	Cd2ap
Rtl8b.2	0	-0.49926	0.096	0.34	0	4	Rtl8b
Trib1.3	0	-0.50315	0.554	0.672	0.03211	4	Trib1
Cdca8.4	0	-0.50987	0.072	0.27	0.00035	4	Cdca8
Sp140	0	-0.5117	0.488	0.673	0.0001	4	Sp140
Ccna2.4	0	-0.51353	0.012	0.215	1e-05	4	Ccna2
Cdk1.4	0	-0.51474	0.024	0.26	0	4	Cdk1
Hist1h2ab.4	0	-0.5185	0.03	0.182	0.01931	4	Hist1h2ab
Acvrl1.4	0	-0.5187	0.09	0.406	0	4	Acvrl1
Junb.2	0	-0.51985	0.994	0.989	0	4	Junb
Agpat3.4	0	-0.52102	0.012	0.261	0	4	Agpat3
Spc24.4	0	-0.5263	0.03	0.273	0	4	Spc24
Palld.2	0	-0.52794	0.042	0.349	0	4	Palld
Tifab.2	0	-0.52892	0.404	0.613	1e-05	4	Tifab
Dusp5.2	0	-0.53098	0.795	0.85	0.01008	4	Dusp5
Rbpj	0	-0.53118	0.699	0.802	0.00017	4	Rbpj
Fgfr1.2	0	-0.53161	0.03	0.316	0	4	Fgfr1
Picalm.2	0	-0.54173	0.735	0.84	0.00076	4	Picalm
Gpr141b.4	0	-0.54276	0	0.232	0	4	Gpr141b
Plaat3.2	0	-0.54717	0.271	0.513	0	4	Plaat3
Smc2.4	0	-0.54795	0.127	0.33	0.00058	4	Smc2
Nucks1.4	0	-0.54921	0.554	0.662	0.02371	4	Nucks1
Clic4.3	0	-0.55709	0.795	0.856	0.03756	4	Clic4
Plekho2.1	0	-0.55837	0.584	0.753	0	4	Plekho2
Ptger4.3	0	-0.56985	0.247	0.478	0.00029	4	Ptger4
Dot1l.2	0	-0.57051	0.331	0.576	5e-05	4	Dot1l
Ctnna1.2	0	-0.57716	0.247	0.548	0	4	Ctnna1
Cd180.2	0	-0.58727	0.048	0.374	0	4	Cd180
Cyp26b1.4	0	-0.58847	0	0.176	0.00015	4	Cyp26b1
Tmpo.3	0	-0.59192	0.458	0.581	0.02382	4	Tmpo
Itgam.3	0	-0.59412	0.217	0.387	0.00759	4	Itgam
Cd36.4	0	-0.59507	0.048	0.298	0	4	Cd36
Tm6sf1.1	0	-0.59856	0.416	0.628	0	4	Tm6sf1
Vav3.1	0	-0.60044	0.295	0.6	0	4	Vav3
Cadm1.4	0	-0.61071	0.012	0.238	0	4	Cadm1
Tlr12.4	0	-0.62127	0.012	0.26	0	4	Tlr12
Lima1.4	0	-0.62732	0.078	0.275	0.00059	4	Lima1
Trim35.4	0	-0.63318	0.241	0.442	0.00072	4	Trim35
Cks1b.3	0	-0.63459	0.283	0.488	0.00018	4	Cks1b
Nfkbid.2	0	-0.64317	0.217	0.487	0	4	Nfkbid
Bach1.2	0	-0.66558	0.301	0.473	0.03231	4	Bach1
Stt3b.2	0	-0.6685	0.386	0.584	1e-05	4	Stt3b
Sept9.2	0	-0.68109	0.488	0.677	0	4	Sept9
H2afy	0	-0.68559	0.958	0.945	0	4	H2afy
Naga.4	0	-0.69476	0.404	0.621	0	4	Naga
Atp2b1.2	0	-0.69889	0.428	0.618	0.00567	4	Atp2b1
Smc4.4	0	-0.70177	0.331	0.513	0.00016	4	Smc4
Ahnak.2	0	-0.70684	0.03	0.257	0	4	Ahnak
Tnni2.2	0	-0.70713	0.337	0.599	0	4	Tnni2
Fnbp1.2	0	-0.70873	0.608	0.798	0	4	Fnbp1
Gpr171.4	0	-0.71025	0.259	0.47	0.00047	4	Gpr171
Mef2c.1	0	-0.71456	0.211	0.543	0	4	Mef2c
Jun.4	0	-0.72038	0.614	0.768	0.0064	4	Jun
Zfp36.3	0	-0.72313	0.97	0.967	0.00074	4	Zfp36
Kctd12.3	0	-0.73147	0.512	0.679	0	4	Kctd12
Slco3a1.3	0	-0.74046	0.229	0.561	0	4	Slco3a1
Ly75.4	0	-0.74423	0.072	0.331	0	4	Ly75
Tlr3.4	0	-0.74585	0.012	0.294	0	4	Tlr3
Egr3.2	0	-0.75461	0.283	0.528	2e-05	4	Egr3
Jund.2	0	-0.76767	0.904	0.932	0	4	Jund
Camk1d.3	0	-0.78628	0.247	0.609	0	4	Camk1d
Tubb6.1	0	-0.78953	0.265	0.573	0	4	Tubb6
Cd44	0	-0.79162	0.536	0.731	0	4	Cd44
Ptms.1	0	-0.7917	0.831	0.89	0	4	Ptms
Jdp2.2	0	-0.79883	0.175	0.498	0	4	Jdp2
Birc5.4	0	-0.80111	0.036	0.268	0	4	Birc5
St3gal5.3	0	-0.80204	0.054	0.466	0	4	St3gal5
Irf1.2	0	-0.80259	0.289	0.521	0.0002	4	Irf1
Rab7b.4	0	-0.80601	0	0.282	0	4	Rab7b
Wnk1.2	0	-0.82594	0.681	0.87	0	4	Wnk1
Ppp1r15a.3	0	-0.83064	0.765	0.818	0.04048	4	Ppp1r15a
Cd83.2	0	-0.85413	0.952	0.977	0	4	Cd83
Egr1.3	0	-0.85744	0.554	0.714	0.00514	4	Egr1
Csrnp1.3	0	-0.85756	0.687	0.744	0.00449	4	Csrnp1
Hist1h1b.4	0	-0.86641	0.048	0.244	0.00018	4	Hist1h1b
H2afx.3	0	-0.87748	0.229	0.409	0.00585	4	H2afx
Rac2.4	0	-0.89253	0.681	0.847	0	4	Rac2
Nfkb1.2	0	-0.89309	0.645	0.795	0	4	Nfkb1
Tmsb10.1	0	-0.90054	1	0.984	0	4	Tmsb10
H2-DMb1.2	0	-0.90905	0.831	0.892	0	4	H2-DMb1
Nr4a1.3	0	-0.91436	0.898	0.948	0	4	Nr4a1
Ier2.4	0	-0.91845	0.837	0.891	1e-05	4	Ier2
Marcks.3	0	-0.92731	0.59	0.882	0	4	Marcks
Clec9a.4	0	-0.95439	0.03	0.327	0	4	Clec9a
Lgals1.1	0	-0.97763	0.331	0.645	0	4	Lgals1
Ckb.2	0	-0.99434	0.705	0.835	0	4	Ckb
Cd81.4	0	-1.05338	0.012	0.273	0	4	Cd81
Psap.3	0	-1.07471	0.964	0.97	0	4	Psap
Xcr1.4	0	-1.07914	0.012	0.306	0	4	Xcr1
Ube2c.4	0	-1.08342	0.066	0.284	2e-05	4	Ube2c
Runx1.3	0	-1.08591	0.307	0.787	0	4	Runx1
Pclaf.4	0	-1.08881	0.048	0.288	0	4	Pclaf
Mki67.3	0	-1.11976	0.247	0.515	0	4	Mki67
Itgb7.1	0	-1.12788	0.38	0.782	0	4	Itgb7
Lgals3.2	0	-1.13136	0.759	0.887	0	4	Lgals3
Ctla2b.4	0	-1.18315	0.012	0.294	0	4	Ctla2b
S100a10.4	0	-1.20082	0.06	0.455	0	4	S100a10
Ifi205.4	0	-1.20255	0.084	0.402	0	4	Ifi205
Apol7c.3	0	-1.20399	0.199	0.477	0	4	Apol7c
Top2a.4	0	-1.22429	0.114	0.328	3e-05	4	Top2a
Tnfsf9.3	0	-1.23869	0.072	0.338	0	4	Tnfsf9
Stmn1.4	0	-1.30073	0.114	0.418	0	4	Stmn1
Dusp2.3	0	-1.31152	0.217	0.496	0	4	Dusp2
Crip1.1	0	-1.33169	0.934	0.963	0	4	Crip1
Naaa.4	0	-1.40532	0.38	0.596	0	4	Naaa
Ncoa7.4	0	-1.54197	0.253	0.611	0	4	Ncoa7
Serpinb6b.3	0	-1.54971	0.241	0.573	0	4	Serpinb6b
Tagln2.2	0	-1.61444	0.729	0.891	0	4	Tagln2
Tnip3.3	0	-1.6373	0.12	0.477	0	4	Tnip3
Cd209a.4	0	-1.64774	0.229	0.516	0	4	Cd209a
Nfkbiz.3	0	-1.64971	0.482	0.665	0	4	Nfkbiz
Ppt1.4	0	-1.70217	0.392	0.559	0	4	Ppt1
Ccl4.3	0	-1.84709	0.072	0.343	0	4	Ccl4
Mpeg1.4	0	-1.84743	0.223	0.679	0	4	Mpeg1
Irf8.4	0	-2.16823	0.265	0.399	0.00299	4	Irf8
Cst3.3	0	-2.72546	0.988	0.982	0	4	Cst3

## Sheet: Cluster 5 DEGs
Downstream analysis, Cluster 5								The differential gene expression was conduct using Wilcoxon test for cells in each cluster. Multiple testing correction was done with Benjamin-Hochberg method.
	p_val	avg_log2FC	pct.1	pct.2	p_val_adj	cluster	gene
Mcm6.4	0	1.14295	0.921	0.319	0	5	Mcm6
Mcm3.5	0	1.14154	0.935	0.356	0	5	Mcm3
Mcm5.5	0	1.07076	0.914	0.31	0	5	Mcm5
Mcm7.5	0	1.02328	0.856	0.274	0	5	Mcm7
Isg15.2	0	0.96754	0.511	0.292	0.01295	5	Isg15
Atf3.3	0	0.92858	0.986	0.8	0	5	Atf3
Cdk4.3	0	0.91218	0.957	0.54	0	5	Cdk4
Cdkn1a.2	0	0.90726	0.77	0.36	0	5	Cdkn1a
Lig1.5	0	0.90427	0.784	0.221	0	5	Lig1
Ifitm3.3	0	0.8826	0.986	0.875	0	5	Ifitm3
Mcm4.2	0	0.87807	0.849	0.331	0	5	Mcm4
Ifit3	0	0.87219	0.137	0.026	0	5	Ifit3
Dut.5	0	0.86568	0.892	0.391	0	5	Dut
Ms4a4c.3	0	0.78306	0.496	0.147	0	5	Ms4a4c
Ranbp1.3	0	0.77365	0.978	0.711	0	5	Ranbp1
Pa2g4.2	0	0.74748	0.942	0.701	0	5	Pa2g4
Tipin.4	0	0.73619	0.727	0.262	0	5	Tipin
Uhrf1.5	0	0.73252	0.698	0.182	0	5	Uhrf1
Ybx3.1	0	0.72304	0.906	0.553	0	5	Ybx3
Cd69.3	0	0.72277	0.633	0.379	0	5	Cd69
Paics.2	0	0.72137	0.878	0.529	0	5	Paics
Mcm2.1	0	0.70365	0.705	0.202	0	5	Mcm2
Mdh2.4	0	0.70008	1	0.928	0	5	Mdh2
Rfc2.3	0	0.67842	0.827	0.392	0	5	Rfc2
Mif.1	0	0.67465	0.993	0.805	0	5	Mif
Pcna.4	0	0.65781	0.892	0.533	0	5	Pcna
Zfp36l2.2	0	0.65076	0.799	0.599	1e-05	5	Zfp36l2
Ptma.5	0	0.64587	1	0.975	0	5	Ptma
Hells.3	0	0.6418	0.669	0.203	0	5	Hells
Dnmt1.5	0	0.63662	0.763	0.31	0	5	Dnmt1
Syce2.1	0	0.63207	0.676	0.209	0	5	Syce2
Nasp.4	0	0.61303	0.777	0.335	0	5	Nasp
Pkmyt1.4	0	0.59312	0.597	0.2	0	5	Pkmyt1
Cfp.3	0	0.59104	0.957	0.661	0	5	Cfp
Hat1.2	0	0.5904	0.849	0.443	0	5	Hat1
Cdca7	0	0.59003	0.647	0.132	0	5	Cdca7
Ifit2	0	0.58345	0.209	0.061	1e-05	5	Ifit2
Ncl	0	0.58206	0.986	0.887	0	5	Ncl
Cd209a.5	0	0.58164	0.813	0.454	0	5	Cd209a
Prim1.2	0	0.57946	0.669	0.174	0	5	Prim1
Set.1	0	0.57717	0.986	0.85	0	5	Set
Jun.5	0	0.56668	0.942	0.733	0	5	Jun
Dek.5	0	0.55693	0.986	0.78	0	5	Dek
Dctpp1.2	0	0.55633	0.748	0.423	0	5	Dctpp1
Lta4h.2	0	0.55565	0.899	0.594	0	5	Lta4h
Nop58.2	0	0.55532	0.914	0.628	0	5	Nop58
Ifi203.3	0	0.55234	0.626	0.326	0	5	Ifi203
Ccnd1.2	0	0.54886	0.842	0.541	0	5	Ccnd1
Gmnn.5	0	0.54715	0.626	0.253	0	5	Gmnn
Ccnd3.1	0	0.545	0.784	0.454	0	5	Ccnd3
Ifitm1.3	0	0.53948	0.525	0.312	0.02387	5	Ifitm1
Snhg1.1	0	0.53582	0.95	0.701	0	5	Snhg1
Nme1	0	0.52858	0.95	0.704	0	5	Nme1
Tgm2.3	0	0.52757	0.871	0.496	0	5	Tgm2
Fen1.3	0	0.52516	0.669	0.261	0	5	Fen1
Hnrnpab.3	0	0.52446	0.964	0.847	0	5	Hnrnpab
Clec10a.3	0	0.5219	0.446	0.178	0	5	Clec10a
E2f1.1	0	0.52054	0.662	0.166	0	5	E2f1
Mrpl23	0	0.51732	0.856	0.575	0	5	Mrpl23
Hilpda.3	0	0.5152	0.748	0.436	0	5	Hilpda
Ms4a6b.2	0	0.51505	0.784	0.402	0	5	Ms4a6b
Ssrp1.3	0	0.51478	0.863	0.553	0	5	Ssrp1
Fh1.1	0	0.51447	0.82	0.512	0	5	Fh1
Ms4a6c.5	0	0.51171	0.935	0.76	0	5	Ms4a6c
Atad2.5	0	0.51072	0.705	0.278	0	5	Atad2
Lsm8	0	0.50457	0.755	0.392	0	5	Lsm8
Npm1	0	0.49972	0.993	0.932	0	5	Npm1
Tyms.4	0	0.49742	0.561	0.218	0	5	Tyms
Tk1.5	0	0.49578	0.547	0.194	0	5	Tk1
Hprt	0	0.49563	0.892	0.612	0	5	Hprt
Ldha.1	0	0.49524	0.993	0.889	0	5	Ldha
Siva1.1	0	0.49498	0.763	0.376	0	5	Siva1
Raly.1	0	0.49489	0.921	0.694	0	5	Raly
Slc25a5	0	0.49224	0.978	0.864	0	5	Slc25a5
Il2rg.2	0	0.48817	0.921	0.601	0	5	Il2rg
Snu13	0	0.48797	0.957	0.736	0	5	Snu13
Il1b.4	0	0.48557	0.942	0.808	0.00145	5	Il1b
Ybx1.1	0	0.48279	1	0.934	0	5	Ybx1
Plaur.3	0	0.48251	0.475	0.253	0.00042	5	Plaur
Vrk1.3	0	0.48139	0.914	0.651	0	5	Vrk1
Banf1.2	0	0.481	0.942	0.711	0	5	Banf1
Ran.3	0	0.47967	0.986	0.813	0	5	Ran
Hsp90aa1.5	0	0.47915	0.978	0.852	0	5	Hsp90aa1
Anp32b.5	0	0.47722	0.978	0.835	0	5	Anp32b
Tuba1b.5	0	0.4771	0.978	0.746	0	5	Tuba1b
Zfp36.4	0	0.47164	1	0.965	9e-05	5	Zfp36
Pola1.1	0	0.46882	0.583	0.208	0	5	Pola1
Pole4	0	0.4681	0.871	0.568	0	5	Pole4
Pclaf.5	0	0.46769	0.532	0.237	0	5	Pclaf
Ifitm2.3	0	0.46694	0.971	0.839	3e-05	5	Ifitm2
Slbp.4	0	0.465	0.691	0.386	0	5	Slbp
Timeless.2	0	0.45966	0.633	0.244	0	5	Timeless
Nop10	0	0.45964	0.914	0.721	0	5	Nop10
Snrpd1.1	0	0.45703	0.971	0.678	0	5	Snrpd1
Cdt1	0	0.45496	0.547	0.135	0	5	Cdt1
Tiparp.2	0	0.45432	0.791	0.564	6e-05	5	Tiparp
Rpa1.2	0	0.45243	0.683	0.324	0	5	Rpa1
Tpi1.1	0	0.45054	0.842	0.556	0	5	Tpi1
Trappc5.2	0	0.45047	0.719	0.398	0	5	Trappc5
Impdh2.2	0	0.44894	0.928	0.647	0	5	Impdh2
Ezh2.5	0	0.44721	0.755	0.37	0	5	Ezh2
Tmem109.1	0	0.4465	0.755	0.388	0	5	Tmem109
Ung	0	0.44547	0.417	0.051	0	5	Ung
Pkm.1	0	0.44541	0.971	0.836	0	5	Pkm
Fosb.3	0	0.4454	0.964	0.896	0.03455	5	Fosb
Nrm.2	0	0.44209	0.698	0.349	0	5	Nrm
Gapdh	0	0.43943	0.993	0.923	0	5	Gapdh
Nme2	0	0.43454	1	0.905	0	5	Nme2
Eif5a	0	0.43061	1	0.902	0	5	Eif5a
Rrm1.5	0	0.42853	0.676	0.277	0	5	Rrm1
Nap1l1.3	0	0.42818	0.993	0.9	0	5	Nap1l1
Vim.3	0	0.42722	1	0.914	5e-05	5	Vim
Hspd1.1	0	0.42532	0.842	0.614	1e-05	5	Hspd1
Nutf2	0	0.42521	0.784	0.486	0	5	Nutf2
Hnrnpd.1	0	0.42492	0.957	0.81	0	5	Hnrnpd
Isyna1.1	0	0.42458	0.777	0.505	0	5	Isyna1
Limd2.2	0	0.42332	0.928	0.775	5e-05	5	Limd2
Orc6.1	0	0.42169	0.568	0.192	0	5	Orc6
Rpa2.1	0	0.42038	0.475	0.162	0	5	Rpa2
Srsf2.2	0	0.41709	0.971	0.816	0	5	Srsf2
Alyref.4	0	0.41672	0.978	0.733	0	5	Alyref
Casp8ap2	0	0.41496	0.647	0.274	0	5	Casp8ap2
Dhfr	0	0.40963	0.446	0.102	0	5	Dhfr
Pold1.1	0	0.40928	0.583	0.213	0	5	Pold1
Vps37b.3	0	0.40808	0.77	0.458	0	5	Vps37b
Fos.2	0	0.40668	1	0.898	0.03132	5	Fos
Dtymk.2	0	0.40508	0.655	0.329	0	5	Dtymk
Msn.2	0	0.40507	0.993	0.868	0	5	Msn
Anp32a.2	0	0.40345	0.935	0.709	0	5	Anp32a
Atp5g1	0	0.4033	0.964	0.804	0	5	Atp5g1
Trim28.1	0	0.4025	0.856	0.528	0	5	Trim28
Tcf19.4	0	0.40181	0.496	0.2	0	5	Tcf19
Fcer1g.3	0	0.40173	0.971	0.654	0	5	Fcer1g
Trem1.3	0	0.4015	0.453	0.209	0	5	Trem1
Hmga1	0	0.40025	0.662	0.375	0	5	Hmga1
Slc29a1.1	0	0.4	0.583	0.277	0	5	Slc29a1
Fkbp4.1	0	0.39913	0.784	0.436	0	5	Fkbp4
CAAA01147332.1.2	0	0.3976	0.971	0.775	0	5	CAAA01147332.1
Pole	0	0.39756	0.432	0.104	0	5	Pole
Pnp	0	0.39696	0.799	0.598	0.0025	5	Pnp
Ipo5	0	0.3959	0.683	0.379	0	5	Ipo5
Tkt.2	0	0.39588	0.971	0.895	0	5	Tkt
Sumo2.3	0	0.39568	0.978	0.814	0	5	Sumo2
Rbbp4.3	0	0.39489	0.849	0.597	0	5	Rbbp4
Napsa.4	0	0.39452	0.993	0.903	0	5	Napsa
Csrnp1.4	0	0.39443	0.95	0.717	1e-05	5	Csrnp1
Ifitm6.4	0	0.392	0.906	0.663	1e-05	5	Ifitm6
Ptges3	0	0.39083	0.899	0.723	8e-05	5	Ptges3
Cnbp	0	0.39037	0.986	0.902	0	5	Cnbp
Mndal.2	0	0.39016	0.554	0.338	0.0085	5	Mndal
Dhx40.2	0	0.3882	0.604	0.344	0.00035	5	Dhx40
Ifi30.4	0	0.38451	0.993	0.943	1e-05	5	Ifi30
Mrpl33.2	0	0.38435	0.921	0.735	1e-05	5	Mrpl33
Cbx5.4	0	0.38299	0.583	0.251	0	5	Cbx5
Hsp90ab1	0	0.38233	1	0.98	0	5	Hsp90ab1
Snrpb.1	0	0.3822	1	0.813	0	5	Snrpb
Cdc45.1	0	0.38169	0.468	0.127	0	5	Cdc45
Idh2.2	0	0.38083	0.734	0.546	0.00358	5	Idh2
Gpx4.3	0	0.38029	0.928	0.726	8e-05	5	Gpx4
Eif4a1	0	0.3801	1	0.942	0	5	Eif4a1
Hnrnpf	0	0.37983	0.971	0.904	0	5	Hnrnpf
Naa50	0	0.37913	0.791	0.486	0	5	Naa50
Ctsa.4	0	0.37874	0.906	0.701	0	5	Ctsa
Topbp1.4	0	0.37724	0.612	0.289	0	5	Topbp1
Eef1g	0	0.37695	0.986	0.895	5e-05	5	Eef1g
Nolc1	0	0.37657	0.777	0.495	0	5	Nolc1
Rfc5.4	0	0.37633	0.554	0.229	0	5	Rfc5
Fkbp3	0	0.37535	0.727	0.463	0	5	Fkbp3
Eno1b	0	0.37514	0.676	0.379	0	5	Eno1b
Fbl	0	0.37456	0.95	0.735	1e-05	5	Fbl
Tagln2.3	0	0.37435	0.993	0.862	1e-05	5	Tagln2
Cct8	0	0.37234	0.935	0.748	0	5	Cct8
Srsf7.1	0	0.37196	0.986	0.87	0	5	Srsf7
Dnajc9.3	0	0.37192	0.583	0.242	0	5	Dnajc9
Nudc.3	0	0.37132	0.878	0.629	1e-05	5	Nudc
Chaf1b	0	0.37041	0.46	0.112	0	5	Chaf1b
Cenpw.3	0	0.36945	0.532	0.239	0	5	Cenpw
Oasl2	0	0.36915	0.194	0.075	0.02633	5	Oasl2
Cenpx.1	0	0.36782	0.784	0.523	0	5	Cenpx
Xaf1	0	0.36709	0.331	0.132	1e-05	5	Xaf1
Rtp4	0	0.36602	0.194	0.046	0	5	Rtp4
Prpf19	0	0.36399	0.705	0.461	1e-05	5	Prpf19
Lsm7	0	0.36382	0.849	0.596	0	5	Lsm7
Smc3.2	0	0.3634	0.784	0.431	0	5	Smc3
Klrd1.2	0	0.36291	0.727	0.461	8e-05	5	Klrd1
Rps2	0	0.36165	1	0.978	0	5	Rps2
Ssbp4	0	0.36163	0.734	0.444	0	5	Ssbp4
Rfc1	0	0.36146	0.683	0.378	0	5	Rfc1
Cct5	0	0.36126	0.978	0.786	1e-05	5	Cct5
Dtl.1	0	0.36002	0.439	0.13	0	5	Dtl
Smc1a.3	0	0.35996	0.878	0.594	1e-05	5	Smc1a
Nr4a2.1	0	0.35828	0.978	0.848	0.00044	5	Nr4a2
Ppia.2	0	0.35814	1	0.967	0	5	Ppia
Rfc4.1	0	0.358	0.532	0.204	0	5	Rfc4
Fam111a.3	0	0.35771	0.568	0.276	0	5	Fam111a
Hdgf.3	0	0.35768	0.849	0.578	2e-05	5	Hdgf
S100a4.3	0	0.35673	0.468	0.194	0	5	S100a4
Pim3.3	0	0.35651	0.712	0.433	0	5	Pim3
Idh3a	0	0.35639	0.691	0.363	0	5	Idh3a
Rcc2	0	0.35516	0.734	0.485	1e-05	5	Rcc2
Cd300a.4	0	0.35204	0.928	0.557	0	5	Cd300a
Nelfe.1	0	0.3517	0.691	0.428	1e-05	5	Nelfe
Coro2a.3	0	0.35144	0.669	0.395	1e-05	5	Coro2a
Cox5a.2	0	0.35066	0.986	0.905	0	5	Cox5a
Rnaseh2b	0	0.34989	0.568	0.266	0	5	Rnaseh2b
Zbp1	0	0.34948	0.338	0.143	4e-05	5	Zbp1
Smc6.3	0	0.34918	0.791	0.492	0	5	Smc6
Mtch1	0	0.34916	0.82	0.562	0	5	Mtch1
Prdx6.2	0	0.34875	0.971	0.777	0.00012	5	Prdx6
Il1r2.5	0	0.34777	0.993	0.76	0.02827	5	Il1r2
Tcof1	0	0.34752	0.612	0.312	0	5	Tcof1
Prmt1	0	0.34529	0.813	0.605	0.0022	5	Prmt1
Sptssa.1	0	0.34505	0.899	0.587	0	5	Sptssa
Cotl1.2	0	0.33985	1	0.91	0.00022	5	Cotl1
Pola2	0	0.33917	0.489	0.164	0	5	Pola2
Eif2s1.1	0	0.3389	0.878	0.599	5e-05	5	Eif2s1
Pgam1.1	0	0.3388	0.906	0.713	0.0013	5	Pgam1
Psip1.3	0	0.33725	0.748	0.408	0	5	Psip1
Serbp1	0	0.33657	0.986	0.862	1e-05	5	Serbp1
Cuedc2	0	0.33642	0.784	0.498	0	5	Cuedc2
Ly86.3	0	0.33605	0.986	0.793	0.00029	5	Ly86
Adh5	0	0.33591	0.835	0.537	0	5	Adh5
Pak1.1	0	0.33467	0.957	0.787	0.00471	5	Pak1
Parp1	0	0.33449	0.748	0.45	0	5	Parp1
Rad51.1	0	0.33322	0.403	0.116	0	5	Rad51
Ppp1r14b	0	0.33117	0.799	0.559	0.00281	5	Ppp1r14b
Rad51ap1.1	0	0.33033	0.41	0.115	0	5	Rad51ap1
Rfc3	0	0.32942	0.446	0.145	0	5	Rfc3
Mms22l	0	0.32919	0.432	0.142	0	5	Mms22l
Gsto1.2	0	0.32875	0.849	0.613	0.00107	5	Gsto1
Clspn.4	0	0.32698	0.396	0.129	0	5	Clspn
Ddx58	0	0.32575	0.259	0.109	0.00587	5	Ddx58
Rif1	0	0.32263	0.554	0.278	0	5	Rif1
Rilpl2.3	0	0.32102	0.849	0.647	0.02539	5	Rilpl2
Rsl1d1	0	0.31943	0.748	0.489	4e-05	5	Rsl1d1
Akr7a5.2	0	0.31941	0.777	0.565	0.00147	5	Akr7a5
Gins2	0	0.31598	0.446	0.135	0	5	Gins2
Hnrnpa3.3	0	0.3158	0.993	0.932	1e-05	5	Hnrnpa3
Usp1.4	0	0.31578	0.662	0.336	0	5	Usp1
Rnaseh2c.3	0	0.31574	0.655	0.378	1e-05	5	Rnaseh2c
H2afy.1	0	0.31494	0.993	0.942	3e-05	5	H2afy
Ptbp1	0	0.31476	0.82	0.591	0.00434	5	Ptbp1
Cct6a	0	0.31451	0.871	0.649	0.00123	5	Cct6a
Akip1	0	0.31442	0.432	0.154	0	5	Akip1
Nsd2.4	0	0.31434	0.576	0.312	2e-05	5	Nsd2
Tecr	0	0.31381	0.849	0.589	0	5	Tecr
Vdac3	0	0.31143	0.827	0.559	0.00059	5	Vdac3
Cenps	0	0.30905	0.388	0.084	0	5	Cenps
Snrpf.1	0	0.30846	0.978	0.837	0.00277	5	Snrpf
U2af1.1	0	0.30815	0.914	0.749	5e-05	5	U2af1
Isg20	0	0.30811	0.266	0.119	0.03188	5	Isg20
Aaas	0	0.30803	0.432	0.163	0	5	Aaas
Snrpd3	0	0.30664	0.921	0.706	0.00757	5	Snrpd3
Eif2ak2	0	0.30663	0.324	0.158	0.01018	5	Eif2ak2
Tuba1a.3	0	0.30647	0.784	0.555	0.00774	5	Tuba1a
Lgals9.3	0	0.30637	0.655	0.35	0	5	Lgals9
Itgb7.2	0	0.3063	0.935	0.72	0.04207	5	Itgb7
Rbbp7.1	0	0.30619	0.95	0.712	0.00018	5	Rbbp7
Pold2	0	0.30618	0.453	0.19	0	5	Pold2
Hint1.2	0	0.3061	0.993	0.89	0.00023	5	Hint1
Tra2b.2	0	0.30591	0.978	0.82	0.00014	5	Tra2b
Selenoh.4	0	0.30551	0.813	0.52	2e-05	5	Selenoh
Hnrnpl	0	0.30478	0.957	0.778	0.00082	5	Hnrnpl
Ptgs2.2	0	0.30408	0.763	0.486	0.00103	5	Ptgs2
Cdc6	0	0.3029	0.309	0.057	0	5	Cdc6
Msh2	0	0.30285	0.475	0.168	0	5	Msh2
Lsm2.2	0	0.30281	0.683	0.375	0	5	Lsm2
Uba2.1	0	0.30175	0.727	0.447	0	5	Uba2
Pold3	0	0.3016	0.475	0.207	0	5	Pold3
Dscc1	0	0.30056	0.353	0.059	0	5	Dscc1
Mybbp1a	0	0.29947	0.755	0.489	0.0001	5	Mybbp1a
Cycs.2	0	0.29933	0.964	0.808	0.00863	5	Cycs
Hnrnpk	0	0.29867	0.993	0.899	9e-05	5	Hnrnpk
Galk1	0	0.29722	0.446	0.2	0	5	Galk1
Snrpa1	0	0.29705	0.712	0.438	5e-05	5	Snrpa1
Nmral1.1	0	0.296	0.511	0.28	0.00012	5	Nmral1
Suz12.4	0	0.29599	0.748	0.412	0	5	Suz12
C1qbp.1	0	0.29592	0.863	0.658	0.00973	5	C1qbp
Ccr1.4	0	0.29561	0.842	0.477	1e-05	5	Ccr1
Gspt1.1	0	0.29503	0.784	0.513	9e-05	5	Gspt1
Slc1a5	0	0.29494	0.842	0.604	0.00019	5	Slc1a5
Bex3.2	0	0.29493	0.77	0.519	0.00168	5	Bex3
Gart	0	0.29399	0.54	0.253	0	5	Gart
Cct2	0	0.29395	0.964	0.809	0.00062	5	Cct2
Nop56	0	0.29359	0.633	0.427	0.00327	5	Nop56
Apex1	0	0.29338	0.683	0.387	0	5	Apex1
Pycard	0	0.2929	0.712	0.489	0.03182	5	Pycard
Tmem256	0	0.29258	0.935	0.716	0.00198	5	Tmem256
Bin1.3	0	0.29223	0.863	0.55	0	5	Bin1
Tle5	0	0.29184	0.957	0.79	0.01761	5	Tle5
Klf4.3	0	0.29181	0.799	0.549	0.00211	5	Klf4
Trp53	0	0.29167	0.791	0.564	0.00531	5	Trp53
Emp1.2	0	0.2906	0.36	0.15	4e-05	5	Emp1
Park7	0	0.29054	0.935	0.77	0.00157	5	Park7
Smc2.5	0	0.29043	0.647	0.276	0	5	Smc2
Hmgb1.4	0	0.28872	0.993	0.869	6e-05	5	Hmgb1
Atad5.1	0	0.28859	0.36	0.142	0	5	Atad5
Mrto4	0	0.28798	0.64	0.39	8e-05	5	Mrto4
Haus4.1	0	0.28793	0.439	0.18	0	5	Haus4
Prim2.1	0	0.28739	0.403	0.147	0	5	Prim2
Rps18.1	0	0.28643	1	0.969	0	5	Rps18
Ggh.2	0	0.28635	0.554	0.292	2e-05	5	Ggh
Hspbp1	0	0.28609	0.568	0.308	7e-05	5	Hspbp1
Dck.2	0	0.28599	0.719	0.456	0.00061	5	Dck
Mrpl18.1	0	0.28586	0.755	0.469	0.00033	5	Mrpl18
Asf1b.5	0	0.28534	0.468	0.182	0	5	Asf1b
Vdac1.1	0	0.28531	0.842	0.615	0.0022	5	Vdac1
Snrpg.2	0	0.28529	1	0.911	7e-05	5	Snrpg
Dhx9	0	0.28518	0.727	0.543	0.02117	5	Dhx9
Rbmxl1	0	0.28516	0.619	0.337	0	5	Rbmxl1
Itgam.4	0	0.28425	0.626	0.344	0.00052	5	Itgam
Bzw2	0	0.28331	0.554	0.313	0.00011	5	Bzw2
Exosc5.1	0	0.28289	0.849	0.617	0.00701	5	Exosc5
Hpf1	0	0.28237	0.612	0.379	0.00232	5	Hpf1
Slc25a39.1	0	0.28199	0.791	0.529	0.00012	5	Slc25a39
Exosc8.1	0	0.28165	0.655	0.375	2e-05	5	Exosc8
Rpa3.1	0	0.28122	0.612	0.324	0	5	Rpa3
Tnfrsf18.1	0	0.28067	0.475	0.255	7e-05	5	Tnfrsf18
Rnaseh2a	0	0.28013	0.453	0.215	0	5	Rnaseh2a
Nhp2	0	0.27993	0.899	0.653	0.00498	5	Nhp2
Brip1.1	0	0.27979	0.331	0.092	0	5	Brip1
Ddx1	0	0.27943	0.46	0.183	0	5	Ddx1
Ppdpf.2	0	0.27912	0.899	0.621	0.00049	5	Ppdpf
Cenpm.1	0	0.27818	0.388	0.154	0	5	Cenpm
Dpy30	0	0.27814	0.662	0.416	0.00337	5	Dpy30
Strap	0	0.27803	0.799	0.579	0.01878	5	Strap
9130401M01Rik	0	0.27746	0.547	0.28	0	5	9130401M01Rik
Lyar	0	0.27715	0.64	0.356	1e-05	5	Lyar
Tcp1	0	0.27712	0.914	0.74	0.01798	5	Tcp1
Mrpl28.1	0	0.27702	0.669	0.386	8e-05	5	Mrpl28
Prkdc	0	0.27654	0.381	0.132	0	5	Prkdc
Mybl2	0	0.27652	0.317	0.08	0	5	Mybl2
Phb	0	0.27629	0.612	0.415	0.00964	5	Phb
Tmem238	0	0.27604	0.604	0.337	1e-05	5	Tmem238
Pebp1	0	0.27596	0.906	0.689	0.00808	5	Pebp1
Eef1d	0	0.27563	0.978	0.811	0.01587	5	Eef1d
Eif6	0	0.27519	0.806	0.591	0.00791	5	Eif6
Higd1a	0	0.27416	0.712	0.475	0.00251	5	Higd1a
Ctsh.2	0	0.27355	0.971	0.862	0.00621	5	Ctsh
Mri1.1	0	0.27319	0.698	0.421	0.00018	5	Mri1
Sf3a3	0	0.27264	0.633	0.375	6e-05	5	Sf3a3
Nop16	0	0.27223	0.54	0.307	0.0003	5	Nop16
Elmo2.1	0	0.27221	0.691	0.389	0	5	Elmo2
Cdk2	0	0.26728	0.46	0.183	0	5	Cdk2
Gins4	0	0.26702	0.489	0.207	0	5	Gins4
Tfdp1	0	0.26641	0.518	0.29	0.00075	5	Tfdp1
Eif3i	0	0.26624	0.935	0.779	0.00998	5	Eif3i
Stmn1.5	0	0.26624	0.727	0.354	0	5	Stmn1
Add3	0	0.26555	0.64	0.367	0	5	Add3
Krtcap2	0	0.26523	0.878	0.66	0.00451	5	Krtcap2
Zmynd19	0	0.26476	0.403	0.143	0	5	Zmynd19
Eif4a3	0	0.26472	0.827	0.646	0.01413	5	Eif4a3
Snrnp25	0	0.26425	0.525	0.23	0	5	Snrnp25
Ass1.4	0	0.26363	0.647	0.388	0.00126	5	Ass1
Haus1	0	0.26328	0.381	0.166	0	5	Haus1
Mthfd1	0	0.26315	0.489	0.186	0	5	Mthfd1
Emb.4	0	0.26197	0.856	0.537	0.00011	5	Emb
Rpl14.1	0	0.26144	1	0.971	0	5	Rpl14
AI506816.3	0	0.26071	0.633	0.394	0.02067	5	AI506816
Emc10	0	0.25908	0.806	0.569	0.00473	5	Emc10
Tceal9.1	0	0.25837	0.532	0.308	0.00029	5	Tceal9
Nt5dc2.1	0	0.2582	0.302	0.084	0	5	Nt5dc2
Tomm40	0	0.258	0.64	0.379	0.00038	5	Tomm40
Hirip3.2	0	0.25768	0.439	0.239	0.00479	5	Hirip3
Stk24.1	0	0.25568	0.806	0.621	0.01342	5	Stk24
Arhgdib.3	0	0.25553	0.986	0.853	0.04717	5	Arhgdib
Kmo.1	0	0.25533	0.777	0.522	0.00024	5	Kmo
Cltb	0	0.25518	0.748	0.505	0.00378	5	Cltb
Blm.1	0	0.25516	0.331	0.11	0	5	Blm
Txn2	0	0.25455	0.856	0.617	0.00652	5	Txn2
Shmt1	0	0.25408	0.252	0.031	0	5	Shmt1
Aarsd1	0	0.25324	0.568	0.326	0.00023	5	Aarsd1
Emp3.3	0	0.25281	0.489	0.269	0.00859	5	Emp3
Nup85	0	0.25239	0.489	0.267	0.00029	5	Nup85
Gar1	0	0.25179	0.54	0.301	0.00029	5	Gar1
5430416N02Rik	0	0.25127	0.489	0.238	1e-05	5	5430416N02Rik
Atp5o	0	0.25012	0.957	0.763	0.01779	5	Atp5o
Gm36723.1	0	-0.27161	0.029	0.208	0.00982	5	Gm36723
Top2a.5	0	-0.29384	0.59	0.278	0.00222	5	Top2a
Tmsb4x.1	0	-0.30965	1	0.999	0	5	Tmsb4x
Myl6.3	0	-0.35104	1	0.973	0.00837	5	Myl6
Cd8a.5	0	-0.38692	0.007	0.178	0.00591	5	Cd8a
Ttc39a.5	0	-0.38939	0.022	0.209	0.00192	5	Ttc39a
Plpp1.5	0	-0.39911	0.007	0.207	0.00033	5	Plpp1
mt-Co1.1	0	-0.46483	1	0.994	0.04424	5	mt-Co1
Agpat3.5	0	-0.4668	0.058	0.252	0.00245	5	Agpat3
Apol10b.4	0	-0.47231	0.029	0.199	0.01707	5	Apol10b
mt-Co3.1	0	-0.47494	1	0.996	0.00389	5	mt-Co3
mt-Cytb.1	0	-0.48063	1	0.99	0.01176	5	mt-Cytb
Hist1h1d.3	0	-0.4935	0.065	0.235	0.04994	5	Hist1h1d
Gpr141b.5	0	-0.50409	0.014	0.226	0.00016	5	Gpr141b
Cyp26b1.5	0	-0.57144	0.014	0.171	0.03196	5	Cyp26b1
Tlr12.5	0	-0.57726	0.058	0.251	0.00314	5	Tlr12
Cd36.5	0	-0.5845	0.072	0.291	0.00029	5	Cd36
mt-Nd4.1	0	-0.60711	0.993	0.971	0.00164	5	mt-Nd4
Cadm1.5	0	-0.61481	0.029	0.232	0.00041	5	Cadm1
Ptms.2	0	-0.65135	0.899	0.882	3e-05	5	Ptms
Tbc1d8.4	0	-0.7001	0.468	0.576	0.03807	5	Tbc1d8
Lima1.5	0	-0.70501	0.043	0.275	3e-05	5	Lima1
Ly75.5	0	-0.74583	0.101	0.324	0.00018	5	Ly75
Rab7b.5	0	-0.77637	0.014	0.275	0	5	Rab7b
Clec9a.5	0	-0.84604	0.129	0.312	0.00675	5	Clec9a
Adam8.4	0	-0.85337	0.403	0.573	0.00136	5	Adam8
Dnase1l3.4	0	-0.88319	0.173	0.401	0.00027	5	Dnase1l3
Id2.4	0	-1.01632	0.237	0.481	3e-05	5	Id2
Xcr1.5	0	-1.02144	0.058	0.296	1e-05	5	Xcr1
Cd81.5	0	-1.0276	0.014	0.268	0	5	Cd81
Mpeg1.5	0	-1.25547	0.583	0.635	0.00137	5	Mpeg1
Malat1.4	0	-1.27382	1	0.994	1e-05	5	Malat1
Apol7c.4	0	-1.61003	0.23	0.469	8e-05	5	Apol7c
Irf8.5	0	-2.27819	0.194	0.403	2e-05	5	Irf8

## Sheet: Cluster 6 DEGs
Downstream analysis, Cluster 6								The differential gene expression was conduct using Wilcoxon test for cells in each cluster. Multiple testing correction was done with Benjamin-Hochberg method.
	p_val	avg_log2FC	pct.1	pct.2	p_val_adj	cluster	gene
Malt1.2	0	1.77702	0.781	0.818	0	6	Malt1
Gm42418.1	0	1.53792	1	1	0	6	Gm42418
Irf4.3	0	1.46818	0.579	0.469	9e-05	6	Irf4
Tnfaip3.4	0	1.40469	0.684	0.641	0.00088	6	Tnfaip3
Tnfaip2.3	0	1.34984	0.693	0.765	0.00964	6	Tnfaip2
Dennd4a.3	0	1.34392	0.781	0.893	1e-05	6	Dennd4a
Rel.2	0	1.27066	0.816	0.927	1e-05	6	Rel
Etv3.3	0	1.26946	0.772	0.845	1e-05	6	Etv3
mt-Nd3.1	0	1.25639	0.781	0.903	0	6	mt-Nd3
Nfkbiz.4	0	1.22359	0.658	0.645	0.03942	6	Nfkbiz
mt-Nd4.2	0	1.21001	0.895	0.979	0	6	mt-Nd4
mt-Nd2	0	1.164	0.904	0.984	0	6	mt-Nd2
Kdm6b.2	0	1.12919	0.746	0.886	4e-05	6	Kdm6b
mt-Nd1.1	0	1.09639	0.939	0.987	0	6	mt-Nd1
mt-Co1.2	0	1.08105	0.982	0.996	0	6	mt-Co1
mt-Co3.2	0	1.04509	0.982	0.997	0	6	mt-Co3
mt-Atp6.1	0	1.02949	0.965	0.995	0	6	mt-Atp6
mt-Cytb.2	0	0.9437	0.939	0.995	0.00294	6	mt-Cytb
Pim1.4	0	0.90084	0.904	0.984	0.00018	6	Pim1
mt-Co2.1	0	0.77084	0.947	0.996	0.02185	6	mt-Co2
Scaf11.1	0	0.60749	0.211	0.604	0.00488	6	Scaf11
Mrtfa.1	0	0.54898	0.246	0.676	0.00882	6	Mrtfa
Nipbl	0	0.46674	0.219	0.592	0.03581	6	Nipbl
Vrk2.1	0	0.45813	0.105	0.384	0.02374	6	Vrk2
Slk.1	0	0.41912	0.237	0.633	0.01328	6	Slk
Etv6.1	0	0.36292	0.298	0.747	0.04184	6	Etv6
Mcrip1	0	0.35739	0.149	0.503	0.00065	6	Mcrip1
Rsrc2	0	0.32425	0.228	0.653	0.00054	6	Rsrc2
Mical1.1	0	0.31807	0.219	0.619	0.01279	6	Mical1
Efr3a	0	0.31547	0.184	0.561	0.00496	6	Efr3a
Ero1lb	0	0.31434	0.149	0.465	0.01061	6	Ero1lb
Hnrnpul1.2	0	0.30341	0.237	0.618	0.00544	6	Hnrnpul1
Nsd3.1	0	0.28821	0.246	0.642	0.00914	6	Nsd3
Arl8b.2	0	0.25546	0.211	0.615	0.00032	6	Arl8b
Dpf2	0	0.25397	0.158	0.475	0.04009	6	Dpf2
Bola3	0	0.25207	0.123	0.408	0.04487	6	Bola3
Aco2	0	-0.25009	0.149	0.563	0	6	Aco2
Pold2.1	0	-0.25014	0.009	0.229	0.00149	6	Pold2
Abhd11	0	-0.25027	0	0.231	0.00034	6	Abhd11
Ap3b1	0	-0.25033	0.088	0.516	0	6	Ap3b1
Dhrs1	0	-0.25039	0.061	0.391	0	6	Dhrs1
Itgb2	0	-0.25058	0.474	0.866	0.04667	6	Itgb2
Rae1	0	-0.25072	0.053	0.38	0	6	Rae1
Ctsa.5	0	-0.25081	0.342	0.749	0.00792	6	Ctsa
Dynlrb1	0	-0.25084	0.237	0.707	0	6	Dynlrb1
Cebpg	0	-0.25106	0.044	0.285	0.00184	6	Cebpg
Vbp1	0	-0.25122	0.079	0.395	3e-05	6	Vbp1
Mrpl19	0	-0.25127	0.026	0.292	0.00014	6	Mrpl19
Unc50	0	-0.25133	0.035	0.305	6e-05	6	Unc50
1500011B03Rik	0	-0.2516	0.07	0.321	0.00243	6	1500011B03Rik
Actr1a	0	-0.25247	0.053	0.383	0	6	Actr1a
Ralbp1	0	-0.25248	0.158	0.554	1e-05	6	Ralbp1
Nop16.1	0	-0.25252	0.053	0.349	5e-05	6	Nop16
Ndufv1	0	-0.2526	0.114	0.486	0	6	Ndufv1
Vwa5a.1	0	-0.25298	0.07	0.405	1e-05	6	Vwa5a
Cenpm.2	0	-0.25302	0	0.188	0.01327	6	Cenpm
AI467606	0	-0.25311	0.026	0.224	0.02977	6	AI467606
Mycl.4	0	-0.25312	0.035	0.28	0.0018	6	Mycl
Polr2g.1	0	-0.25315	0.149	0.59	0	6	Polr2g
Hdgf.4	0	-0.25327	0.193	0.634	0	6	Hdgf
Mrpl41	0	-0.25327	0.044	0.311	0.00032	6	Mrpl41
Hpf1.1	0	-0.2534	0.053	0.427	0	6	Hpf1
Apopt1	0	-0.2535	0.079	0.457	0	6	Apopt1
Lsm3.2	0	-0.25368	0.035	0.425	0	6	Lsm3
Mrps12	0	-0.254	0.07	0.376	2e-05	6	Mrps12
Snu13.1	0	-0.25403	0.281	0.793	0	6	Snu13
Gm9844	0	-0.25417	0.018	0.267	0.0003	6	Gm9844
Fam173a	0	-0.25435	0.07	0.452	0	6	Fam173a
Anapc13	0	-0.25474	0.175	0.644	0	6	Anapc13
Stx7	0	-0.25485	0.228	0.734	0	6	Stx7
Iah1	0	-0.25487	0.053	0.424	0	6	Iah1
H2afj.2	0	-0.2549	0.342	0.824	1e-05	6	H2afj
Zbtb8os	0	-0.25517	0.07	0.405	0	6	Zbtb8os
Eif4e	0	-0.25532	0.123	0.56	0	6	Eif4e
Eny2	0	-0.25537	0.07	0.491	0	6	Eny2
Arl8a	0	-0.25544	0.096	0.434	2e-05	6	Arl8a
Wdr18	0	-0.25579	0.053	0.353	1e-05	6	Wdr18
Brap	0	-0.25644	0.035	0.279	0.00077	6	Brap
Pfdn6	0	-0.25654	0.088	0.407	3e-05	6	Pfdn6
Erg28	0	-0.25665	0.035	0.355	0	6	Erg28
Dnajc21	0	-0.25691	0.061	0.382	1e-05	6	Dnajc21
Hnrnpl.1	0	-0.25702	0.333	0.83	0	6	Hnrnpl
Srm	0	-0.25709	0.079	0.327	0.00925	6	Srm
Scpep1.2	0	-0.25716	0.211	0.676	0	6	Scpep1
Fibp	0	-0.25729	0.053	0.415	0	6	Fibp
Nmral1.2	0	-0.25741	0.044	0.321	0.00011	6	Nmral1
Hikeshi	0	-0.25787	0.018	0.274	0.00014	6	Hikeshi
Dtnbp1	0	-0.25796	0.035	0.347	0	6	Dtnbp1
Med29	0	-0.25797	0.088	0.474	0	6	Med29
Hbp1	0	-0.25801	0.061	0.305	0.00267	6	Hbp1
Crlf2	0	-0.25824	0.175	0.696	0	6	Crlf2
Bcl2a1d.3	0	-0.25842	0.351	0.82	0.00227	6	Bcl2a1d
Tgfb1.3	0	-0.25867	0.386	0.883	2e-05	6	Tgfb1
Atad2.6	0	-0.25873	0.061	0.335	0.00105	6	Atad2
Impa2	0	-0.25875	0.035	0.275	0.00153	6	Impa2
Noc4l	0	-0.25884	0.018	0.262	0.00033	6	Noc4l
Eif3e	0	-0.25891	0.325	0.869	0	6	Eif3e
Gps2	0	-0.25903	0.088	0.475	0	6	Gps2
Mrpl13	0	-0.25928	0.07	0.386	3e-05	6	Mrpl13
Anxa6.1	0	-0.2594	0.368	0.852	2e-05	6	Anxa6
Svbp	0	-0.25953	0.035	0.313	5e-05	6	Svbp
Map4	0	-0.25999	0.132	0.557	0	6	Map4
Psmd14	0	-0.26003	0.184	0.631	0	6	Psmd14
Phf11b.1	0	-0.26008	0.053	0.421	0	6	Phf11b
Kctd13	0	-0.26009	0	0.217	0.00113	6	Kctd13
Tsta3	0	-0.26034	0.026	0.332	0	6	Tsta3
Gsk3a	0	-0.26045	0.088	0.485	0	6	Gsk3a
Bst2.2	0	-0.26057	0.237	0.698	1e-05	6	Bst2
Rnpep	0	-0.26073	0.167	0.571	2e-05	6	Rnpep
Pop5	0	-0.26104	0.044	0.345	1e-05	6	Pop5
Gatd1	0	-0.26104	0.018	0.305	1e-05	6	Gatd1
Hirip3.3	0	-0.26107	0.035	0.274	0.00194	6	Hirip3
Hint2	0	-0.26134	0.07	0.456	0	6	Hint2
Ccdc69	0	-0.26165	0.009	0.244	0.00048	6	Ccdc69
Mydgf	0	-0.2619	0.123	0.496	0	6	Mydgf
Mlec.3	0	-0.26212	0.193	0.584	3e-05	6	Mlec
Rbfa.1	0	-0.2623	0.044	0.379	0	6	Rbfa
Arpc5l	0	-0.26238	0.096	0.493	0	6	Arpc5l
Dbnl	0	-0.26241	0.298	0.878	0	6	Dbnl
Sgms1.3	0	-0.26284	0.044	0.302	0.00109	6	Sgms1
Mars	0	-0.26287	0.026	0.275	0.00041	6	Mars
Mrpl36	0	-0.26297	0.105	0.508	0	6	Mrpl36
Grpel1	0	-0.26308	0.096	0.547	0	6	Grpel1
Cyfip2.4	0	-0.26359	0.14	0.482	3e-05	6	Cyfip2
Hnrnpf.1	0	-0.26375	0.518	0.94	0.00177	6	Hnrnpf
Nfu1	0	-0.26402	0.123	0.573	0	6	Nfu1
Pak1ip1	0	-0.26407	0.149	0.584	0	6	Pak1ip1
Mia3	0	-0.26484	0.123	0.477	1e-05	6	Mia3
Nme1.1	0	-0.26492	0.263	0.762	0	6	Nme1
Psmd9	0	-0.26565	0.018	0.262	0.00025	6	Psmd9
Psmc1	0	-0.26569	0.088	0.464	0	6	Psmc1
Creb3.2	0	-0.26584	0.079	0.414	0	6	Creb3
Srrm1	0	-0.26604	0.395	0.884	0.00071	6	Srrm1
Gemin7	0	-0.2661	0.061	0.363	1e-05	6	Gemin7
Pcmt1	0	-0.26619	0.079	0.453	0	6	Pcmt1
Bcap31	0	-0.26622	0.149	0.624	0	6	Bcap31
Ciao2b	0	-0.26627	0.079	0.516	0	6	Ciao2b
Plaa	0	-0.26637	0.07	0.432	0	6	Plaa
Samm50	0	-0.26654	0.14	0.51	1e-05	6	Samm50
Gns.3	0	-0.26666	0.202	0.628	1e-05	6	Gns
Pmm2	0	-0.26705	0.026	0.297	7e-05	6	Pmm2
Ndufb10	0	-0.26713	0.237	0.785	0	6	Ndufb10
Mrps5	0	-0.26714	0.035	0.332	1e-05	6	Mrps5
Tomm5	0	-0.26719	0.114	0.549	0	6	Tomm5
Idh3g	0	-0.2672	0.132	0.551	0	6	Idh3g
Slc29a1.2	0	-0.26722	0.035	0.325	3e-05	6	Slc29a1
Ap3m1	0	-0.26745	0.018	0.253	0.00087	6	Ap3m1
Ube2w.1	0	-0.26766	0.026	0.341	0	6	Ube2w
Gm49336	0	-0.26775	0.035	0.3	0.00021	6	Gm49336
Leprot	0	-0.26777	0.079	0.502	0	6	Leprot
Slc25a17	0	-0.26782	0.044	0.423	0	6	Slc25a17
Gsto1.3	0	-0.26797	0.184	0.669	0	6	Gsto1
Ilkap	0	-0.268	0.061	0.417	0	6	Ilkap
1110008P14Rik	0	-0.26827	0.079	0.363	0.00062	6	1110008P14Rik
Ruvbl2	0	-0.26831	0.053	0.339	4e-05	6	Ruvbl2
Guk1	0	-0.26841	0.061	0.389	0	6	Guk1
Pdk3	0	-0.26848	0.035	0.317	3e-05	6	Pdk3
Bola1	0	-0.26854	0.009	0.253	0.00021	6	Bola1
Rps6ka1	0	-0.26865	0.202	0.611	4e-05	6	Rps6ka1
Tfg	0	-0.26872	0.07	0.404	0	6	Tfg
Sap30l	0	-0.2692	0	0.229	0.00038	6	Sap30l
Snrpc	0	-0.26955	0.158	0.666	0	6	Snrpc
Slco3a1.4	0	-0.26962	0.149	0.555	1e-05	6	Slco3a1
Usp1.5	0	-0.26985	0.07	0.388	2e-05	6	Usp1
Clpp	0	-0.2701	0.044	0.316	0.00011	6	Clpp
Rab18	0	-0.27028	0.07	0.412	0	6	Rab18
Txnip	0	-0.27079	0.123	0.415	0.00334	6	Txnip
Nagk.1	0	-0.2708	0.053	0.37	1e-05	6	Nagk
Was	0	-0.27113	0.14	0.62	0	6	Was
Cd302.3	0	-0.27114	0.035	0.301	0.00027	6	Cd302
Sem1.1	0	-0.27129	0.561	0.971	0.03615	6	Sem1
Asap2.1	0	-0.27146	0.009	0.212	0.00781	6	Asap2
Pdrg1	0	-0.27169	0.035	0.303	0.00016	6	Pdrg1
Cenpw.4	0	-0.2719	0.018	0.284	6e-05	6	Cenpw
Thoc3	0	-0.27203	0.026	0.308	3e-05	6	Thoc3
Atraid	0	-0.27208	0.044	0.341	1e-05	6	Atraid
Rfc4.2	0	-0.27221	0.018	0.25	0.0008	6	Rfc4
Snrnp40	0	-0.27228	0.07	0.428	0	6	Snrnp40
Fkbp1a.2	0	-0.27232	0.184	0.715	0	6	Fkbp1a
Mrpl37	0	-0.27261	0.026	0.327	0	6	Mrpl37
Myg1	0	-0.27267	0.018	0.309	0	6	Myg1
Sp2	0	-0.27278	0.009	0.269	5e-05	6	Sp2
Kpna2.3	0	-0.27292	0.009	0.202	0.01818	6	Kpna2
Mrpl2	0	-0.27302	0.053	0.401	0	6	Mrpl2
Plk4.1	0	-0.27305	0.009	0.228	0.0019	6	Plk4
Pianp.2	0	-0.27316	0.079	0.35	0.00337	6	Pianp
Cib1	0	-0.27336	0.132	0.549	0	6	Cib1
Hars	0	-0.27337	0.018	0.311	1e-05	6	Hars
Virma	0	-0.2736	0.026	0.3	3e-05	6	Virma
Pithd1	0	-0.27392	0.026	0.295	5e-05	6	Pithd1
Ilf2	0	-0.27413	0.07	0.402	1e-05	6	Ilf2
Nudcd2	0	-0.27442	0.053	0.36	1e-05	6	Nudcd2
Serinc3.4	0	-0.27476	0.254	0.73	0	6	Serinc3
Agpat5	0	-0.27497	0.061	0.346	0.0001	6	Agpat5
Fundc1	0	-0.27533	0.07	0.481	0	6	Fundc1
Tmpo.4	0	-0.27535	0.158	0.6	0	6	Tmpo
Dnajc2	0	-0.27541	0.105	0.616	0	6	Dnajc2
Gtf2h5	0	-0.27613	0.123	0.594	0	6	Gtf2h5
Nsmce4a.3	0	-0.27633	0.114	0.469	0	6	Nsmce4a
0610010K14Rik.1	0	-0.27645	0.088	0.512	0	6	0610010K14Rik
Mrps26	0	-0.27714	0.061	0.349	0.00016	6	Mrps26
Pigx	0	-0.2772	0.053	0.354	2e-05	6	Pigx
Vps51	0	-0.27741	0.044	0.417	0	6	Vps51
Lpcat4.1	0	-0.27818	0.044	0.356	1e-05	6	Lpcat4
Vps72	0	-0.27838	0.053	0.361	1e-05	6	Vps72
Golph3	0	-0.27838	0.114	0.462	1e-05	6	Golph3
Rbmxl1.1	0	-0.27913	0.07	0.384	1e-05	6	Rbmxl1
Gm6377.3	0	-0.27975	0.272	0.773	0	6	Gm6377
Jpt1.2	0	-0.27988	0.351	0.805	0.00024	6	Jpt1
Ufc1	0	-0.2806	0.149	0.609	0	6	Ufc1
Tkt.3	0	-0.28066	0.544	0.93	0.00502	6	Tkt
Ngly1	0	-0.28086	0.026	0.284	0.0001	6	Ngly1
Cdc123	0	-0.2809	0.079	0.44	0	6	Cdc123
Sltm	0	-0.28099	0.105	0.505	0	6	Sltm
G6pdx.3	0	-0.28099	0.061	0.395	0	6	G6pdx
Fmnl2.5	0	-0.28103	0.088	0.409	0.0001	6	Fmnl2
Pdcd6	0	-0.28112	0.167	0.64	0	6	Pdcd6
Malsu1	0	-0.28151	0.018	0.267	0.00014	6	Malsu1
Jpt2	0	-0.28169	0.009	0.271	4e-05	6	Jpt2
Smim20	0	-0.28179	0.018	0.278	5e-05	6	Smim20
1110004F10Rik	0	-0.28211	0.114	0.56	0	6	1110004F10Rik
Mrpl4	0	-0.28246	0.114	0.537	0	6	Mrpl4
Mboat7	0	-0.2834	0.035	0.302	9e-05	6	Mboat7
Farsb	0	-0.28347	0.061	0.369	2e-05	6	Farsb
Echs1	0	-0.28359	0.044	0.402	0	6	Echs1
Timm10b	0	-0.28394	0.263	0.771	0	6	Timm10b
Nde1.1	0	-0.28422	0.018	0.267	0.00016	6	Nde1
Ffar4.3	0	-0.28433	0	0.174	0.04115	6	Ffar4
Arhgap1.1	0	-0.28545	0.035	0.32	2e-05	6	Arhgap1
Cmc1	0	-0.28548	0.105	0.519	0	6	Cmc1
Chtf8	0	-0.28548	0	0.259	3e-05	6	Chtf8
Capns1	0	-0.2857	0.246	0.719	0	6	Capns1
Aprt	0	-0.28604	0.167	0.613	0	6	Aprt
Pnp.1	0	-0.28626	0.158	0.651	0	6	Pnp
Znrd1.1	0	-0.28643	0.096	0.614	0	6	Znrd1
Gps1.1	0	-0.28652	0.088	0.447	0	6	Gps1
H2-M3	0	-0.28655	0.123	0.567	0	6	H2-M3
Hsd17b4.3	0	-0.28659	0.132	0.602	0	6	Hsd17b4
Bax	0	-0.28749	0.202	0.748	0	6	Bax
Rex1bd	0	-0.28754	0.132	0.561	0	6	Rex1bd
Pdlim2	0	-0.28765	0.026	0.313	2e-05	6	Pdlim2
Adipor2	0	-0.28789	0.132	0.52	0	6	Adipor2
Nsmce3	0	-0.28809	0.009	0.269	5e-05	6	Nsmce3
Sf3a2	0	-0.28848	0.079	0.492	0	6	Sf3a2
Ywhae.1	0	-0.28908	0.404	0.893	1e-05	6	Ywhae
Pfdn1	0	-0.28944	0.088	0.486	0	6	Pfdn1
Ccdc34.3	0	-0.28986	0.018	0.25	0.00134	6	Ccdc34
Snrpb2	0	-0.28992	0.114	0.577	0	6	Snrpb2
Asah1.2	0	-0.28996	0.263	0.768	0	6	Asah1
Fkbp2.1	0	-0.2908	0.096	0.549	0	6	Fkbp2
Chmp1a	0	-0.29094	0.053	0.459	0	6	Chmp1a
Commd3	0	-0.29106	0.079	0.456	0	6	Commd3
Hdac3	0	-0.29119	0.018	0.267	0.00011	6	Hdac3
Srsf2.3	0	-0.29131	0.43	0.861	8e-05	6	Srsf2
Polr2c	0	-0.29138	0.079	0.435	0	6	Polr2c
Psmb7.1	0	-0.29142	0.184	0.631	0	6	Psmb7
Pdia6.2	0	-0.29144	0.307	0.746	0.00054	6	Pdia6
Parl	0	-0.2916	0.079	0.431	0	6	Parl
Nolc1.1	0	-0.29244	0.149	0.549	0	6	Nolc1
Krtcap2.1	0	-0.29257	0.202	0.717	0	6	Krtcap2
Timm17b	0	-0.29266	0.096	0.471	0	6	Timm17b
Mvb12a.1	0	-0.29271	0.167	0.628	0	6	Mvb12a
Nudt14	0	-0.29311	0.061	0.436	0	6	Nudt14
B4galnt1.1	0	-0.29347	0.219	0.735	0	6	B4galnt1
2210016F16Rik	0	-0.29399	0.053	0.374	0	6	2210016F16Rik
Pgd.1	0	-0.29413	0.07	0.425	0	6	Pgd
Dusp22.1	0	-0.29417	0.044	0.354	1e-05	6	Dusp22
Mgat2	0	-0.29511	0.096	0.487	0	6	Mgat2
Tcp1.1	0	-0.29565	0.307	0.79	0	6	Tcp1
Mcm5.6	0	-0.29585	0.07	0.386	4e-05	6	Mcm5
Gsdmd	0	-0.29633	0.053	0.412	0	6	Gsdmd
Cbfb.1	0	-0.29638	0.132	0.588	0	6	Cbfb
Apbb1ip.2	0	-0.29647	0.202	0.728	0	6	Apbb1ip
Pacsin2	0	-0.29665	0.044	0.364	0	6	Pacsin2
Kpnb1.1	0	-0.29678	0.105	0.532	0	6	Kpnb1
Dcxr	0	-0.29701	0.044	0.311	0.00022	6	Dcxr
Tprgl	0	-0.29733	0.088	0.438	0	6	Tprgl
H2-T23	0	-0.29749	0.561	0.951	0.00428	6	H2-T23
Lamtor1	0	-0.29767	0.167	0.708	0	6	Lamtor1
Nasp.5	0	-0.29769	0.07	0.398	1e-05	6	Nasp
Lsm8.1	0	-0.29805	0.079	0.451	0	6	Lsm8
Racgap1.5	0	-0.29813	0.018	0.243	0.00245	6	Racgap1
Spcs1.1	0	-0.29866	0.202	0.736	0	6	Spcs1
Serpina3g.3	0	-0.29892	0.079	0.319	0.04197	6	Serpina3g
Rnaseh2c.4	0	-0.29943	0.079	0.427	0	6	Rnaseh2c
Sgk1.3	0	-0.29971	0.07	0.304	0.01609	6	Sgk1
Tmem147	0	-0.30014	0.088	0.447	0	6	Tmem147
Rabggtb	0	-0.3002	0.035	0.35	0	6	Rabggtb
Ctcf.3	0	-0.30045	0.123	0.529	0	6	Ctcf
Nxt1.1	0	-0.30062	0.026	0.321	0	6	Nxt1
Ccdc124	0	-0.30066	0.114	0.529	0	6	Ccdc124
Fbxo6.1	0	-0.30074	0.044	0.405	0	6	Fbxo6
Rnaseh2b.1	0	-0.30092	0.026	0.313	2e-05	6	Rnaseh2b
Ubald2.1	0	-0.30108	0.325	0.761	0.00046	6	Ubald2
Dpm3	0	-0.30123	0.132	0.585	0	6	Dpm3
Polr2e	0	-0.30133	0.158	0.616	0	6	Polr2e
Stat1.3	0	-0.30137	0.167	0.642	0	6	Stat1
Creg1.2	0	-0.3014	0.184	0.648	0	6	Creg1
Naa38.1	0	-0.3014	0.149	0.664	0	6	Naa38
Mrps21	0	-0.30142	0.219	0.717	0	6	Mrps21
Exosc5.2	0	-0.30145	0.184	0.673	0	6	Exosc5
Zfp706.1	0	-0.30192	0.246	0.735	0	6	Zfp706
Tmem9b	0	-0.30197	0.035	0.391	0	6	Tmem9b
Cox7a2	0	-0.30246	0.377	0.887	2e-05	6	Cox7a2
Arf5.1	0	-0.3025	0.316	0.911	0	6	Arf5
Rps19bp1	0	-0.30262	0.009	0.287	1e-05	6	Rps19bp1
Pura	0	-0.3027	0.044	0.427	0	6	Pura
Nrm.3	0	-0.30321	0.044	0.406	0	6	Nrm
Mrpl57.1	0	-0.30328	0.175	0.631	0	6	Mrpl57
Hes6.1	0	-0.3038	0.018	0.293	3e-05	6	Hes6
Ergic1	0	-0.30394	0.053	0.337	8e-05	6	Ergic1
Bcl7c.1	0	-0.30492	0.096	0.49	0	6	Bcl7c
Casp6.3	0	-0.30521	0.035	0.317	7e-05	6	Casp6
Srp14	0	-0.30534	0.237	0.718	0	6	Srp14
Tomm20.1	0	-0.30538	0.254	0.841	0	6	Tomm20
Parp1.1	0	-0.30542	0.096	0.505	0	6	Parp1
Cd180.3	0	-0.30546	0.079	0.36	0.00062	6	Cd180
Sigmar1	0	-0.30574	0.009	0.267	6e-05	6	Sigmar1
Sirt2	0	-0.30671	0.053	0.386	0	6	Sirt2
Hsbp1	0	-0.30682	0.149	0.569	0	6	Hsbp1
Knl1.5	0	-0.30697	0.018	0.231	0.00681	6	Knl1
Dcaf7	0	-0.30702	0.07	0.537	0	6	Dcaf7
Mrps23	0	-0.30704	0.053	0.38	0	6	Mrps23
Tmem242	0	-0.30747	0.026	0.332	0	6	Tmem242
Scp2	0	-0.30757	0.254	0.785	0	6	Scp2
Rab4b	0	-0.30757	0.175	0.652	0	6	Rab4b
Chmp2a	0	-0.30758	0.202	0.746	0	6	Chmp2a
Cdk2ap1	0	-0.30765	0.061	0.466	0	6	Cdk2ap1
Dnase2a	0	-0.30789	0.053	0.381	0	6	Dnase2a
Tomm6	0	-0.30808	0.412	0.919	0	6	Tomm6
Gm11808	0	-0.30816	0.491	0.939	4e-05	6	Gm11808
Eif4a3.1	0	-0.30823	0.211	0.698	0	6	Eif4a3
Tm2d1	0	-0.3084	0.105	0.479	0	6	Tm2d1
Ndufa3	0	-0.30862	0.377	0.91	0	6	Ndufa3
Mrps15.1	0	-0.30888	0.149	0.605	0	6	Mrps15
Rps6ka4.1	0	-0.30899	0.018	0.302	1e-05	6	Rps6ka4
Kif15.5	0	-0.30912	0.009	0.194	0.0339	6	Kif15
Arhgap22.1	0	-0.30915	0.026	0.289	0.00018	6	Arhgap22
Ufsp2	0	-0.30961	0.053	0.412	0	6	Ufsp2
Adprh	0	-0.30976	0.132	0.624	0	6	Adprh
Casp1.2	0	-0.30986	0.061	0.436	0	6	Casp1
Gnb1	0	-0.30992	0.333	0.866	0	6	Gnb1
Gtf3a	0	-0.31005	0.026	0.339	0	6	Gtf3a
Capn1	0	-0.31016	0.026	0.291	8e-05	6	Capn1
Rpl26.2	0	-0.31034	0.851	0.99	0.03184	6	Rpl26
Mthfd2.1	0	-0.31036	0.07	0.48	0	6	Mthfd2
Trim28.2	0	-0.31036	0.132	0.59	0	6	Trim28
Ptp4a1.1.1	0	-0.31037	0.088	0.515	0	6	Ptp4a1.1
H2afy.2	0	-0.31054	0.675	0.968	0.01767	6	H2afy
Msrb1.1	0	-0.31084	0.096	0.427	1e-05	6	Msrb1
Commd8.2	0	-0.31107	0.14	0.582	0	6	Commd8
Fen1.4	0	-0.31152	0.044	0.317	0.00017	6	Fen1
Upf3a	0	-0.31223	0.044	0.338	1e-05	6	Upf3a
Fam32a.1	0	-0.3126	0.114	0.554	0	6	Fam32a
Magohb	0	-0.3127	0.044	0.365	0	6	Magohb
Supt16	0	-0.31282	0.132	0.553	0	6	Supt16
Cops5.1	0	-0.31291	0.088	0.503	0	6	Cops5
Pkig	0	-0.313	0.053	0.33	0.00012	6	Pkig
9130401M01Rik.1	0	-0.31324	0.018	0.326	0	6	9130401M01Rik
Hsd17b12	0	-0.31351	0.114	0.572	0	6	Hsd17b12
Anp32e.5	0	-0.31358	0.237	0.707	0	6	Anp32e
Alkbh6	0	-0.31364	0	0.263	2e-05	6	Alkbh6
Cdk9	0	-0.31378	0.079	0.482	0	6	Cdk9
Ppil2	0	-0.31384	0.079	0.456	0	6	Ppil2
Ahsa1.1	0	-0.31401	0.079	0.487	0	6	Ahsa1
Txnl4a	0	-0.31409	0.044	0.326	2e-05	6	Txnl4a
Mrfap1	0	-0.31479	0.175	0.687	0	6	Mrfap1
Ctsb	0	-0.3148	0.342	0.863	0	6	Ctsb
Lsm12	0	-0.31522	0.123	0.63	0	6	Lsm12
Commd10	0	-0.31541	0.026	0.363	0	6	Commd10
Mrpl9	0	-0.31559	0.044	0.37	0	6	Mrpl9
Adh5.1	0	-0.31567	0.14	0.596	0	6	Adh5
Ndufs2	0	-0.31576	0.184	0.67	0	6	Ndufs2
Utp11	0	-0.31648	0.035	0.354	0	6	Utp11
Snapc5	0	-0.31649	0.07	0.458	0	6	Snapc5
Cope.1	0	-0.31667	0.211	0.746	0	6	Cope
Fcf1	0	-0.31681	0.079	0.518	0	6	Fcf1
Timm23	0	-0.31698	0.193	0.672	0	6	Timm23
E2f4	0	-0.31706	0.053	0.491	0	6	E2f4
Mcm3.6	0	-0.31721	0.114	0.43	0.00037	6	Mcm3
Anxa1.1	0	-0.31743	0.272	0.75	0	6	Anxa1
Knstrn.2	0	-0.31805	0.009	0.226	0.00223	6	Knstrn
Pdcd10	0	-0.31823	0.14	0.605	0	6	Pdcd10
March5	0	-0.31835	0.053	0.431	0	6	March5
Npm3	0	-0.31874	0.123	0.557	0	6	Npm3
Rpl7a	0	-0.31917	0.833	0.988	0.00077	6	Rpl7a
Dctn3	0	-0.31927	0.202	0.701	0	6	Dctn3
Kdelr1	0	-0.32002	0.114	0.527	0	6	Kdelr1
Nt5c.1	0	-0.32017	0.079	0.483	0	6	Nt5c
Mrpl48	0	-0.3202	0.061	0.436	0	6	Mrpl48
Rnf6	0	-0.32045	0.044	0.341	1e-05	6	Rnf6
Rassf4.2	0	-0.32046	0.096	0.478	0	6	Rassf4
Znrd2	0	-0.3206	0.009	0.289	0	6	Znrd2
Smarce1	0	-0.32071	0.123	0.518	0	6	Smarce1
Hibadh	0	-0.32124	0.035	0.376	0	6	Hibadh
Fmc1	0	-0.32151	0.035	0.371	0	6	Fmc1
Drap1	0	-0.32235	0.211	0.711	0	6	Drap1
Phc2.3	0	-0.32289	0.096	0.534	0	6	Phc2
Lsm7.1	0	-0.32293	0.158	0.654	0	6	Lsm7
Paip2	0	-0.32329	0.088	0.513	0	6	Paip2
Psmc3.1	0	-0.32333	0.237	0.696	0	6	Psmc3
Dbn1.4	0	-0.32345	0.026	0.281	0.00038	6	Dbn1
Trappc4.1	0	-0.32346	0.096	0.547	0	6	Trappc4
Yrdc	0	-0.32349	0.07	0.442	0	6	Yrdc
Tbca.3	0	-0.3237	0.307	0.847	0	6	Tbca
Mrpl51	0	-0.32383	0.053	0.412	0	6	Mrpl51
Polr2f	0	-0.32454	0.114	0.513	0	6	Polr2f
Rnf181	0	-0.32457	0.035	0.35	0	6	Rnf181
Cox14.1	0	-0.32489	0.184	0.65	0	6	Cox14
Krcc1	0	-0.3253	0.096	0.551	0	6	Krcc1
Ddx41	0	-0.32548	0.018	0.288	2e-05	6	Ddx41
Slc25a11.1	0	-0.32611	0.14	0.64	0	6	Slc25a11
Otulinl.3	0	-0.32616	0.342	0.828	6e-05	6	Otulinl
Nek6.2	0	-0.32616	0.018	0.318	0	6	Nek6
Tmem238.1	0	-0.32709	0.053	0.384	0	6	Tmem238
Kcmf1	0	-0.32767	0.079	0.543	0	6	Kcmf1
Ubxn1	0	-0.32812	0.237	0.778	0	6	Ubxn1
Ndufs3	0	-0.32881	0.114	0.547	0	6	Ndufs3
Lypla1	0	-0.32882	0.035	0.402	0	6	Lypla1
Gipc1	0	-0.32885	0	0.276	0	6	Gipc1
Hcfc1r1	0	-0.32912	0.105	0.501	0	6	Hcfc1r1
Zdhhc3	0	-0.32929	0.035	0.391	0	6	Zdhhc3
Mrpl58	0	-0.32933	0.061	0.434	0	6	Mrpl58
Sumo1	0	-0.32939	0.211	0.744	0	6	Sumo1
Aph1a	0	-0.32949	0.079	0.546	0	6	Aph1a
Hells.4	0	-0.32961	0.018	0.261	0.00049	6	Hells
Mtx1	0	-0.33057	0.044	0.408	0	6	Mtx1
Cndp2	0	-0.33077	0.044	0.411	0	6	Cndp2
Psen2.2	0	-0.33172	0.009	0.261	7e-05	6	Psen2
Papola	0	-0.33184	0.175	0.687	0	6	Papola
Uqcc2	0	-0.33221	0.211	0.683	0	6	Uqcc2
Fam174a.1	0	-0.33234	0.123	0.57	0	6	Fam174a
Pabpn1	0	-0.33246	0.228	0.753	0	6	Pabpn1
Ftsj3	0	-0.33271	0.026	0.332	0	6	Ftsj3
Cdc42se1	0	-0.33342	0.184	0.735	0	6	Cdc42se1
Stip1	0	-0.33347	0.07	0.457	0	6	Stip1
Ptpmt1	0	-0.33354	0.044	0.458	0	6	Ptpmt1
Asf1b.6	0	-0.33408	0.009	0.223	0.00287	6	Asf1b
P2ry14.6	0	-0.33413	0.009	0.209	0.00654	6	P2ry14
2510039O18Rik	0	-0.33423	0.009	0.291	0	6	2510039O18Rik
Nipsnap3b	0	-0.33518	0.026	0.365	0	6	Nipsnap3b
Atp5j	0	-0.33518	0.412	0.906	1e-05	6	Atp5j
Mrpl24	0	-0.33569	0.096	0.521	0	6	Mrpl24
Serbp1.1	0	-0.33586	0.386	0.911	0	6	Serbp1
Nap1l4	0	-0.33685	0.105	0.555	0	6	Nap1l4
Lsm6	0	-0.33695	0.167	0.655	0	6	Lsm6
Cetn3	0	-0.33729	0.114	0.562	0	6	Cetn3
Tubb2a.1	0	-0.33745	0.009	0.231	0.00088	6	Tubb2a
Psenen	0	-0.33758	0.167	0.664	0	6	Psenen
Tor1a.1	0	-0.33766	0.105	0.522	0	6	Tor1a
Aldh9a1	0	-0.33821	0.088	0.437	0	6	Aldh9a1
Ndufa5	0	-0.33959	0.096	0.583	0	6	Ndufa5
Efhd2	0	-0.33976	0.518	0.951	0.0001	6	Efhd2
Lamtor5	0	-0.33997	0.088	0.487	0	6	Lamtor5
Sdad1.2	0	-0.34056	0.07	0.403	0	6	Sdad1
Dda1	0	-0.34068	0.079	0.449	0	6	Dda1
Acer3	0	-0.34085	0.105	0.526	0	6	Acer3
Pkib.1	0	-0.34128	0.246	0.72	0	6	Pkib
Ncapd2.5	0	-0.34143	0.018	0.224	0.008	6	Ncapd2
Card19	0	-0.34145	0.079	0.491	0	6	Card19
Pycard.1	0	-0.34153	0.114	0.539	0	6	Pycard
Ubl7	0	-0.3418	0.07	0.39	0	6	Ubl7
Babam1	0	-0.34196	0.088	0.54	0	6	Babam1
Flot1	0	-0.3422	0.018	0.295	1e-05	6	Flot1
Rab2a	0	-0.34222	0.228	0.782	0	6	Rab2a
Abcf2	0	-0.34265	0.018	0.308	0	6	Abcf2
Lig1.6	0	-0.34274	0.044	0.289	0.00273	6	Lig1
Psmd6	0	-0.34277	0.079	0.516	0	6	Psmd6
Med28	0	-0.34282	0.123	0.636	0	6	Med28
Acbd6	0	-0.34318	0.061	0.456	0	6	Acbd6
Emc6	0	-0.34365	0.114	0.651	0	6	Emc6
Tap1.4	0	-0.34404	0.272	0.769	0	6	Tap1
Nop10.1	0	-0.34413	0.263	0.775	0	6	Nop10
S100a1	0	-0.34457	0.035	0.356	0	6	S100a1
Capzb	0	-0.3448	0.649	0.961	0	6	Capzb
Rrp7a	0	-0.34504	0.044	0.409	0	6	Rrp7a
Rpl27	0	-0.34523	0.789	0.985	0.01344	6	Rpl27
Hprt.1	0	-0.34631	0.175	0.673	0	6	Hprt
Snd1	0	-0.34631	0.114	0.497	0	6	Snd1
Acat1	0	-0.34631	0.061	0.483	0	6	Acat1
Cd24a.3	0	-0.34639	0.211	0.651	0	6	Cd24a
Prss30	0	-0.34656	0.009	0.329	0	6	Prss30
Vps29	0	-0.34694	0.114	0.611	0	6	Vps29
Pnpla2.1	0	-0.34711	0.07	0.435	0	6	Pnpla2
Mapk14	0	-0.34723	0.158	0.678	0	6	Mapk14
Ctsh.3	0	-0.34741	0.395	0.909	0	6	Ctsh
Hnrnpa3.4	0	-0.34741	0.632	0.962	1e-05	6	Hnrnpa3
Rtf2	0	-0.34788	0.149	0.61	0	6	Rtf2
Get4	0	-0.3479	0.044	0.386	0	6	Get4
Sms	0	-0.34829	0.096	0.535	0	6	Sms
Ptms.3	0	-0.3484	0.491	0.915	0.00684	6	Ptms
Med10	0	-0.34862	0.026	0.408	0	6	Med10
Ssna1	0	-0.34872	0.061	0.43	0	6	Ssna1
Reep4.1	0	-0.34888	0	0.265	1e-05	6	Reep4
Tbc1d10c.1	0	-0.34922	0.035	0.359	0	6	Tbc1d10c
Phyh.3	0	-0.34966	0.026	0.291	5e-05	6	Phyh
Ost4	0	-0.3505	0.342	0.899	0	6	Ost4
Commd7	0	-0.35127	0.088	0.481	0	6	Commd7
Pnkp	0	-0.35128	0.009	0.302	0	6	Pnkp
Blvra	0	-0.35134	0.026	0.382	0	6	Blvra
Dad1	0	-0.35138	0.281	0.86	0	6	Dad1
Rpa1.3	0	-0.3514	0.079	0.378	4e-05	6	Rpa1
Nsmce2	0	-0.35167	0.018	0.328	0	6	Nsmce2
Set.2	0	-0.35174	0.439	0.895	1e-05	6	Set
Saraf	0	-0.35193	0.123	0.504	0	6	Saraf
Cenpb	0	-0.35217	0.061	0.432	0	6	Cenpb
Glod4	0	-0.35231	0.079	0.471	0	6	Glod4
Glrx.1	0	-0.35241	0.14	0.598	0	6	Glrx
Calr.3	0	-0.35256	0.439	0.884	0.00095	6	Calr
Pafah1b3.1	0	-0.3532	0.096	0.462	0	6	Pafah1b3
Slc9a3r1	0	-0.3534	0.088	0.547	0	6	Slc9a3r1
Snx1	0	-0.35345	0.07	0.49	0	6	Snx1
Rpl23.2	0	-0.35421	0.895	0.994	0.01329	6	Rpl23
Gm34084.3	0	-0.35429	0.044	0.341	3e-05	6	Gm34084
Emc4	0	-0.35441	0.026	0.378	0	6	Emc4
Rab11b	0	-0.35442	0.211	0.709	0	6	Rab11b
Ciao2a.1	0	-0.35496	0.193	0.689	0	6	Ciao2a
Arl1	0	-0.355	0.079	0.469	0	6	Arl1
Trf.3	0	-0.35563	0.114	0.469	1e-05	6	Trf
Mrpl35	0	-0.3557	0.018	0.355	0	6	Mrpl35
Fgl2.3	0	-0.35584	0.43	0.844	0.00051	6	Fgl2
H2-Ke6	0	-0.35605	0.088	0.463	0	6	H2-Ke6
Uqcrc2	0	-0.35607	0.123	0.693	0	6	Uqcrc2
Nubp1.1	0	-0.35622	0.114	0.564	0	6	Nubp1
Rab10.3	0	-0.35656	0.193	0.684	0	6	Rab10
Prdx3	0	-0.35664	0.07	0.495	0	6	Prdx3
Ppp1r14b.1	0	-0.35702	0.167	0.613	0	6	Ppp1r14b
Borcs8	0	-0.35708	0.079	0.492	0	6	Borcs8
Timm17a	0	-0.35757	0.035	0.396	0	6	Timm17a
Hpcal1	0	-0.35859	0.14	0.64	0	6	Hpcal1
Isg15.3	0	-0.35871	0.053	0.332	0.00017	6	Isg15
Snx5	0	-0.35917	0.254	0.751	0	6	Snx5
Tipin.5	0	-0.35933	0.026	0.324	1e-05	6	Tipin
Cirbp.1	0	-0.3596	0.105	0.536	0	6	Cirbp
Aif1.3	0	-0.35962	0.246	0.735	0	6	Aif1
Clns1a	0	-0.35987	0.053	0.445	0	6	Clns1a
Bod1l	0	-0.36018	0.088	0.493	0	6	Bod1l
Tmbim4	0	-0.36042	0.088	0.484	0	6	Tmbim4
Naxe	0	-0.36057	0.096	0.489	0	6	Naxe
Mea1	0	-0.36058	0.053	0.477	0	6	Mea1
Cstb.2	0	-0.36061	0.202	0.669	0	6	Cstb
Uqcrfs1.1	0	-0.36081	0.237	0.795	0	6	Uqcrfs1
Rnf14	0	-0.36085	0.018	0.318	0	6	Rnf14
Rab43.4	0	-0.36096	0.254	0.814	0	6	Rab43
Shtn1.2	0	-0.361	0.149	0.661	0	6	Shtn1
Otub1	0	-0.3613	0.149	0.646	0	6	Otub1
D8Ertd738e.2	0	-0.36202	0.43	0.887	0.00061	6	D8Ertd738e
BC028528.5	0	-0.36234	0.044	0.411	0	6	BC028528
Akap8	0	-0.36242	0.044	0.387	0	6	Akap8
Exosc8.2	0	-0.36301	0.061	0.426	0	6	Exosc8
Glmp	0	-0.36301	0.088	0.518	0	6	Glmp
Atp5f1	0	-0.3631	0.412	0.897	0	6	Atp5f1
Dapk2.5	0	-0.36329	0.009	0.209	0.00691	6	Dapk2
Prmt1.1	0	-0.36392	0.175	0.658	0	6	Prmt1
Got2.3	0	-0.36422	0.132	0.601	0	6	Got2
Psmd8.1	0	-0.3644	0.211	0.761	0	6	Psmd8
Psmc2	0	-0.36491	0.088	0.527	0	6	Psmc2
Med30.2	0	-0.36509	0.096	0.609	0	6	Med30
Prkar1a	0	-0.36574	0.211	0.802	0	6	Prkar1a
Atp5k	0	-0.36594	0.272	0.811	0	6	Atp5k
Cops6	0	-0.36619	0.079	0.586	0	6	Cops6
Cpne3.2	0	-0.36649	0.053	0.477	0	6	Cpne3
Ptov1	0	-0.36654	0.026	0.352	0	6	Ptov1
Anxa4.1	0	-0.36663	0.061	0.408	0	6	Anxa4
Rnaset2a.1	0	-0.36685	0.167	0.641	0	6	Rnaset2a
Hdac1	0	-0.36726	0.114	0.612	0	6	Hdac1
Cnpy3	0	-0.36751	0.149	0.646	0	6	Cnpy3
Mrpl40	0	-0.36826	0.044	0.392	0	6	Mrpl40
Trappc2l	0	-0.36854	0.105	0.489	0	6	Trappc2l
Pdcd5	0	-0.36892	0.105	0.63	0	6	Pdcd5
Vdac3.1	0	-0.36944	0.105	0.62	0	6	Vdac3
Drg1	0	-0.36974	0.035	0.402	0	6	Drg1
Rpl24	0	-0.37015	0.789	0.988	1e-05	6	Rpl24
Cetn2.1	0	-0.37036	0.035	0.408	0	6	Cetn2
Lpcat2	0	-0.37044	0.053	0.431	0	6	Lpcat2
Arl3	0	-0.37046	0.026	0.38	0	6	Arl3
Ndufa8.1	0	-0.37047	0.193	0.702	0	6	Ndufa8
Fuca1.2	0	-0.37059	0.193	0.687	0	6	Fuca1
Tbxas1.1	0	-0.37066	0.061	0.411	0	6	Tbxas1
Acvrl1.5	0	-0.37072	0.07	0.396	1e-05	6	Acvrl1
Slc35c2	0	-0.37127	0.105	0.554	0	6	Slc35c2
BC035044.3	0	-0.3716	0.053	0.419	0	6	BC035044
Ifnar2	0	-0.37232	0.096	0.504	0	6	Ifnar2
Snw1	0	-0.37244	0.105	0.571	0	6	Snw1
Mrpl14	0	-0.37373	0.096	0.523	0	6	Mrpl14
Prpf40a	0	-0.37394	0.228	0.748	0	6	Prpf40a
Atxn7l3b	0	-0.37396	0.114	0.579	0	6	Atxn7l3b
Dcps.1	0	-0.37409	0.044	0.398	0	6	Dcps
Apobr.1	0	-0.37425	0.088	0.482	0	6	Apobr
Spcs2.1	0	-0.37455	0.175	0.643	0	6	Spcs2
Bloc1s1	0	-0.37461	0.167	0.724	0	6	Bloc1s1
Mpv17l2	0	-0.37502	0	0.321	0	6	Mpv17l2
Magoh.1	0	-0.37534	0.123	0.575	0	6	Magoh
Iscu.1	0	-0.37542	0.158	0.674	0	6	Iscu
Rac2.5	0	-0.37559	0.412	0.862	0	6	Rac2
Josd2	0	-0.37567	0.035	0.382	0	6	Josd2
Ndufs4	0	-0.37575	0.158	0.649	0	6	Ndufs4
Gpr108	0	-0.37589	0.044	0.368	0	6	Gpr108
Rpn2	0	-0.37621	0.228	0.724	0	6	Rpn2
Prpf19.1	0	-0.37662	0.105	0.512	0	6	Prpf19
Lsm5.1	0	-0.37702	0.114	0.579	0	6	Lsm5
Rfc5.5	0	-0.37767	0	0.278	0	6	Rfc5
Hnrnpd.2	0	-0.37799	0.342	0.86	0	6	Hnrnpd
Gclm	0	-0.37801	0.096	0.585	0	6	Gclm
Prr13.1	0	-0.37809	0.202	0.72	0	6	Prr13
Idh3b	0	-0.37934	0.123	0.628	0	6	Idh3b
Ckap2l.5	0	-0.37946	0.009	0.24	0.0007	6	Ckap2l
Leprotl1.1	0	-0.3797	0.105	0.516	0	6	Leprotl1
Cox7c.2	0	-0.37982	0.579	0.959	1e-05	6	Cox7c
M6pr.4	0	-0.3801	0.351	0.858	0	6	M6pr
Emp3.4	0	-0.38022	0.061	0.306	0.00271	6	Emp3
Lipa	0	-0.38088	0.132	0.635	0	6	Lipa
Ccdc107.1	0	-0.3813	0.079	0.456	0	6	Ccdc107
Tspan31	0	-0.38152	0.035	0.406	0	6	Tspan31
Cct5.1	0	-0.38153	0.289	0.843	0	6	Cct5
Gtf2f2	0	-0.38156	0.026	0.392	0	6	Gtf2f2
Suclg1	0	-0.38263	0.105	0.582	0	6	Suclg1
Npepl1	0	-0.38302	0.079	0.51	0	6	Npepl1
Tnfrsf1a	0	-0.38309	0.184	0.78	0	6	Tnfrsf1a
Aurkb.5	0	-0.38348	0	0.218	0.00106	6	Aurkb
St13	0	-0.38447	0.114	0.607	0	6	St13
Hacd2.1	0	-0.38461	0.035	0.406	0	6	Hacd2
Cd8a.6	0	-0.38482	0	0.176	0.03679	6	Cd8a
Ddt.1	0	-0.38532	0.07	0.511	0	6	Ddt
Klf2.4	0	-0.38654	0.079	0.441	0	6	Klf2
Fndc5.3	0	-0.38739	0.026	0.305	4e-05	6	Fndc5
Rnf167.1	0	-0.38787	0.044	0.419	0	6	Rnf167
Ssbp1	0	-0.38806	0.053	0.445	0	6	Ssbp1
Ccni.1	0	-0.38809	0.114	0.614	0	6	Ccni
Strap.1	0	-0.3882	0.123	0.635	0	6	Strap
Rrm1.6	0	-0.38867	0.061	0.332	0.00062	6	Rrm1
Cystm1.3	0	-0.38925	0.026	0.322	1e-05	6	Cystm1
Gng12.3	0	-0.38944	0.009	0.293	1e-05	6	Gng12
Sugt1	0	-0.38964	0.053	0.504	0	6	Sugt1
Fam89b	0	-0.39172	0.07	0.492	0	6	Fam89b
Mpp6.1	0	-0.39183	0.149	0.666	0	6	Mpp6
Tubb4b.5	0	-0.39222	0.07	0.375	3e-05	6	Tubb4b
Hmga1.1	0	-0.39252	0.053	0.427	0	6	Hmga1
Idh2.3	0	-0.39289	0.149	0.595	0	6	Idh2
Rpl27a.1	0	-0.393	0.877	0.993	0.00953	6	Rpl27a
Msn.3	0	-0.39406	0.43	0.915	0	6	Msn
Bin3	0	-0.39418	0.061	0.479	0	6	Bin3
Lactb.2	0	-0.39453	0.132	0.585	0	6	Lactb
Psip1.4	0	-0.39455	0.07	0.467	0	6	Psip1
Spint1.1	0	-0.3947	0.237	0.776	0	6	Spint1
Csrp1	0	-0.39486	0.289	0.785	0	6	Csrp1
Cct4	0	-0.395	0.246	0.776	0	6	Cct4
Ufm1	0	-0.39502	0.114	0.562	0	6	Ufm1
Ndufa6	0	-0.39521	0.377	0.903	0	6	Ndufa6
Trappc5.3	0	-0.39525	0.061	0.455	0	6	Trappc5
Ebp	0	-0.3961	0.061	0.474	0	6	Ebp
H3f3b.1	0	-0.39632	0.798	0.992	4e-05	6	H3f3b
Ms4a6b.3	0	-0.39643	0.088	0.462	0	6	Ms4a6b
Ly86.4	0	-0.39666	0.342	0.847	1e-05	6	Ly86
Psma7.2	0	-0.39688	0.412	0.897	0	6	Psma7
Ergic3	0	-0.39762	0.07	0.505	0	6	Ergic3
Sat1.2	0	-0.39777	0.219	0.788	0	6	Sat1
Ndufb2.1	0	-0.39823	0.149	0.656	0	6	Ndufb2
Plpp1.6	0	-0.39835	0	0.204	0.0035	6	Plpp1
Mrps14	0	-0.3988	0.167	0.698	0	6	Mrps14
Ttc39a.6	0	-0.39953	0	0.208	0.00245	6	Ttc39a
Uqcrq.2	0	-0.39964	0.404	0.886	0	6	Uqcrq
Psmc4	0	-0.40003	0.123	0.594	0	6	Psmc4
Uqcr11.2	0	-0.40079	0.333	0.845	0	6	Uqcr11
2310039H08Rik	0	-0.40114	0.009	0.328	0	6	2310039H08Rik
Apobec3.3	0	-0.40191	0.175	0.697	0	6	Apobec3
Micos13.1	0	-0.40224	0.211	0.729	0	6	Micos13
Ap2s1	0	-0.40389	0.193	0.711	0	6	Ap2s1
Mfsd10.1	0	-0.40396	0.053	0.393	0	6	Mfsd10
Trappc1	0	-0.40401	0.061	0.467	0	6	Trappc1
Mrps24	0	-0.40401	0.149	0.62	0	6	Mrps24
Snf8	0	-0.40429	0.096	0.573	0	6	Snf8
Vta1.1	0	-0.40487	0.053	0.477	0	6	Vta1
Ssrp1.4	0	-0.40487	0.14	0.615	0	6	Ssrp1
Morf4l1	0	-0.40558	0.439	0.91	4e-05	6	Morf4l1
Dohh	0	-0.40611	0.018	0.376	0	6	Dohh
Rnps1	0	-0.40623	0.096	0.575	0	6	Rnps1
Qdpr	0	-0.40723	0.061	0.512	0	6	Qdpr
Ndufc2	0	-0.40724	0.219	0.767	0	6	Ndufc2
Sae1.1	0	-0.40768	0.026	0.382	0	6	Sae1
Spint2.2	0	-0.40787	0.149	0.601	0	6	Spint2
Mrps18b	0	-0.40828	0.018	0.343	0	6	Mrps18b
Slc9a9.2	0	-0.4084	0.044	0.389	0	6	Slc9a9
Rala.6	0	-0.4091	0.149	0.687	0	6	Rala
Cnp	0	-0.40939	0.026	0.413	0	6	Cnp
Prpf38b.2	0	-0.41014	0.167	0.606	0	6	Prpf38b
Ctbp1	0	-0.41037	0.114	0.6	0	6	Ctbp1
Oat	0	-0.41066	0.105	0.585	0	6	Oat
Fzr1.1	0	-0.41116	0	0.311	0	6	Fzr1
Dnajc15	0	-0.41203	0.079	0.511	0	6	Dnajc15
Ywhag.1	0	-0.41256	0.149	0.669	0	6	Ywhag
Fis1	0	-0.41327	0.219	0.752	0	6	Fis1
Sf3b2	0	-0.41342	0.263	0.818	0	6	Sf3b2
Cyb561a3.1	0	-0.41432	0.079	0.491	0	6	Cyb561a3
Frg1	0	-0.41454	0.105	0.55	0	6	Frg1
Rpl13	0	-0.41511	0.947	0.999	1e-05	6	Rpl13
Maz.1	0	-0.41544	0.114	0.58	0	6	Maz
Bccip	0	-0.41596	0.061	0.457	0	6	Bccip
Ddost	0	-0.4164	0.298	0.821	0	6	Ddost
Ifi35	0	-0.41645	0.079	0.611	0	6	Ifi35
Pdcl3.2	0	-0.41655	0.167	0.653	0	6	Pdcl3
Gyg.1	0	-0.41741	0.07	0.49	0	6	Gyg
Nr1h2	0	-0.41827	0.061	0.522	0	6	Nr1h2
Fam104a	0	-0.41839	0.061	0.5	0	6	Fam104a
Sec11a	0	-0.41845	0.07	0.504	0	6	Sec11a
Sarnp	0	-0.41897	0.167	0.693	0	6	Sarnp
Bri3	0	-0.41918	0.211	0.735	0	6	Bri3
Txnl1	0	-0.41943	0.105	0.615	0	6	Txnl1
Ybx3.2	0	-0.42066	0.14	0.618	0	6	Ybx3
Ogfrl1	0	-0.42081	0.132	0.581	0	6	Ogfrl1
Wdr12	0	-0.42104	0.009	0.339	0	6	Wdr12
Dctpp1.3	0	-0.4219	0.061	0.482	0	6	Dctpp1
Dynll1	0	-0.42268	0.211	0.731	0	6	Dynll1
Prelid3b.1	0	-0.42308	0.158	0.645	0	6	Prelid3b
Nr2c2ap	0	-0.42391	0.035	0.422	0	6	Nr2c2ap
Ube2e1	0	-0.42569	0.088	0.552	0	6	Ube2e1
Cyb5a.4	0	-0.42705	0.14	0.624	0	6	Cyb5a
Reep5.2	0	-0.42707	0.263	0.824	0	6	Reep5
Prdx2.2	0	-0.4272	0.193	0.815	0	6	Prdx2
Tmem167	0	-0.42728	0.149	0.653	0	6	Tmem167
Trim35.6	0	-0.42755	0.053	0.449	0	6	Trim35
Srp19.1	0	-0.42805	0.088	0.5	0	6	Srp19
Sf3b4	0	-0.42873	0.07	0.49	0	6	Sf3b4
Hcls1.1	0	-0.42959	0.368	0.902	0	6	Hcls1
Etfa	0	-0.43007	0.105	0.596	0	6	Etfa
Ddrgk1	0	-0.43112	0.088	0.497	0	6	Ddrgk1
Ezh2.6	0	-0.43129	0.079	0.43	0	6	Ezh2
Cox6c	0	-0.43138	0.509	0.945	0	6	Cox6c
Btbd1.2	0	-0.43182	0.079	0.568	0	6	Btbd1
Shisa5	0	-0.43324	0.158	0.672	0	6	Shisa5
Gstp1.3	0	-0.43426	0.158	0.609	0	6	Gstp1
Bak1	0	-0.43434	0.096	0.557	0	6	Bak1
Bin2	0	-0.43528	0.114	0.614	0	6	Bin2
Tmem179b	0	-0.43546	0.114	0.615	0	6	Tmem179b
Tspan3.2	0	-0.43552	0.018	0.315	0	6	Tspan3
Rnf7	0	-0.43591	0.088	0.511	0	6	Rnf7
Mrps16	0	-0.43595	0.079	0.586	0	6	Mrps16
Cct7	0	-0.43604	0.219	0.727	0	6	Cct7
Asb2.1	0	-0.43606	0.254	0.733	0	6	Asb2
Akr1b3	0	-0.43653	0.167	0.709	0	6	Akr1b3
Kif23.5	0	-0.43688	0.026	0.258	0.00233	6	Kif23
Ssr4	0	-0.43801	0.36	0.899	0	6	Ssr4
Snrpf.2	0	-0.43858	0.368	0.887	0	6	Snrpf
Atp5a1	0	-0.43871	0.43	0.912	0	6	Atp5a1
Eif4a1.1	0	-0.4389	0.711	0.966	2e-05	6	Eif4a1
Uqcr10	0	-0.43898	0.281	0.852	0	6	Uqcr10
Tacc3.5	0	-0.4392	0.018	0.287	4e-05	6	Tacc3
Lsm2.3	0	-0.43945	0.035	0.431	0	6	Lsm2
Eef1b2.4	0	-0.43954	0.737	0.979	6e-05	6	Eef1b2
Ncf4.3	0	-0.44057	0.149	0.64	0	6	Ncf4
Mrpl28.2	0	-0.44132	0.035	0.44	0	6	Mrpl28
Isyna1.2	0	-0.44221	0.132	0.56	0	6	Isyna1
Calm2.3	0	-0.44258	0.298	0.835	0	6	Calm2
Fbl.1	0	-0.44312	0.263	0.792	0	6	Fbl
Bex3.3	0	-0.44348	0.158	0.571	0	6	Bex3
Ppp4c	0	-0.44352	0.219	0.801	0	6	Ppp4c
Phb2	0	-0.44376	0.202	0.722	0	6	Phb2
Aip	0	-0.44446	0.053	0.479	0	6	Aip
Acadl.3	0	-0.44476	0.088	0.585	0	6	Acadl
Eif6.1	0	-0.4448	0.123	0.648	0	6	Eif6
Ssbp4.1	0	-0.44483	0.061	0.501	0	6	Ssbp4
Mtch1.1	0	-0.44498	0.132	0.62	0	6	Mtch1
Rnf126	0	-0.44504	0.026	0.43	0	6	Rnf126
Nhp2.1	0	-0.44541	0.149	0.716	0	6	Nhp2
Fundc2.2	0	-0.44556	0.026	0.413	0	6	Fundc2
Sap18	0	-0.44605	0.14	0.725	0	6	Sap18
Slbp.5	0	-0.44617	0.061	0.44	0	6	Slbp
Cacybp	0	-0.44713	0.07	0.511	0	6	Cacybp
Mcm7.6	0	-0.4474	0.061	0.346	0.00013	6	Mcm7
Ola1	0	-0.4481	0.096	0.56	0	6	Ola1
Selenof	0	-0.45072	0.254	0.778	0	6	Selenof
Ube2v1	0	-0.45148	0.211	0.737	0	6	Ube2v1
Tmem109.2	0	-0.4518	0.044	0.45	0	6	Tmem109
Actr3.1	0	-0.45201	0.746	0.983	8e-05	6	Actr3
Cwc15	0	-0.45334	0.175	0.742	0	6	Cwc15
Cenpa.6	0	-0.45334	0.026	0.223	0.02526	6	Cenpa
Ndufa11	0	-0.45382	0.184	0.718	0	6	Ndufa11
Cd48	0	-0.45384	0.202	0.748	0	6	Cd48
Ndufb6	0	-0.45468	0.167	0.663	0	6	Ndufb6
Agpat3.6	0	-0.45536	0.018	0.252	0.00063	6	Agpat3
Tk1.6	0	-0.4567	0.018	0.241	0.00138	6	Tk1
Rfc2.4	0	-0.45716	0.07	0.459	0	6	Rfc2
AI413582	0	-0.45723	0.053	0.485	0	6	AI413582
Snx2.2	0	-0.45909	0.079	0.534	0	6	Snx2
Rps13.2	0	-0.46281	0.807	0.993	2e-05	6	Rps13
Ndufab1	0	-0.46327	0.158	0.7	0	6	Ndufab1
Tpx2.5	0	-0.46344	0.009	0.254	0.00019	6	Tpx2
Rab5if.2	0	-0.46391	0.175	0.677	0	6	Rab5if
Ostc.1	0	-0.46416	0.149	0.661	0	6	Ostc
Dbi	0	-0.46495	0.246	0.763	0	6	Dbi
Ssu72	0	-0.46585	0.211	0.724	0	6	Ssu72
Hnrnpa2b1.2	0	-0.46598	0.693	0.977	4e-05	6	Hnrnpa2b1
Plekho1.1	0	-0.46612	0.193	0.687	0	6	Plekho1
Smc2.6	0	-0.46688	0.035	0.33	1e-05	6	Smc2
Anxa2.1	0	-0.46693	0.289	0.722	4e-05	6	Anxa2
Sra1	0	-0.46806	0.061	0.532	0	6	Sra1
Tsc22d3.2	0	-0.46871	0.114	0.547	0	6	Tsc22d3
Olfm1.3	0	-0.46887	0.035	0.337	1e-05	6	Olfm1
Cdk2ap2.3	0	-0.46999	0.202	0.66	0	6	Cdk2ap2
Sf3b6	0	-0.47027	0.202	0.759	0	6	Sf3b6
Mrpl12	0	-0.47089	0.088	0.542	0	6	Mrpl12
Tecr.1	0	-0.4715	0.123	0.65	0	6	Tecr
Mrpl42.2	0	-0.47163	0.096	0.596	0	6	Mrpl42
Plin2.3	0	-0.47164	0.079	0.529	0	6	Plin2
Ifitm2.4	0	-0.47168	0.5	0.878	0.00056	6	Ifitm2
Dctn5	0	-0.4719	0.009	0.397	0	6	Dctn5
Nudt21.1	0	-0.47221	0.096	0.62	0	6	Nudt21
Cyb5r3.2	0	-0.47288	0.175	0.698	0	6	Cyb5r3
Mrpl30	0	-0.47353	0.158	0.74	0	6	Mrpl30
Tyms.5	0	-0.47417	0.009	0.267	3e-05	6	Tyms
Snrpa1.1	0	-0.47438	0.061	0.493	0	6	Snrpa1
Anp32a.3	0	-0.4756	0.228	0.768	0	6	Anp32a
Commd4	0	-0.47573	0.096	0.607	0	6	Commd4
Gpsm3.1	0	-0.47678	0.175	0.765	0	6	Gpsm3
Rbm17	0	-0.47742	0.105	0.648	0	6	Rbm17
R3hdm4	0	-0.47754	0.079	0.555	0	6	R3hdm4
Cd82.1	0	-0.47788	0.14	0.663	0	6	Cd82
Tlr3.6	0	-0.47947	0.026	0.282	0.00033	6	Tlr3
Ndufc1.1	0	-0.48002	0.211	0.716	0	6	Ndufc1
Arpp19	0	-0.48032	0.263	0.824	0	6	Arpp19
Sf3b5.1	0	-0.48042	0.175	0.761	0	6	Sf3b5
Mrpl23.1	0	-0.48046	0.14	0.635	0	6	Mrpl23
P4hb.2	0	-0.48196	0.342	0.824	0	6	P4hb
Ptpn6.2	0	-0.48278	0.237	0.789	0	6	Ptpn6
Fkbp4.2	0	-0.48282	0.07	0.497	0	6	Fkbp4
H2-Ab1	0	-0.48288	0.947	0.994	0	6	H2-Ab1
Cdca8.5	0	-0.48321	0.026	0.266	0.00076	6	Cdca8
Ndufa9	0	-0.48401	0.053	0.497	0	6	Ndufa9
Plaat3.3	0	-0.48459	0.132	0.516	0	6	Plaat3
Rps16	0	-0.4851	0.807	0.988	2e-05	6	Rps16
Arpc2.1	0	-0.48516	0.693	0.984	1e-05	6	Arpc2
Psma4.1	0	-0.48535	0.228	0.792	0	6	Psma4
Gfer	0	-0.48635	0.026	0.433	0	6	Gfer
Utp3.1	0	-0.48688	0.053	0.538	0	6	Utp3
Park7.1	0	-0.48722	0.228	0.828	0	6	Park7
Txndc15.5	0	-0.48724	0.061	0.454	0	6	Txndc15
Rtcb.2	0	-0.48767	0.123	0.705	0	6	Rtcb
Atox1.1	0	-0.48769	0.64	0.984	5e-05	6	Atox1
Fh1.2	0	-0.48789	0.096	0.574	0	6	Fh1
Oxct1.4	0	-0.48819	0.07	0.406	0	6	Oxct1
Paics.3	0	-0.48847	0.132	0.593	0	6	Paics
Ube2m	0	-0.48916	0.149	0.683	0	6	Ube2m
Nabp2	0	-0.48969	0.018	0.406	0	6	Nabp2
Cuedc2.1	0	-0.49115	0.088	0.557	0	6	Cuedc2
Gmnn.6	0	-0.49126	0	0.308	0	6	Gmnn
Sharpin.1	0	-0.4917	0.053	0.523	0	6	Sharpin
Myl12a	0	-0.49185	0.447	0.944	0	6	Myl12a
Emd.3	0	-0.49207	0.246	0.793	0	6	Emd
Ifngr1.4	0	-0.49305	0.421	0.899	0	6	Ifngr1
Serf2.1	0	-0.49326	0.719	0.986	0	6	Serf2
Selplg.2	0	-0.49327	0.316	0.8	0	6	Selplg
Apex1.1	0	-0.49334	0.044	0.442	0	6	Apex1
Rbx1	0	-0.49469	0.272	0.847	0	6	Rbx1
Vdac1.2	0	-0.49489	0.14	0.674	0	6	Vdac1
Tm2d2.2	0	-0.49498	0.123	0.635	0	6	Tm2d2
Acaa1a	0	-0.49765	0.149	0.683	0	6	Acaa1a
Cdca3.6	0	-0.49795	0.009	0.225	0.00153	6	Cdca3
Ms4a6c.6	0	-0.49813	0.351	0.808	1e-05	6	Ms4a6c
Eif3m	0	-0.49834	0.202	0.804	0	6	Eif3m
Unc119.1	0	-0.49876	0.175	0.687	0	6	Unc119
Uba52	0	-0.49905	0.474	0.949	0	6	Uba52
Lima1.6	0	-0.49954	0.018	0.273	0.00015	6	Lima1
Mcm6.5	0	-0.50025	0.07	0.395	1e-05	6	Mcm6
Ndfip1.1	0	-0.50037	0.272	0.8	0	6	Ndfip1
Gng5.1	0	-0.50068	0.421	0.943	0	6	Gng5
Spg21.2	0	-0.50078	0.149	0.657	0	6	Spg21
Atxn10.1	0	-0.50102	0.114	0.631	0	6	Atxn10
Snrpe.2	0	-0.50164	0.395	0.906	0	6	Snrpe
Kif11.5	0	-0.50236	0	0.207	0.00276	6	Kif11
Higd2a	0	-0.50236	0.132	0.658	0	6	Higd2a
Tspan33.2	0	-0.50294	0.018	0.405	0	6	Tspan33
Atp6v1f.1	0	-0.50312	0.368	0.908	0	6	Atp6v1f
Rab32.5	0	-0.50379	0.044	0.434	0	6	Rab32
Coro1a	0	-0.50402	0.807	0.981	0	6	Coro1a
Ech1	0	-0.50411	0.07	0.538	0	6	Ech1
Spc24.5	0	-0.50422	0.009	0.266	7e-05	6	Spc24
Smarcb1	0	-0.50547	0.044	0.51	0	6	Smarcb1
Hist1h1e.4	0	-0.50574	0.07	0.399	0	6	Hist1h1e
Asna1	0	-0.50653	0.018	0.449	0	6	Asna1
Commd1	0	-0.5069	0.053	0.538	0	6	Commd1
Txndc17.1	0	-0.50929	0.193	0.683	0	6	Txndc17
Sept7	0	-0.50958	0.158	0.719	0	6	Sept7
Rnase6.2	0	-0.50984	0.254	0.784	0	6	Rnase6
Gng2.1	0	-0.51145	0.114	0.646	0	6	Gng2
Abhd17a.1	0	-0.51183	0.167	0.666	0	6	Abhd17a
Mif.2	0	-0.51204	0.351	0.858	0	6	Mif
Stoml2	0	-0.51213	0.018	0.445	0	6	Stoml2
Cnih4	0	-0.51244	0.061	0.536	0	6	Cnih4
Rps5	0	-0.51434	0.86	0.992	0	6	Rps5
Rnasek.1	0	-0.5145	0.14	0.702	0	6	Rnasek
Ccna2.5	0	-0.51573	0	0.209	0.00231	6	Ccna2
Adam8.5	0	-0.51582	0.184	0.588	0	6	Adam8
Pgls	0	-0.51619	0.228	0.823	0	6	Pgls
Phb.1	0	-0.51626	0.035	0.464	0	6	Phb
Coa3	0	-0.51646	0.044	0.518	0	6	Coa3
Rps15a.2	0	-0.51669	0.781	0.993	0	6	Rps15a
Rps11.2	0	-0.51677	0.886	0.992	0	6	Rps11
Ndufb4.1	0	-0.51763	0.167	0.709	0	6	Ndufb4
Hspe1.4	0	-0.51865	0.377	0.891	0	6	Hspe1
Bub3.2	0	-0.51867	0.088	0.599	0	6	Bub3
Atp6v0c.3	0	-0.51993	0.509	0.919	1e-05	6	Atp6v0c
Rpl8	0	-0.52222	0.807	0.994	0	6	Rpl8
Vti1b	0	-0.52457	0.079	0.532	0	6	Vti1b
Crip1.2	0	-0.52495	0.711	0.979	0.00026	6	Crip1
Impdh2.3	0	-0.5255	0.167	0.711	0	6	Impdh2
Arhgdia.1	0	-0.52562	0.439	0.939	0	6	Arhgdia
Rrm2.5	0	-0.52572	0	0.183	0.02093	6	Rrm2
Tmem258.1	0	-0.52588	0.289	0.856	0	6	Tmem258
Pgk1.2	0	-0.52595	0.202	0.746	0	6	Pgk1
Mrps18c	0	-0.52638	0.044	0.518	0	6	Mrps18c
Gpr141b.6	0	-0.52658	0	0.224	0.00062	6	Gpr141b
Cox7b.1	0	-0.52766	0.395	0.891	0	6	Cox7b
Snrpd1.2	0	-0.52808	0.175	0.746	0	6	Snrpd1
Sptssa.2	0	-0.52838	0.132	0.653	0	6	Sptssa
Cdk1.5	0	-0.52851	0	0.254	4e-05	6	Cdk1
Ccnd3.2	0	-0.52868	0.044	0.518	0	6	Ccnd3
Chchd2	0	-0.52966	0.386	0.925	0	6	Chchd2
H2-DMa.1	0	-0.53007	0.605	0.966	0	6	H2-DMa
Bcl2l14.5	0	-0.53062	0.035	0.241	0.03753	6	Bcl2l14
Nans.1	0	-0.53276	0.053	0.462	0	6	Nans
Lamtor2	0	-0.53285	0.202	0.764	0	6	Lamtor2
Gltp	0	-0.53317	0.158	0.735	0	6	Gltp
Lamp1.2	0	-0.53318	0.272	0.751	0	6	Lamp1
Tomm34.1	0	-0.53406	0.009	0.434	0	6	Tomm34
March1.1	0	-0.5342	0.018	0.486	0	6	March1
Mrpl18.2	0	-0.5345	0.07	0.527	0	6	Mrpl18
Cyc1	0	-0.53458	0.132	0.666	0	6	Cyc1
Btla.4	0	-0.5347	0.061	0.464	0	6	Btla
Klrk1.4	0	-0.53522	0.07	0.45	0	6	Klrk1
Taf10	0	-0.5353	0.368	0.904	0	6	Taf10
Ndufs8	0	-0.53545	0.158	0.664	0	6	Ndufs8
Rpl18a	0	-0.53546	0.842	0.991	0	6	Rpl18a
Plekhj1	0	-0.53574	0.114	0.637	0	6	Plekhj1
Ak2.1	0	-0.53678	0.096	0.615	0	6	Ak2
Ndufs7	0	-0.53776	0.096	0.629	0	6	Ndufs7
Sdhd	0	-0.53786	0.088	0.603	0	6	Sdhd
Gusb.5	0	-0.53923	0.088	0.545	0	6	Gusb
Snx3	0	-0.53974	0.254	0.828	0	6	Snx3
Tmem59.1	0	-0.54184	0.14	0.729	0	6	Tmem59
Cks2.5	0	-0.54227	0.035	0.376	0	6	Cks2
Actr10	0	-0.54389	0.026	0.47	0	6	Actr10
Ranbp1.4	0	-0.54495	0.263	0.772	0	6	Ranbp1
Hck	0	-0.54572	0.193	0.769	0	6	Hck
Psma1	0	-0.54612	0.158	0.744	0	6	Psma1
Hmgn1.3	0	-0.54668	0.228	0.776	0	6	Hmgn1
Ube2a	0	-0.54691	0.061	0.526	0	6	Ube2a
Eif3l	0	-0.54706	0.167	0.719	0	6	Eif3l
Selenow.3	0	-0.54708	0.246	0.752	0	6	Selenow
Gng10	0	-0.54774	0.474	0.935	0	6	Gng10
Gabarapl2.2	0	-0.54794	0.211	0.814	0	6	Gabarapl2
Cenpx.2	0	-0.5491	0.088	0.581	0	6	Cenpx
Map2k2	0	-0.55102	0.132	0.713	0	6	Map2k2
Gm2a.3	0	-0.55109	0.728	0.975	9e-05	6	Gm2a
Ptges3.1	0	-0.55153	0.263	0.776	0	6	Ptges3
Qpct.3	0	-0.55196	0.219	0.634	0	6	Qpct
Snrpd3.1	0	-0.55444	0.158	0.769	0	6	Snrpd3
Eno1b.1	0	-0.55505	0.018	0.436	0	6	Eno1b
Rps7.2	0	-0.55673	0.842	0.991	0	6	Rps7
Atp6v1d.2	0	-0.55716	0.079	0.604	0	6	Atp6v1d
Btf3	0	-0.55964	0.623	0.97	0	6	Btf3
Glrx3	0	-0.56141	0.132	0.698	0	6	Glrx3
Mrps36	0	-0.56182	0.044	0.511	0	6	Mrps36
Rac1	0	-0.56235	0.36	0.912	0	6	Rac1
Ube2n.1	0	-0.56352	0.175	0.732	0	6	Ube2n
Psmb2	0	-0.56519	0.219	0.813	0	6	Psmb2
Uqcrb.2	0	-0.56531	0.307	0.857	0	6	Uqcrb
Pcbp1	0	-0.56667	0.412	0.912	0	6	Pcbp1
Rsu1.1	0	-0.56754	0.123	0.653	0	6	Rsu1
Akr1a1.2	0	-0.56781	0.456	0.921	0	6	Akr1a1
Acp5.2	0	-0.56802	0.079	0.434	0	6	Acp5
Ilk.1	0	-0.56808	0.175	0.754	0	6	Ilk
Tmem234	0	-0.56857	0.132	0.689	0	6	Tmem234
Atp5h	0	-0.56872	0.456	0.953	0	6	Atp5h
Lrrc25	0	-0.56889	0.044	0.527	0	6	Lrrc25
Sdhb	0	-0.56901	0.105	0.652	0	6	Sdhb
Spi1.2	0	-0.57052	0.588	0.957	0	6	Spi1
Nsmce1.2	0	-0.57082	0.026	0.485	0	6	Nsmce1
Cox6a1.1	0	-0.57288	0.412	0.92	0	6	Cox6a1
C1qbp.2	0	-0.57291	0.167	0.716	0	6	C1qbp
Mdh2.5	0	-0.57319	0.667	0.956	0.00044	6	Mdh2
Atp5j2	0	-0.57382	0.43	0.921	0	6	Atp5j2
Cct8.1	0	-0.57403	0.237	0.806	0	6	Cct8
Npm1.1	0	-0.57505	0.596	0.964	0	6	Npm1
Dazap1.1	0	-0.57584	0.07	0.616	0	6	Dazap1
Smdt1.1	0	-0.57655	0.325	0.864	0	6	Smdt1
Cadm1.6	0	-0.57769	0.009	0.231	0.00147	6	Cadm1
Tmsb4x.2	0	-0.57786	0.982	1	1e-05	6	Tmsb4x
Clec12a.4	0	-0.57895	0.009	0.387	0	6	Clec12a
Rbbp4.4	0	-0.57934	0.123	0.658	0	6	Rbbp4
Anapc11.1	0	-0.57992	0.175	0.721	0	6	Anapc11
Trp53.1	0	-0.58097	0.105	0.622	0	6	Trp53
Fcer1g.4	0	-0.58135	0.342	0.709	0.00016	6	Fcer1g
Grcc10.2	0	-0.58255	0.289	0.862	0	6	Grcc10
Arl6ip5	0	-0.5827	0.088	0.594	0	6	Arl6ip5
Trmt112.3	0	-0.58368	0.246	0.819	0	6	Trmt112
Prdx1.2	0	-0.58372	0.351	0.912	0	6	Prdx1
Ndufs5.1	0	-0.58564	0.167	0.714	0	6	Ndufs5
Rheb.1	0	-0.58606	0.219	0.809	0	6	Rheb
Pfdn5.1	0	-0.58608	0.5	0.955	0	6	Pfdn5
Syngr2.3	0	-0.58615	0.465	0.933	0	6	Syngr2
B2m.1	0	-0.5863	0.754	0.988	0	6	B2m
Chchd1	0	-0.58866	0.096	0.62	0	6	Chchd1
H2-D1.1	0	-0.5887	0.816	0.992	0	6	H2-D1
Rraga.2	0	-0.58916	0.105	0.539	0	6	Rraga
Ndufa1	0	-0.58974	0.237	0.844	0	6	Ndufa1
Bri3bp.1	0	-0.5902	0.167	0.767	0	6	Bri3bp
Snrpa	0	-0.59066	0.088	0.595	0	6	Snrpa
Pold4.2	0	-0.59254	0.105	0.653	0	6	Pold4
Rps4x	0	-0.59507	0.825	0.992	0	6	Rps4x
Eif1	0	-0.59587	0.754	0.986	0	6	Eif1
Erp29	0	-0.59698	0.404	0.937	0	6	Erp29
Rpl18.1	0	-0.59778	0.886	0.993	0	6	Rpl18
Polr1d.1	0	-0.59884	0.237	0.809	0	6	Polr1d
Ppp1cc.1	0	-0.59961	0.149	0.672	0	6	Ppp1cc
Id2.5	0	-0.59993	0.14	0.484	0.00011	6	Id2
Hmox2	0	-0.60066	0.096	0.619	0	6	Hmox2
Man2b1.2	0	-0.60116	0.412	0.891	0	6	Man2b1
Slc8b1.4	0	-0.60416	0.044	0.445	0	6	Slc8b1
Psmb3	0	-0.60419	0.272	0.852	0	6	Psmb3
Rpl36al.1	0	-0.60451	0.588	0.972	0	6	Rpl36al
Naga.5	0	-0.60477	0.14	0.634	0	6	Naga
Sept9.3	0	-0.60555	0.193	0.693	0	6	Sept9
Arf1	0	-0.60763	0.281	0.871	0	6	Arf1
Unc93b1.1	0	-0.60792	0.482	0.947	0	6	Unc93b1
Sh3bp1.2	0	-0.60834	0.272	0.85	0	6	Sh3bp1
Nudc.4	0	-0.60958	0.123	0.692	0	6	Nudc
Aup1	0	-0.60975	0.105	0.733	0	6	Aup1
Anpep.4	0	-0.60996	0.158	0.674	0	6	Anpep
Eif2s1.2	0	-0.61129	0.132	0.662	0	6	Eif2s1
Gdi2.1	0	-0.61202	0.579	0.968	0	6	Gdi2
Rnf187	0	-0.61294	0.123	0.686	0	6	Rnf187
Cox6b1	0	-0.61329	0.377	0.934	0	6	Cox6b1
Actg1.1	0	-0.61417	0.956	0.999	0	6	Actg1
Manf.1	0	-0.61574	0.149	0.645	0	6	Manf
Dek.6	0	-0.6164	0.289	0.838	0	6	Dek
Zyx.1	0	-0.61686	0.307	0.858	0	6	Zyx
Atp6v1g1.1	0	-0.61709	0.246	0.852	0	6	Atp6v1g1
Scand1.4	0	-0.61735	0.246	0.825	0	6	Scand1
Rps10.2	0	-0.61961	0.772	0.99	0	6	Rps10
Fkbp8	0	-0.62039	0.132	0.697	0	6	Fkbp8
Supt4a.1	0	-0.62277	0.193	0.781	0	6	Supt4a
Selenoh.5	0	-0.62425	0.079	0.582	0	6	Selenoh
Sept6.2	0	-0.6266	0.132	0.692	0	6	Sept6
Ndufv2	0	-0.62782	0.149	0.737	0	6	Ndufv2
Oaz1.1	0	-0.62924	0.623	0.979	0	6	Oaz1
Cd9.2	0	-0.63079	0.219	0.801	0	6	Cd9
Eef1d.1	0	-0.63182	0.254	0.87	0	6	Eef1d
Tlr12.6	0	-0.63351	0	0.252	5e-05	6	Tlr12
Ssr2.1	0	-0.63406	0.105	0.64	0	6	Ssr2
Ppp1r11.2	0	-0.63814	0.219	0.762	0	6	Ppp1r11
Psma3.1	0	-0.63938	0.377	0.882	0	6	Psma3
H2-Eb1.2	0	-0.64043	0.939	0.997	0	6	H2-Eb1
Pi4k2a.6	0	-0.64061	0.035	0.421	0	6	Pi4k2a
Pgam1.2	0	-0.64122	0.211	0.771	0	6	Pgam1
Mtch2.1	0	-0.64131	0.079	0.596	0	6	Mtch2
Rpl3	0	-0.64264	0.763	0.99	0	6	Rpl3
Psmb1.1	0	-0.64329	0.281	0.865	0	6	Psmb1
Ndufb8	0	-0.64329	0.219	0.841	0	6	Ndufb8
Atp5d	0	-0.64458	0.412	0.929	0	6	Atp5d
Psma6	0	-0.64548	0.158	0.732	0	6	Psma6
Alyref.5	0	-0.64615	0.228	0.796	0	6	Alyref
Rer1	0	-0.64856	0.114	0.694	0	6	Rer1
Alox5ap.2	0	-0.64857	0.342	0.773	0	6	Alox5ap
Stt3b.3	0	-0.65028	0.114	0.598	0	6	Stt3b
Epsti1.5	0	-0.65066	0.07	0.524	0	6	Epsti1
Itm2b.1	0	-0.65074	0.518	0.951	0	6	Itm2b
Eif3i.1	0	-0.65364	0.281	0.833	0	6	Eif3i
Cnn2.2	0	-0.65375	0.456	0.93	0	6	Cnn2
Hnrnpab.4	0	-0.65439	0.386	0.894	0	6	Hnrnpab
Gpx4.4	0	-0.65497	0.228	0.784	0	6	Gpx4
Ptma.6	0	-0.65672	0.877	0.985	1e-05	6	Ptma
Rpl10a	0	-0.65753	0.789	0.988	0	6	Rpl10a
Atp5g2.1	0	-0.65859	0.535	0.959	0	6	Atp5g2
Psmb6	0	-0.65975	0.202	0.812	0	6	Psmb6
Tubb6.2	0	-0.66103	0.096	0.575	0	6	Tubb6
Srsf9	0	-0.66389	0.14	0.703	0	6	Srsf9
Fth1.3	0	-0.66555	0.895	0.989	0.01044	6	Fth1
Gapdh.1	0	-0.6667	0.509	0.962	0	6	Gapdh
Fos.3	0	-0.66836	0.614	0.93	0.00011	6	Fos
Hnrnpa1.2	0	-0.66847	0.395	0.93	0	6	Hnrnpa1
Ddx39.1	0	-0.6704	0.07	0.583	0	6	Ddx39
Ccdc12.1	0	-0.67177	0.228	0.864	0	6	Ccdc12
Eif3k	0	-0.67368	0.421	0.941	0	6	Eif3k
Psma2	0	-0.67483	0.237	0.822	0	6	Psma2
Cdk4.4	0	-0.67667	0.114	0.613	0	6	Cdk4
Aldh1a2.1	0	-0.6776	0.035	0.356	0	6	Aldh1a2
Ostf1.1	0	-0.67842	0.281	0.888	0	6	Ostf1
Ndufa7	0	-0.6803	0.289	0.87	0	6	Ndufa7
Tomm22	0	-0.68378	0.149	0.748	0	6	Tomm22
Pomp.4	0	-0.68638	0.395	0.932	0	6	Pomp
Cmtm7.2	0	-0.68654	0.096	0.622	0	6	Cmtm7
Brk1	0	-0.68736	0.167	0.823	0	6	Brk1
Hint1.3	0	-0.68794	0.404	0.938	0	6	Hint1
Ndufa13.1	0	-0.68832	0.272	0.897	0	6	Ndufa13
Cfp.4	0	-0.69118	0.246	0.722	0	6	Cfp
Gnb2	0	-0.69124	0.482	0.943	0	6	Gnb2
Csnk2b	0	-0.69372	0.193	0.819	0	6	Csnk2b
Lsp1.3	0	-0.69385	0.746	0.984	0	6	Lsp1
Psme1.3	0	-0.69401	0.649	0.973	0	6	Psme1
Cox5a.3	0	-0.69427	0.447	0.948	0	6	Cox5a
Rpl9.1	0	-0.69464	0.781	0.991	0	6	Rpl9
Fdps.3	0	-0.69471	0.193	0.626	0	6	Fdps
Vps28	0	-0.69644	0.079	0.675	0	6	Vps28
Ybx1.2	0	-0.70159	0.623	0.964	0	6	Ybx1
Rogdi.2	0	-0.70353	0.281	0.815	0	6	Rogdi
Cox4i1	0	-0.70626	0.553	0.975	0	6	Cox4i1
Mpc1.1	0	-0.70826	0.175	0.784	0	6	Mpc1
Atp5g1.1	0	-0.70838	0.289	0.859	0	6	Atp5g1
Psmb5.2	0	-0.70986	0.193	0.806	0	6	Psmb5
Ube2i.1	0	-0.71012	0.184	0.798	0	6	Ube2i
Ckb.4	0	-0.71068	0.395	0.855	0	6	Ckb
Anp32b.6	0	-0.71162	0.386	0.884	0	6	Anp32b
Ndufa4	0	-0.71215	0.351	0.899	0	6	Ndufa4
Atp5o.1	0	-0.71288	0.193	0.826	0	6	Atp5o
Rpl10	0	-0.71303	0.781	0.988	0	6	Rpl10
Sec13	0	-0.71407	0.114	0.687	0	6	Sec13
Tma7	0	-0.71715	0.316	0.91	0	6	Tma7
Tmem134	0	-0.71745	0.096	0.672	0	6	Tmem134
Rpl14.2	0	-0.71769	0.807	0.986	0	6	Rpl14
Nutf2.1	0	-0.72139	0.044	0.549	0	6	Nutf2
Mdh1.2	0	-0.7255	0.211	0.815	0	6	Mdh1
Gabarap.2	0	-0.72984	0.325	0.91	0	6	Gabarap
Ppm1m.1	0	-0.73173	0.079	0.674	0	6	Ppm1m
Ppp1ca	0	-0.7342	0.368	0.906	0	6	Ppp1ca
Atpif1.4	0	-0.73539	0.456	0.95	0	6	Atpif1
Sri.1	0	-0.73566	0.246	0.85	0	6	Sri
Cnbp.1	0	-0.7359	0.465	0.944	0	6	Cnbp
Nme2.1	0	-0.73685	0.509	0.945	0	6	Nme2
Tpi1.2	0	-0.737	0.096	0.619	0	6	Tpi1
Actb.2	0	-0.73944	0.991	0.999	0	6	Actb
Serpinb6b.5	0	-0.74083	0.219	0.563	0.00021	6	Serpinb6b
Clta	0	-0.74255	0.404	0.927	0	6	Clta
Eef1a1.1	0	-0.74341	0.956	0.997	0	6	Eef1a1
Hspd1.2	0	-0.74447	0.105	0.676	0	6	Hspd1
Dnase1l3.5	0	-0.7449	0.079	0.404	0	6	Dnase1l3
Gnas.2	0	-0.74663	0.482	0.938	0	6	Gnas
Rnh1	0	-0.74755	0.175	0.76	0	6	Rnh1
Psap.5	0	-0.75018	0.886	0.976	0.00047	6	Psap
Actn1.2	0	-0.75084	0.211	0.715	0	6	Actn1
Pkm.2	0	-0.75091	0.368	0.885	0	6	Pkm
Plp2.2	0	-0.75284	0.088	0.592	0	6	Plp2
Uqcrc1	0	-0.75755	0.105	0.731	0	6	Uqcrc1
Rhog.3	0	-0.75844	0.281	0.855	0	6	Rhog
Npc2.5	0	-0.76268	0.289	0.82	0	6	Npc2
Tmem256.1	0	-0.76326	0.158	0.78	0	6	Tmem256
Hspa8.2	0	-0.76621	0.754	0.989	0	6	Hspa8
Rps2.1	0	-0.77097	0.851	0.99	0	6	Rps2
Arhgdib.4	0	-0.77246	0.386	0.902	0	6	Arhgdib
Atp5c1	0	-0.77434	0.368	0.895	0	6	Atp5c1
Arl6ip1.4	0	-0.77446	0.184	0.782	0	6	Arl6ip1
Rtraf.2	0	-0.78036	0.211	0.825	0	6	Rtraf
H2afv.5	0	-0.78042	0.096	0.613	0	6	H2afv
Hist1h2ap.6	0	-0.78333	0	0.201	0.00442	6	Hist1h2ap
Rab7b.6	0	-0.78388	0	0.272	1e-05	6	Rab7b
Ap2m1.1	0	-0.78744	0.123	0.709	0	6	Ap2m1
Pa2g4.3	0	-0.78783	0.193	0.764	0	6	Pa2g4
H2-DMb2.5	0	-0.79224	0.412	0.849	0	6	H2-DMb2
Ldha.2	0	-0.7925	0.509	0.929	0	6	Ldha
Birc5.5	0	-0.79405	0.009	0.262	8e-05	6	Birc5
Rab1b	0	-0.79566	0.114	0.697	0	6	Rab1b
Tuba1a.4	0	-0.80158	0.105	0.612	0	6	Tuba1a
Cfl1.1	0	-0.80295	0.816	0.992	0	6	Cfl1
Psme2.1	0	-0.80419	0.447	0.943	0	6	Psme2
Hmgb1.5	0	-0.8053	0.43	0.915	0	6	Hmgb1
Prelid1.2	0	-0.80635	0.228	0.826	0	6	Prelid1
Rbm3.1	0	-0.80866	0.579	0.962	0	6	Rbm3
Nedd8	0	-0.81632	0.272	0.893	0	6	Nedd8
Xcr1.6	0	-0.81767	0.044	0.293	0.00065	6	Xcr1
H2-Aa.1	0	-0.81904	0.939	0.999	0	6	H2-Aa
Rpl15.2	0	-0.81946	0.728	0.988	0	6	Rpl15
Rhoa.1	0	-0.82075	0.482	0.953	0	6	Rhoa
Hsp90ab1.1	0	-0.82514	0.825	0.994	0	6	Hsp90ab1
Rpl32.2	0	-0.82528	0.825	0.987	0	6	Rpl32
Gpr65.4	0	-0.82596	0.07	0.473	0	6	Gpr65
Rpl28	0	-0.83245	0.886	0.993	0	6	Rpl28
Tifab.3	0	-0.83418	0.079	0.631	0	6	Tifab
Rpl11.2	0	-0.83559	0.807	0.993	0	6	Rpl11
Banf1.3	0	-0.83741	0.193	0.773	0	6	Banf1
Ass1.5	0	-0.84009	0.061	0.438	0	6	Ass1
Vdac2.2	0	-0.84573	0.254	0.857	0	6	Vdac2
Raly.2	0	-0.8459	0.132	0.759	0	6	Raly
Tle5.1	0	-0.85577	0.219	0.85	0	6	Tle5
Rpl21.4	0	-0.85936	0.842	0.992	0	6	Rpl21
Lgals1.2	0	-0.86311	0.184	0.645	0	6	Lgals1
Cks1b.4	0	-0.86609	0.035	0.5	0	6	Cks1b
Ctla2b.6	0	-0.87772	0.061	0.28	0.02213	6	Ctla2b
Gnai2.1	0	-0.88091	0.614	0.977	0	6	Gnai2
Ran.4	0	-0.88098	0.333	0.867	0	6	Ran
Psma5.1	0	-0.88224	0.114	0.75	0	6	Psma5
Ifi205.5	0	-0.88439	0.044	0.394	0	6	Ifi205
Limd2.3	0	-0.88696	0.272	0.828	0	6	Limd2
Cd68.1	0	-0.89019	0.228	0.825	0	6	Cd68
Vim.4	0	-0.8929	0.667	0.942	0	6	Vim
Gpr171.5	0	-0.89485	0.061	0.478	0	6	Gpr171
Naca.1	0	-0.89532	0.579	0.979	0	6	Naca
Atp6v0e.2	0	-0.90004	0.272	0.911	0	6	Atp6v0e
Atp5b.2	0	-0.90009	0.412	0.943	0	6	Atp5b
Pclaf.6	0	-0.90366	0.018	0.282	7e-05	6	Pclaf
Arpc1b.2	0	-0.90524	0.667	0.981	0	6	Arpc1b
Tmsb10.2	0	-0.90947	0.877	0.994	0	6	Tmsb10
Clec9a.6	0	-0.90995	0.009	0.318	0	6	Clec9a
Edf1	0	-0.9107	0.211	0.819	0	6	Edf1
Sumo2.4	0	-0.9179	0.254	0.873	0	6	Sumo2
Ube2s.4	0	-0.91862	0.219	0.789	0	6	Ube2s
Eif3h.1	0	-0.91907	0.325	0.915	0	6	Eif3h
Cycs.3	0	-0.92584	0.254	0.866	0	6	Cycs
Rpl19.2	0	-0.92747	0.868	0.995	0	6	Rpl19
Esd	0	-0.92909	0.096	0.762	0	6	Esd
Sdf2l1.2	0	-0.93146	0.149	0.732	0	6	Sdf2l1
Gpi1.1	0	-0.93292	0.316	0.909	0	6	Gpi1
Tmem14c.3	0	-0.93637	0.158	0.813	0	6	Tmem14c
Plbd1.3	0	-0.93769	0.632	0.953	0	6	Plbd1
Elob	0	-0.94099	0.342	0.927	0	6	Elob
Ifi30.5	0	-0.94744	0.632	0.972	0	6	Ifi30
Eif3f.3	0	-0.95179	0.465	0.949	0	6	Eif3f
Cd74.1	0	-0.95359	0.965	0.999	0	6	Cd74
Slc25a5.1	0	-0.9562	0.386	0.912	0	6	Slc25a5
Rgs10.5	0	-0.9653	0.219	0.842	0	6	Rgs10
Fxyd5.2	0	-0.97541	0.325	0.9	0	6	Fxyd5
Arpc3	0	-0.97556	0.649	0.975	0	6	Arpc3
Atp5g3.2	0	-0.97699	0.377	0.93	0	6	Atp5g3
Cox5b.1	0	-0.98039	0.342	0.951	0	6	Cox5b
Pdia3.4	0	-0.98167	0.36	0.907	0	6	Pdia3
Irf5.1	0	-0.98245	0.149	0.8	0	6	Irf5
Grn.2	0	-0.98323	0.272	0.857	0	6	Grn
Myl12b.2	0	-0.99045	0.482	0.964	0	6	Myl12b
H3f3a.1	0	-1.00133	0.675	0.985	0	6	H3f3a
Calm1.4	0	-1.01784	0.623	0.986	0	6	Calm1
Psmb9.4	0	-1.01785	0.307	0.924	0	6	Psmb9
Naaa.6	0	-1.0199	0.167	0.605	0	6	Naaa
Rps3	0	-1.0214	0.719	0.99	0	6	Rps3
Lgals3.3	0	-1.0287	0.43	0.908	0	6	Lgals3
Ube2c.6	0	-1.03019	0.018	0.28	6e-05	6	Ube2c
Eif5a.1	0	-1.03574	0.465	0.945	0	6	Eif5a
Ubb.1	0	-1.03816	0.649	0.983	0	6	Ubb
Hist1h2ae.6	0	-1.04228	0.018	0.244	0.00136	6	Hist1h2ae
Rplp0.2	0	-1.04277	0.86	0.991	0	6	Rplp0
Hmgb2.5	0	-1.0499	0.421	0.863	0	6	Hmgb2
Taldo1.3	0	-1.05306	0.5	0.959	0	6	Taldo1
Eef2.2	0	-1.05969	0.605	0.981	0	6	Eef2
Tspo.1	0	-1.06133	0.167	0.795	0	6	Tspo
Cyba.2	0	-1.06789	0.518	0.955	0	6	Cyba
Top2a.6	0	-1.0765	0.044	0.326	1e-05	6	Top2a
H2-DMb1.3	0	-1.08169	0.404	0.923	0	6	H2-DMb1
Ucp2.5	0	-1.08816	0.526	0.975	0	6	Ucp2
Ppib.1	0	-1.09233	0.289	0.934	0	6	Ppib
H2afx.4	0	-1.10945	0.018	0.419	0	6	H2afx
Hmgn2.5	0	-1.11007	0.088	0.649	0	6	Hmgn2
Rpl29.3	0	-1.11304	0.711	0.984	0	6	Rpl29
Sh3bgrl3.1	0	-1.12563	0.658	0.984	0	6	Sh3bgrl3
Stmn1.6	0	-1.13204	0.07	0.411	0	6	Stmn1
Aldoa.3	0	-1.13276	0.237	0.817	0	6	Aldoa
S100a6.4	0	-1.15549	0.193	0.48	0.0091	6	S100a6
Psmb8.3	0	-1.15908	0.412	0.949	0	6	Psmb8
Ncoa7.5	0	-1.17113	0.14	0.607	0	6	Ncoa7
Mpeg1.6	0	-1.19935	0.175	0.666	0	6	Mpeg1
H2afz.4	0	-1.20749	0.64	0.982	0	6	H2afz
Cox8a.2	0	-1.21398	0.482	0.973	0	6	Cox8a
Rtl8c.3	0	-1.21438	0.061	0.564	0	6	Rtl8c
Clic1.1	0	-1.2301	0.342	0.943	0	6	Clic1
CAAA01147332.1.3	0	-1.24147	0.149	0.843	0	6	CAAA01147332.1
Prdx5.1	0	-1.24857	0.175	0.852	0	6	Prdx5
Ftl1.2	0	-1.27064	0.772	0.989	0	6	Ftl1
Cd52.4	0	-1.27074	0.605	0.982	0	6	Cd52
Txn1.4	0	-1.27505	0.193	0.752	0	6	Txn1
Ly6e.4	0	-1.29553	0.561	0.936	0	6	Ly6e
Ppia.3	0	-1.30631	0.737	0.988	0	6	Ppia
Tubb5.4	0	-1.31565	0.307	0.868	0	6	Tubb5
S100a11.4	0	-1.35197	0.518	0.96	0	6	S100a11
Pfn1	0	-1.36235	0.772	0.992	0	6	Pfn1
Tuba1b.6	0	-1.39615	0.298	0.803	0	6	Tuba1b
Coro1b.1	0	-1.51237	0.114	0.863	0	6	Coro1b
Tagln2.4	0	-1.6904	0.36	0.914	0	6	Tagln2
Ppt1.6	0	-1.75252	0.123	0.574	0	6	Ppt1
Cst3.5	0	-2.02283	0.851	0.992	0	6	Cst3
Irf8.6	0	-2.24662	0.061	0.41	0	6	Irf8
Lyz2.4	0	-2.31321	0.272	0.779	0	6	Lyz2

## Sheet: Cluster 7 DEGs
Downstream analysis, Cluster 7								The differential gene expression was conduct using Wilcoxon test for cells in each cluster. Multiple testing correction was done with Benjamin-Hochberg method.
	p_val	avg_log2FC	pct.1	pct.2	p_val_adj	cluster	gene
Irf8.7	0	1.83548	1	0.351	0	7	Irf8
Hmgb2.6	0	1.82714	1	0.822	0	7	Hmgb2
Hist1h1b.7	0	1.79054	0.802	0.192	0	7	Hist1h1b
Klf2.5	0	1.78453	0.951	0.386	0	7	Klf2
Hist1h2ae.7	0	1.7835	0.79	0.197	0	7	Hist1h2ae
Top2a.7	0	1.77597	0.914	0.272	0	7	Top2a
H2afx.5	0	1.73945	0.963	0.359	0	7	H2afx
Mki67.4	0	1.63848	0.988	0.46	0	7	Mki67
Hist1h2ap.7	0	1.58362	0.741	0.157	0	7	Hist1h2ap
Tuba1b.7	0	1.54565	1	0.754	0	7	Tuba1b
Ube2c.7	0	1.51904	0.938	0.224	0	7	Ube2c
Fos.4	0	1.48619	0.988	0.903	0	7	Fos
Stmn1.7	0	1.47567	0.988	0.354	0	7	Stmn1
Tubb4b.6	0	1.45935	0.951	0.32	0	7	Tubb4b
Tubb5.5	0	1.44992	1	0.818	0	7	Tubb5
Txn1.5	0	1.43537	1	0.696	0	7	Txn1
Cks1b.5	0	1.36011	0.951	0.44	0	7	Cks1b
Naaa.7	0	1.29544	1	0.55	0	7	Naaa
Ppt1.7	0	1.28739	0.988	0.517	0	7	Ppt1
Cenpf.6	0	1.27794	0.901	0.126	0	7	Cenpf
Hist1h2ab.7	0	1.27641	0.654	0.139	0	7	Hist1h2ab
Ube2s.5	0	1.26645	0.975	0.735	0	7	Ube2s
Kif23.6	0	1.26204	0.938	0.203	0	7	Kif23
Birc5.6	0	1.25891	0.951	0.205	0	7	Birc5
Pclaf.7	0	1.23621	0.877	0.229	0	7	Pclaf
Hist1h1d.5	0	1.23371	0.753	0.191	0	7	Hist1h1d
Ifi205.6	0	1.201	0.963	0.336	0	7	Ifi205
Ccna2.6	0	1.20014	0.914	0.155	0	7	Ccna2
Mpeg1.7	0	1.18698	1	0.611	0	7	Mpeg1
Hmgn2.6	0	1.1855	0.938	0.591	0	7	Hmgn2
Tmpo.5	0	1.18259	0.938	0.548	0	7	Tmpo
Cdk1.6	0	1.17526	0.84	0.203	0	7	Cdk1
Cdca8.6	0	1.15597	0.938	0.211	0	7	Cdca8
Arl6ip1.5	0	1.15452	0.975	0.726	0	7	Arl6ip1
Hist1h4d.5	0	1.15112	0.778	0.265	0	7	Hist1h4d
Knl1.6	0	1.11941	0.914	0.178	0	7	Knl1
Tagln2.5	0	1.11753	1	0.867	0	7	Tagln2
Tubb6.3	0	1.10638	0.938	0.519	0	7	Tubb6
Tpx2.6	0	1.10102	0.901	0.2	0	7	Tpx2
Tlr3.7	0	1.09655	0.938	0.227	0	7	Tlr3
Cenpa.7	0	1.0908	0.864	0.173	0	7	Cenpa
Cenpe.6	0	1.08934	0.889	0.151	0	7	Cenpe
Kif11.6	0	1.08296	0.84	0.157	0	7	Kif11
Hist1h1e.5	0	1.08154	0.802	0.352	0	7	Hist1h1e
Smc4.5	0	1.07344	0.975	0.468	0	7	Smc4
Cks2.6	0	1.05849	0.889	0.322	0	7	Cks2
H2afz.5	0	1.05141	1	0.955	0	7	H2afz
Cdc20.5	0	1.04703	0.778	0.098	0	7	Cdc20
Racgap1.6	0	1.0441	0.914	0.189	0	7	Racgap1
Spc24.6	0	1.03475	0.84	0.215	0	7	Spc24
Ccnb2.5	0	1.03469	0.84	0.157	0	7	Ccnb2
Nucks1.5	0	1.03246	0.988	0.633	0	7	Nucks1
Tacc3.6	0	1.01073	0.914	0.233	0	7	Tacc3
Hmgb1.6	0	1.00322	1	0.874	0	7	Hmgb1
Rab7b.7	0	0.99158	0.975	0.213	0	7	Rab7b
Gm43305.4	0	0.98909	0.901	0.566	0	7	Gm43305
Rad21.5	0	0.97637	0.951	0.443	0	7	Rad21
Xcr1.7	0	0.97044	0.914	0.241	0	7	Xcr1
Hist1h1c.3	0	0.95502	0.938	0.475	0	7	Hist1h1c
Cst3.6	0	0.92556	1	0.981	0	7	Cst3
Cdca3.7	0	0.92372	0.852	0.175	0	7	Cdca3
Ran.5	0	0.89872	0.988	0.819	0	7	Ran
Tubb2a.2	0	0.89677	0.79	0.184	0	7	Tubb2a
Ccnb1.1	0	0.89458	0.753	0.09	0	7	Ccnb1
Clec9a.7	0	0.88051	0.963	0.26	0	7	Clec9a
Gpr141b.7	0	0.87811	0.778	0.177	0	7	Gpr141b
Aurkb.6	0	0.87427	0.802	0.169	0	7	Aurkb
Smc2.7	0	0.87288	0.864	0.278	0	7	Smc2
Gm20628.1	0	0.86301	0.407	0.06	0	7	Gm20628
Ncoa7.6	0	0.84562	0.951	0.553	0	7	Ncoa7
Anp32e.6	0	0.84103	0.975	0.656	0	7	Anp32e
Ckap2l.6	0	0.83978	0.901	0.187	0	7	Ckap2l
Nusap1.5	0	0.83792	0.815	0.146	0	7	Nusap1
Rrm2.6	0	0.83539	0.556	0.148	0	7	Rrm2
Incenp.5	0	0.83481	0.815	0.194	0	7	Incenp
Naga.6	0	0.83436	0.963	0.579	0	7	Naga
Kif20b.1	0	0.8302	0.778	0.104	0	7	Kif20b
Ptma.7	0	0.82694	1	0.976	0	7	Ptma
Prc1.6	0	0.82542	0.728	0.128	0	7	Prc1
Aspm.1	0	0.82138	0.753	0.071	0	7	Aspm
Pi4k2a.7	0	0.81403	0.889	0.366	0	7	Pi4k2a
Oxct1.5	0	0.81334	0.877	0.355	0	7	Oxct1
Cip2a.1	0	0.80595	0.704	0.094	0	7	Cip2a
Hmmr.2	0	0.80576	0.765	0.088	0	7	Hmmr
Alyref.6	0	0.80177	0.975	0.743	0	7	Alyref
H2afv.6	0	0.78738	0.938	0.556	0	7	H2afv
Dek.7	0	0.78131	0.988	0.788	0	7	Dek
Rrm1.7	0	0.77783	0.827	0.284	0	7	Rrm1
Tuba1c.2	0	0.77765	0.938	0.752	0	7	Tuba1c
Trim35.7	0	0.77653	0.889	0.395	0	7	Trim35
Psap.6	0	0.76064	1	0.968	0	7	Psap
Knstrn.3	0	0.75299	0.765	0.181	0	7	Knstrn
Ncapd2.6	0	0.75164	0.827	0.175	0	7	Ncapd2
Egr1.4	0	0.7514	0.901	0.686	0.01831	7	Egr1
Agpat3.7	0	0.75056	0.864	0.201	0	7	Agpat3
Hist2h2ac.1	0	0.73675	0.654	0.129	0	7	Hist2h2ac
Kpna2.4	0	0.73557	0.716	0.159	0	7	Kpna2
Gpr171.6	0	0.73405	0.827	0.427	0	7	Gpr171
Psmb9.5	0	0.73004	0.975	0.874	0	7	Psmb9
Sept9.4	0	0.72669	0.951	0.641	0	7	Sept9
Dlgap5.1	0	0.72263	0.728	0.088	0	7	Dlgap5
Ect2.1	0	0.71973	0.667	0.096	0	7	Ect2
Hsp90aa1.6	0	0.71532	0.988	0.856	0	7	Hsp90aa1
Pbk.1	0	0.71273	0.568	0.096	0	7	Pbk
Cadm1.7	0	0.71267	0.679	0.189	0	7	Cadm1
Hsp90b1.3	0	0.71125	1	0.858	0	7	Hsp90b1
Acvrl1.6	0	0.70292	0.827	0.348	0	7	Acvrl1
Egr2.4	0	0.69874	0.531	0.249	0.0002	7	Egr2
Kif15.6	0	0.6962	0.765	0.149	0	7	Kif15
Kif22.4	0	0.69372	0.704	0.124	0	7	Kif22
Nudc.5	0	0.6912	0.951	0.635	0	7	Nudc
Cdca5.1	0	0.69002	0.691	0.118	0	7	Cdca5
Olfm1.4	0	0.68773	0.704	0.294	0	7	Olfm1
Vim.5	0	0.68681	1	0.918	0.00118	7	Vim
Gatm.4	0	0.6865	0.938	0.409	0	7	Gatm
Ppia.4	0	0.68555	1	0.968	0	7	Ppia
Ezh2.7	0	0.67659	0.84	0.381	0	7	Ezh2
Psmb8.4	0	0.67402	1	0.905	0	7	Psmb8
Cep55.2	0	0.66565	0.753	0.118	0	7	Cep55
Ccdc34.4	0	0.66489	0.765	0.204	0	7	Ccdc34
Hist1h3e.3	0	0.65949	0.63	0.205	0	7	Hist1h3e
Selenoh.6	0	0.65906	0.901	0.526	0	7	Selenoh
Rab32.6	0	0.6572	0.864	0.381	0	7	Rab32
Mad2l1.3	0	0.65126	0.667	0.161	0	7	Mad2l1
Hist1h1a.1	0	0.64673	0.444	0.077	0	7	Hist1h1a
Cycs.4	0	0.64312	0.988	0.813	0	7	Cycs
Cenpw.5	0	0.64256	0.79	0.236	0	7	Cenpw
Atad2.7	0	0.64142	0.667	0.296	0	7	Atad2
Aurka.1	0	0.64109	0.704	0.119	0	7	Aurka
Tmsb10.3	0	0.63814	1	0.985	0	7	Tmsb10
Diaph3.3	0	0.63699	0.827	0.214	0	7	Diaph3
Plk1.1	0	0.63695	0.654	0.081	0	7	Plk1
Hdgf.5	0	0.63587	0.938	0.584	0	7	Hdgf
Cyp26b1.7	0	0.62798	0.444	0.142	0	7	Cyp26b1
Cmtm7.3	0	0.62685	0.938	0.565	0	7	Cmtm7
Palld.3	0	0.62382	0.778	0.292	0	7	Palld
Kifc1.1	0	0.6228	0.654	0.095	0	7	Kifc1
H3f3b.2	0	0.6198	1	0.977	0	7	H3f3b
Hnrnpab.5	0	0.61877	0.963	0.852	0	7	Hnrnpab
Ranbp1.5	0	0.61846	0.963	0.722	0	7	Ranbp1
Asf1b.7	0	0.61717	0.716	0.18	0	7	Asf1b
Ncapg.4	0	0.61651	0.704	0.115	0	7	Ncapg
Sgms1.4	0	0.61541	0.79	0.256	0	7	Sgms1
AI506816.4	0	0.61478	0.79	0.395	0	7	AI506816
Cdkn3.1	0	0.61163	0.593	0.092	0	7	Cdkn3
Calm2.4	0	0.60373	0.963	0.787	0	7	Calm2
Tap1.5	0	0.60127	1	0.718	0	7	Tap1
Sdad1.3	0	0.60061	0.827	0.355	0	7	Sdad1
P2ry14.7	0	0.59909	0.765	0.163	0	7	P2ry14
Ckap5.2	0	0.59838	0.778	0.248	0	7	Ckap5
Pdia3.5	0	0.59621	0.988	0.861	0	7	Pdia3
Fgl2.4	0	0.59345	1	0.804	0	7	Fgl2
Tsc22d3.3	0	0.59336	0.815	0.5	0.00017	7	Tsc22d3
Gng12.4	0	0.59209	0.778	0.245	0	7	Gng12
Hmgn1.4	0	0.5907	0.938	0.725	0	7	Hmgn1
Hspa1b	0	0.58639	0.346	0.075	0	7	Hspa1b
Ly6e.5	0	0.58472	1	0.904	0	7	Ly6e
Cd24a.4	0	0.58438	1	0.599	0	7	Cd24a
Lmnb1.4	0	0.58418	0.963	0.722	0	7	Lmnb1
Banf1.4	0	0.58409	0.938	0.72	0	7	Banf1
Trim59.1	0	0.58336	0.654	0.114	0	7	Trim59
Slc8b1.5	0	0.58289	0.901	0.39	0	7	Slc8b1
Ctcf.4	0	0.58111	0.914	0.478	0	7	Ctcf
Clec12a.5	0	0.57903	0.84	0.334	0	7	Clec12a
Srsf2.4	0	0.57845	0.988	0.821	0	7	Srsf2
Rangap1.3	0	0.57825	0.728	0.239	0	7	Rangap1
Hp1bp3.1	0	0.57806	0.901	0.52	0	7	Hp1bp3
Hnrnpa2b1.3	0	0.57683	1	0.954	0	7	Hnrnpa2b1
Ywhae.2	0	0.57669	1	0.85	0	7	Ywhae
Mis18bp1.1	0	0.57652	0.58	0.118	0	7	Mis18bp1
Mlec.4	0	0.57613	0.926	0.536	0	7	Mlec
Psmc3.2	0	0.57556	0.951	0.647	0	7	Psmc3
Tpi1.3	0	0.57499	0.877	0.565	0	7	Tpi1
Adgre5.1	0	0.57483	0.938	0.765	0	7	Adgre5
Gpr65.5	0	0.57479	0.864	0.421	0	7	Gpr65
Ctla2b.7	0	0.57391	0.679	0.242	0	7	Ctla2b
Sumo3.2	0	0.57379	0.877	0.468	0	7	Sumo3
Ppp1r11.3	0	0.56894	0.963	0.71	0	7	Ppp1r11
Rpn1.4	0	0.56877	0.963	0.678	0	7	Rpn1
Vdac2.3	0	0.56854	0.975	0.805	0	7	Vdac2
Cyb5a.5	0	0.56829	0.938	0.57	0	7	Cyb5a
H2-DMb1.4	0	0.56767	1	0.88	0	7	H2-DMb1
Anxa1.2	0	0.56761	0.926	0.704	0.00333	7	Anxa1
Apobec3.4	0	0.56405	0.951	0.643	0	7	Apobec3
Plbd1.4	0	0.56368	1	0.926	0	7	Plbd1
Plcb4.1	0	0.56222	0.667	0.136	0	7	Plcb4
Ucp2.6	0	0.56182	1	0.94	0	7	Ucp2
Cd36.6	0	0.56085	0.84	0.241	0	7	Cd36
Jpt1.3	0	0.56043	0.963	0.762	0	7	Jpt1
Ndc80.1	0	0.55949	0.704	0.116	0	7	Ndc80
Fkbp2.2	0	0.55916	0.877	0.496	0	7	Fkbp2
Kif20a.1	0	0.55881	0.63	0.095	0	7	Kif20a
Bub1b.4	0	0.55855	0.716	0.153	0	7	Bub1b
Arhgap5.2	0	0.55492	0.852	0.364	0	7	Arhgap5
Got2.4	0	0.55452	0.889	0.549	0	7	Got2
Cd81.7	0	0.55087	0.704	0.221	0	7	Cd81
Shcbp1.6	0	0.54937	0.654	0.12	0	7	Shcbp1
Spc25.5	0	0.54795	0.593	0.132	0	7	Spc25
Tk1.7	0	0.54529	0.593	0.205	0	7	Tk1
Rala.7	0	0.54213	0.975	0.63	0	7	Rala
Pcnt	0	0.53896	0.753	0.259	0	7	Pcnt
Fkbp4.3	0	0.53892	0.84	0.446	0	7	Fkbp4
Dusp10.1	0	0.53757	0.642	0.173	0	7	Dusp10
Id2.6	0	0.53735	0.877	0.437	0	7	Id2
Anp32b.7	0	0.53695	1	0.839	0	7	Anp32b
Arhgap11a.1	0	0.53497	0.728	0.201	0	7	Arhgap11a
BC028528.6	0	0.5349	0.926	0.355	0	7	BC028528
Atpif1.5	0	0.53142	1	0.91	0	7	Atpif1
Melk.1	0	0.53093	0.617	0.112	0	7	Melk
Plpp1.7	0	0.53078	0.741	0.159	0	7	Plpp1
Cdca2.1	0	0.52928	0.58	0.097	0	7	Cdca2
Snx2.3	0	0.52899	0.901	0.48	0	7	Snx2
Cyfip2.5	0	0.52867	0.877	0.435	0	7	Cyfip2
Ptms.4	0	0.52863	0.988	0.878	9e-05	7	Ptms
Exosc8.3	0	0.52721	0.79	0.379	0	7	Exosc8
Hist1h2ak.3	0	0.52697	0.383	0.076	0	7	Hist1h2ak
St3gal5.4	0	0.52604	0.864	0.399	0	7	St3gal5
Hnrnpa3.5	0	0.5242	0.988	0.935	0	7	Hnrnpa3
Btla.5	0	0.52125	0.877	0.411	0	7	Btla
Bub3.3	0	0.51953	0.877	0.545	0	7	Bub3
Tlr12.7	0	0.51893	0.716	0.207	0	7	Tlr12
Adam19.4	0	0.51818	0.951	0.645	1e-05	7	Adam19
Zfp367.3	0	0.5175	0.568	0.144	0	7	Zfp367
Hnrnpu.2	0	0.51747	0.963	0.86	0.0005	7	Hnrnpu
B230219D22Rik.2	0	0.51331	0.877	0.506	0	7	B230219D22Rik
Dctpp1.4	0	0.51326	0.827	0.431	0	7	Dctpp1
Smc1a.4	0	0.51148	0.864	0.606	0	7	Smc1a
Ubald2.2	0	0.51106	0.988	0.715	0	7	Ubald2
Brd2.1	0	0.51086	0.938	0.637	1e-05	7	Brd2
Arl4a.2	0	0.51054	0.63	0.262	0	7	Arl4a
Txndc15.6	0	0.50839	0.864	0.402	0	7	Txndc15
Npc2.6	0	0.50734	0.988	0.771	0	7	Npc2
Arhgef39.1	0	0.5026	0.642	0.139	0	7	Arhgef39
Tap2.5	0	0.50217	0.975	0.715	0	7	Tap2
Casp6.4	0	0.50186	0.765	0.271	0	7	Casp6
Uchl5	0	0.50107	0.716	0.315	0	7	Uchl5
Sfpq	0	0.50041	0.988	0.809	0	7	Sfpq
Hjurp.3	0	0.50008	0.679	0.205	0	7	Hjurp
Ptpa.2	0	0.49981	0.914	0.583	0	7	Ptpa
Reep4.2	0	0.49941	0.704	0.221	0	7	Reep4
Lsm2.4	0	0.49875	0.815	0.38	0	7	Lsm2
Tpst2	0	0.49873	0.63	0.164	0	7	Tpst2
Brd8.2	0	0.49683	0.753	0.264	0	7	Brd8
Grn.3	0	0.4963	0.975	0.806	0.00026	7	Grn
Rab11a.5	0	0.49415	0.926	0.594	0	7	Rab11a
Scand1.5	0	0.49397	0.975	0.773	0	7	Scand1
Fzr1.2	0	0.49377	0.716	0.265	0	7	Fzr1
Kif4.1	0	0.49096	0.63	0.104	0	7	Kif4
Pomp.5	0	0.49041	1	0.887	0	7	Pomp
Calr.4	0	0.48866	1	0.843	0	7	Calr
Plp2.3	0	0.48836	0.852	0.54	0.00047	7	Plp2
Pimreg.1	0	0.48802	0.531	0.068	0	7	Pimreg
Anapc5.2	0	0.48371	0.877	0.516	0	7	Anapc5
Actb.3	0	0.48363	1	0.999	0	7	Actb
Psat1.1	0	0.48129	0.679	0.237	0	7	Psat1
Cpne3.3	0	0.47818	0.84	0.425	0	7	Cpne3
Suz12.5	0	0.4759	0.827	0.421	0	7	Suz12
Oaz1.2	0	0.47568	1	0.951	0	7	Oaz1
Ddx39.2	0	0.47503	0.84	0.53	0	7	Ddx39
E2f8.2	0	0.47479	0.568	0.159	0	7	E2f8
Cd180.4	0	0.47421	0.79	0.315	0	7	Cd180
Ube2t.1	0	0.47301	0.58	0.116	0	7	Ube2t
Sae1.2	0	0.47297	0.802	0.332	0	7	Sae1
Gm42031.1	0	0.47266	0.79	0.415	0	7	Gm42031
Atp5b.3	0	0.47253	0.988	0.9	0	7	Atp5b
Myo9a.2	0	0.47239	0.778	0.383	0	7	Myo9a
Nsmce1.3	0	0.47096	0.815	0.432	0	7	Nsmce1
Atp5g3.3	0	0.46972	1	0.884	0	7	Atp5g3
Trim28.3	0	0.46932	0.901	0.538	0	7	Trim28
Serinc3.5	0	0.46834	0.951	0.682	0	7	Serinc3
Iqgap2.2	0	0.46766	0.889	0.593	0.00035	7	Iqgap2
Ckb.5	0	0.46718	1	0.812	0.00456	7	Ckb
Lsm3.3	0	0.46638	0.765	0.377	0	7	Lsm3
Depdc1a.1	0	0.46549	0.506	0.062	0	7	Depdc1a
Tssc4	0	0.46528	0.506	0.14	0	7	Tssc4
Mycl.5	0	0.46527	0.667	0.24	0	7	Mycl
Dynll2.4	0	0.46469	0.84	0.473	0	7	Dynll2
Sgo2a.1	0	0.46407	0.444	0.053	0	7	Sgo2a
Usp1.6	0	0.463	0.815	0.34	0	7	Usp1
Plk4.2	0	0.4628	0.679	0.187	0	7	Plk4
Foxm1.1	0	0.46158	0.531	0.08	0	7	Foxm1
Rbbp6.1	0	0.46118	0.84	0.433	0	7	Rbbp6
Sdhb.1	0	0.46085	0.901	0.597	0	7	Sdhb
Kpnb1.2	0	0.4605	0.84	0.483	0	7	Kpnb1
Plaat3.4	0	0.46011	0.728	0.475	0.01272	7	Plaat3
Mapre1	0	0.45769	0.951	0.782	4e-05	7	Mapre1
Rnaseh2c.5	0	0.45708	0.704	0.386	0.0001	7	Rnaseh2c
Spp1	0	0.45705	0.432	0.072	0	7	Spp1
Sept7.1	0	0.45642	0.914	0.666	0	7	Sept7
Prr11.1	0	0.45634	0.519	0.054	0	7	Prr11
Hint1.4	0	0.45541	1	0.894	0	7	Hint1
Nek2.1	0	0.45533	0.543	0.069	0	7	Nek2
Rtl8b.3	0	0.45477	0.704	0.293	0	7	Rtl8b
Smarcc1.1	0	0.45451	0.765	0.377	0	7	Smarcc1
Manf.2	0	0.4544	0.914	0.593	0	7	Manf
Hnrnpul2	0	0.45406	0.963	0.698	6e-05	7	Hnrnpul2
Pbx1.3	0	0.45268	0.679	0.146	0	7	Pbx1
Anln.1	0	0.45265	0.506	0.075	0	7	Anln
Rtl8c.4	0	0.45235	0.864	0.51	1e-05	7	Rtl8c
Ncaph.2	0	0.45187	0.617	0.137	0	7	Ncaph
Sgo1.1	0	0.44903	0.531	0.084	0	7	Sgo1
Ccr2.2	0	0.4483	0.444	0.168	2e-05	7	Ccr2
Slco3a1.5	0	0.44688	0.889	0.506	0	7	Slco3a1
Rnps1.1	0	0.44684	0.877	0.522	0	7	Rnps1
Nsmce4a.4	0	0.44652	0.827	0.423	0	7	Nsmce4a
Cenpm.3	0	0.44597	0.605	0.151	0	7	Cenpm
Ppm1m.2	0	0.4459	0.914	0.616	0.00068	7	Ppm1m
Sept6.3	0	0.44364	0.889	0.639	0.0003	7	Sept6
Hirip3.4	0	0.44339	0.642	0.236	0	7	Hirip3
BC035044.4	0	0.44189	0.741	0.373	0	7	BC035044
Gusb.6	0	0.44062	0.84	0.494	1e-05	7	Gusb
Ezr	0	0.43808	0.914	0.643	0.00035	7	Ezr
Hspa5.4	0	0.43661	0.975	0.904	0.00409	7	Hspa5
Prdx1.3	0	0.43553	0.975	0.866	0.00028	7	Prdx1
Rdx.1	0	0.43446	0.84	0.483	0	7	Rdx
Nsd2.5	0	0.43302	0.716	0.315	0	7	Nsd2
Cdca4.1	0	0.43288	0.593	0.193	0	7	Cdca4
Dnajc9.4	0	0.43239	0.605	0.254	0	7	Dnajc9
Mctp1.3	0	0.4319	0.79	0.409	0	7	Mctp1
Numa1.1	0	0.43165	0.741	0.32	0	7	Numa1
Commd8.3	0	0.43045	0.852	0.534	0.00024	7	Commd8
Lsm5.2	0	0.43045	0.877	0.528	1e-05	7	Lsm5
Slc25a5.2	0	0.42868	0.975	0.868	0.00011	7	Slc25a5
Psip1.5	0	0.42788	0.753	0.421	6e-05	7	Psip1
Ckap2.1	0	0.42639	0.469	0.078	0	7	Ckap2
Hist1h2af.1	0	0.42591	0.296	0.042	0	7	Hist1h2af
Ncaph2.2	0	0.42591	0.815	0.407	0	7	Ncaph2
Sun2.1	0	0.42589	0.691	0.278	0	7	Sun2
Wdfy4.4	0	0.42519	1	0.884	0.00205	7	Wdfy4
Rfwd3.1	0	0.42366	0.568	0.185	0	7	Rfwd3
Spag5.1	0	0.42166	0.506	0.077	0	7	Spag5
Polr1d.2	0	0.42158	0.951	0.758	3e-05	7	Polr1d
Adrb2	0	0.42021	0.296	0.097	0.00112	7	Adrb2
Acadl.4	0	0.42002	0.84	0.534	5e-05	7	Acadl
Nudt21.2	0	0.41915	0.877	0.566	4e-05	7	Nudt21
Ube2m.1	0	0.41704	0.889	0.631	0.00027	7	Ube2m
Smc3.3	0	0.41694	0.79	0.444	0	7	Smc3
Troap	0	0.41478	0.531	0.057	0	7	Troap
Rbbp7.2	0	0.4146	0.914	0.723	0.00054	7	Rbbp7
Tbxas1.2	0	0.41459	0.753	0.366	0	7	Tbxas1
Atp5f1.1	0	0.41376	0.975	0.856	2e-05	7	Atp5f1
Rtn4.5	0	0.41357	0.988	0.739	0.00032	7	Rtn4
Ece1.4	0	0.41331	0.951	0.599	0.00293	7	Ece1
Esco2.1	0	0.41256	0.444	0.101	0	7	Esco2
Prdx4.1	0	0.41187	0.667	0.251	0	7	Prdx4
Ssrp1.5	0	0.40977	0.864	0.565	0.00024	7	Ssrp1
Ppp1cc.2	0	0.40796	0.914	0.619	0.00036	7	Ppp1cc
Actn4.5	0	0.40791	0.877	0.508	4e-05	7	Actn4
Me2	0	0.40789	0.778	0.369	0	7	Me2
Set.3	0	0.40719	0.975	0.856	0.00376	7	Set
Lmna	0	0.40706	0.58	0.169	0	7	Lmna
Akap11	0	0.40694	0.58	0.274	0.00195	7	Akap11
Terf1.1	0	0.40421	0.63	0.188	0	7	Terf1
Snx22.1	0	0.40413	0.519	0.146	0	7	Snx22
Prkd3.1	0	0.404	0.877	0.511	1e-05	7	Prkd3
Cct3.2	0	0.40377	0.901	0.637	8e-05	7	Cct3
B3gnt5	0	0.40283	0.556	0.125	0	7	B3gnt5
Slc9a9.3	0	0.40262	0.778	0.342	0	7	Slc9a9
Mrpl18.3	0	0.40158	0.802	0.478	0.00098	7	Mrpl18
Nutf2.2	0	0.4012	0.84	0.495	8e-05	7	Nutf2
Cit.1	0	0.40119	0.593	0.11	0	7	Cit
Calm1.5	0	0.39878	1	0.957	0	7	Calm1
Tcerg1.2	0	0.39753	0.84	0.514	0.00016	7	Tcerg1
Ctnnb1.1	0	0.39735	0.827	0.505	0.00055	7	Ctnnb1
Nono.2	0	0.39715	0.914	0.677	0.01966	7	Nono
Hist1h2bb.1	0	0.39669	0.457	0.068	0	7	Hist1h2bb
Stt3b.4	0	0.39661	0.864	0.546	0.00093	7	Stt3b
Sdc3.3	0	0.39599	0.765	0.366	1e-05	7	Sdc3
Tifab.4	0	0.39574	0.889	0.575	0.00167	7	Tifab
Mpp6.2	0	0.3945	0.852	0.616	0.00312	7	Mpp6
Suv39h1.1	0	0.39333	0.593	0.169	0	7	Suv39h1
Snrpb.2	0	0.39288	0.963	0.822	0.01425	7	Snrpb
Dnajb1.1	0	0.39234	0.593	0.29	0.00028	7	Dnajb1
Impdh2.4	0	0.39179	0.889	0.66	0.0077	7	Impdh2
Rnf5	0	0.39147	0.728	0.327	0	7	Rnf5
Eif4a1.2	0	0.3913	1	0.944	0.00352	7	Eif4a1
Klrk1.5	0	0.39051	0.802	0.402	1e-05	7	Klrk1
Ncapg2.2	0	0.39034	0.556	0.151	0	7	Ncapg2
Eif4g2	0	0.39003	0.963	0.796	0.00907	7	Eif4g2
Sf3b5.2	0	0.38983	0.951	0.706	0.00328	7	Sf3b5
Psma4.2	0	0.38962	0.975	0.739	0.00306	7	Psma4
Ffar4.4	0	0.38894	0.556	0.14	0	7	Ffar4
Rab43.5	0	0.38841	0.988	0.762	0.00083	7	Rab43
Pdia6.3	0	0.38797	0.951	0.701	0.00297	7	Pdia6
Utp3.2	0	0.38793	0.827	0.486	2e-05	7	Utp3
Lima1.7	0	0.38775	0.704	0.23	0	7	Lima1
Cbx3.4	0	0.38699	0.84	0.54	5e-05	7	Cbx3
Slk.2	0	0.38674	0.926	0.587	1e-05	7	Slk
Anapc11.2	0	0.38651	0.914	0.669	0.0031	7	Anapc11
Nars.1	0	0.38597	0.938	0.631	0.00031	7	Nars
Actg1.2	0	0.38532	1	0.995	1e-05	7	Actg1
Cyc1.1	0	0.38494	0.864	0.614	0.00104	7	Cyc1
Spg21.3	0	0.38488	0.926	0.604	0.00031	7	Spg21
Psmb6.1	0	0.38465	0.951	0.758	0.01844	7	Psmb6
Tax1bp1	0	0.38462	0.963	0.789	0.01034	7	Tax1bp1
Hist1h4i.1	0	0.38364	0.519	0.157	0	7	Hist1h4i
Rpn2.1	0	0.38296	0.938	0.675	0.00156	7	Rpn2
Fkbp1a.3	0	0.38262	0.975	0.66	2e-05	7	Fkbp1a
Ndufb11.2	0	0.38245	0.988	0.793	0.00186	7	Ndufb11
AI662270.1	0	0.38245	0.84	0.536	0.01347	7	AI662270
Srsf1	0	0.38218	0.802	0.425	1e-05	7	Srsf1
Hist1h2bc.2	0	0.38147	0.37	0.124	2e-05	7	Hist1h2bc
Actr3.2	0	0.38118	1	0.964	0.00012	7	Actr3
Tyms.6	0	0.38099	0.519	0.233	0.00067	7	Tyms
Fbxo4	0	0.38026	0.506	0.08	0	7	Fbxo4
Gclm.1	0	0.37952	0.852	0.533	2e-05	7	Gclm
Agpat5.1	0	0.3794	0.642	0.308	4e-05	7	Agpat5
Hmgcr	0	0.37918	0.741	0.441	0.02133	7	Hmgcr
Ftsj3.1	0	0.37839	0.704	0.288	0	7	Ftsj3
Ska1.1	0	0.37828	0.556	0.092	0	7	Ska1
Rbm3.2	0	0.37825	1	0.93	0.00017	7	Rbm3
Rnase6.3	0	0.378	0.914	0.736	0.0311	7	Rnase6
Mis18a.1	0	0.37724	0.617	0.193	0	7	Mis18a
Magt1	0	0.37715	0.889	0.546	0.0007	7	Magt1
Qars	0	0.37697	0.802	0.447	3e-05	7	Qars
Dbn1.5	0	0.37536	0.691	0.239	0	7	Dbn1
Dbf4.1	0	0.37534	0.642	0.173	0	7	Dbf4
Tspan33.3	0	0.37509	0.741	0.357	0	7	Tspan33
Psmc6	0	0.37498	0.84	0.482	2e-05	7	Psmc6
Arhgdia.2	0	0.37484	0.988	0.898	0.00017	7	Arhgdia
Fam149a.1	0	0.37398	0.519	0.12	0	7	Fam149a
Hsph1	0	0.37383	0.444	0.144	0	7	Hsph1
Unc119b.2	0	0.37348	0.728	0.375	3e-05	7	Unc119b
Tardbp.2	0	0.37347	0.877	0.478	0	7	Tardbp
Hnrnpd.3	0	0.3731	0.938	0.817	0.01818	7	Hnrnpd
Timm17a.1	0	0.37267	0.765	0.348	0	7	Timm17a
Hist1h2bh	0	0.37261	0.469	0.045	0	7	Hist1h2bh
Arsb.4	0	0.37156	0.877	0.51	0.00049	7	Arsb
Glipr1.1	0	0.37111	0.889	0.617	0.01028	7	Glipr1
Magoh.2	0	0.37073	0.815	0.528	0.00716	7	Magoh
Arpc2.2	0	0.36987	1	0.961	3e-05	7	Arpc2
Stip1.1	0	0.36942	0.79	0.409	0	7	Stip1
Pfkp.3	0	0.36905	0.901	0.55	0.00348	7	Pfkp
Fbxo5.1	0	0.36903	0.395	0.056	0	7	Fbxo5
Tmem50b.2	0	0.369	0.852	0.54	0.00118	7	Tmem50b
Nup50	0	0.36889	0.691	0.286	0	7	Nup50
Itprip	0	0.3684	0.617	0.269	0	7	Itprip
Snrpe.3	0	0.3682	0.963	0.864	0.00017	7	Snrpe
Qpct.4	0	0.36812	0.901	0.588	0.02931	7	Qpct
Pdlim7.1	0	0.36755	0.568	0.128	0	7	Pdlim7
Ifi211.2	0	0.36711	0.543	0.135	0	7	Ifi211
Mospd1.1	0	0.36697	0.444	0.153	0	7	Mospd1
Jaml.2	0	0.36611	0.951	0.725	0.03639	7	Jaml
Prrc2a.1	0	0.3658	0.938	0.603	0.00021	7	Prrc2a
Gmnn.7	0	0.36553	0.605	0.269	2e-05	7	Gmnn
Ubash3b.4	0	0.36533	0.704	0.312	0	7	Ubash3b
Dnajb11.1	0	0.36531	0.827	0.494	0.00063	7	Dnajb11
Cnih4.1	0	0.36482	0.84	0.483	2e-05	7	Cnih4
M6pr.5	0	0.3647	0.963	0.814	0.02846	7	M6pr
Psmc1.1	0	0.36296	0.802	0.417	0	7	Psmc1
Plin2.4	0	0.36288	0.877	0.476	0	7	Plin2
Ak6	0	0.36237	0.63	0.292	1e-05	7	Ak6
Fen1.5	0	0.36133	0.63	0.279	0	7	Fen1
Haus5.1	0	0.36109	0.58	0.146	0	7	Haus5
Cmc2.1	0	0.3608	0.667	0.24	0	7	Cmc2
Cct8.2	0	0.36015	0.951	0.755	0.04469	7	Cct8
Tns3.1	0	0.3599	0.654	0.3	5e-05	7	Tns3
Ywhaz	0	0.35983	1	0.938	0.00116	7	Ywhaz
Cbx1	0	0.35969	0.753	0.415	0.00038	7	Cbx1
Hist1h3c.1	0	0.35919	0.494	0.063	0	7	Hist1h3c
Nup107	0	0.35856	0.543	0.146	0	7	Nup107
Pgk1.3	0	0.35815	0.914	0.696	0.03712	7	Pgk1
Slc7a5	0	0.35782	0.494	0.217	0.00022	7	Slc7a5
Kif5b	0	0.35761	0.914	0.672	0.01607	7	Kif5b
Ahsa1.2	0	0.35746	0.778	0.44	0.00028	7	Ahsa1
Ubb.2	0	0.35634	1	0.957	0.00494	7	Ubb
Ssna1.1	0	0.35619	0.716	0.387	0.00027	7	Ssna1
Pcbp1.1	0	0.35602	0.988	0.87	0.00125	7	Pcbp1
Hist1h2bj.1	0	0.35596	0.481	0.076	0	7	Hist1h2bj
Nde1.2	0	0.35492	0.679	0.225	0	7	Nde1
Rer1.1	0	0.35489	0.864	0.641	0.01755	7	Rer1
Rbl1.1	0	0.35469	0.58	0.186	0	7	Rbl1
Kif2c.1	0	0.35446	0.457	0.061	0	7	Kif2c
Dnmt1.6	0	0.3541	0.679	0.332	0.00198	7	Dnmt1
Tbc1d31	0	0.35377	0.506	0.192	0	7	Tbc1d31
Iqgap3.1	0	0.35332	0.481	0.076	0	7	Iqgap3
Hnrnpf.2	0	0.35282	0.975	0.906	0.00316	7	Hnrnpf
Nuf2.1	0	0.35199	0.506	0.07	0	7	Nuf2
Gm4316.1	0	0.35087	0.432	0.154	0	7	Gm4316
Sp100	0	0.35072	0.753	0.469	0.00852	7	Sp100
Rad50	0	0.35069	0.667	0.317	0	7	Rad50
Sgk1.4	0	0.34873	0.556	0.272	0.00435	7	Sgk1
U2af1.2	0	0.34869	0.975	0.752	0.00855	7	U2af1
Swi5	0	0.34864	0.951	0.753	0.00137	7	Swi5
Snrpc.1	0	0.34846	0.901	0.615	0.0007	7	Snrpc
Luc7l3	0	0.34632	0.802	0.483	0.00088	7	Luc7l3
Mxd3.1	0	0.34619	0.383	0.053	0	7	Mxd3
Hsp90ab1.2	0	0.34492	1	0.981	0.00238	7	Hsp90ab1
Mrpl28.3	0	0.34469	0.765	0.392	0	7	Mrpl28
Atp5a1.1	0	0.34416	0.988	0.871	0.01108	7	Atp5a1
Spop.2	0	0.34386	0.815	0.492	0.00036	7	Spop
Ptbp1.1	0	0.34349	0.914	0.595	0.00027	7	Ptbp1
Tlr11.3	0	0.34331	0.63	0.197	0	7	Tlr11
Clic1.2	0	0.34239	0.963	0.896	0.04382	7	Clic1
Atp5o.2	0	0.34174	0.963	0.771	0.00117	7	Atp5o
Eif2s1.3	0	0.34147	0.889	0.609	0.04774	7	Eif2s1
Hnrnpa0	0	0.34089	0.975	0.772	0.00195	7	Hnrnpa0
Top2b	0	0.34063	0.889	0.565	0.00612	7	Top2b
Ccar1	0	0.34037	0.765	0.497	0.02264	7	Ccar1
Vamp3.1	0	0.33976	0.728	0.383	0.0002	7	Vamp3
Mrpl4.1	0	0.33953	0.79	0.491	0.00145	7	Mrpl4
Hist1h3f.1	0	0.3394	0.444	0.103	0	7	Hist1h3f
Parpbp.1	0	0.33901	0.383	0.045	0	7	Parpbp
Mrpl22	0	0.33873	0.642	0.246	0	7	Mrpl22
Sdf2l1.3	0	0.33864	0.926	0.677	0.00606	7	Sdf2l1
Ywhag.2	0	0.33787	0.889	0.617	0.00443	7	Ywhag
Gm49336.1	0	0.33729	0.543	0.267	0.00786	7	Gm49336
Tpr	0	0.33654	0.975	0.769	0.01206	7	Tpr
Ccnf.1	0	0.33565	0.519	0.098	0	7	Ccnf
Sh3gl1	0	0.33547	0.642	0.308	0.00013	7	Sh3gl1
Hdac1.1	0	0.33542	0.864	0.561	0.02929	7	Hdac1
Srrt	0	0.33459	0.84	0.462	0.00015	7	Srrt
Rnaseh2b.2	0	0.33454	0.667	0.272	0	7	Rnaseh2b
Rfc5.6	0	0.33424	0.667	0.235	0	7	Rfc5
Rex1bd.1	0	0.33392	0.79	0.516	0.03125	7	Rex1bd
Snrpf.3	0	0.33363	0.988	0.842	0.00919	7	Snrpf
Gipc1.1	0	0.33323	0.605	0.237	0	7	Gipc1
Srp19.2	0	0.3332	0.79	0.453	0.00408	7	Srp19
Sfr1.2	0	0.33243	0.84	0.522	0.00375	7	Sfr1
Znrd1.2	0	0.33225	0.852	0.562	0.00578	7	Znrd1
Socs1	0	0.3318	0.272	0.081	0.00017	7	Socs1
Sf3b2.1	0	0.33139	0.975	0.767	0.0261	7	Sf3b2
Hk3.1	0	0.33135	0.494	0.136	0	7	Hk3
Cdc5l	0	0.33118	0.889	0.55	0.00171	7	Cdc5l
H2-Q6.2	0	0.33099	0.79	0.498	0.00506	7	H2-Q6
Wdr1.2	0	0.33044	1	0.895	0.03628	7	Wdr1
Gapdh.2	0	0.33008	0.988	0.926	0.01133	7	Gapdh
Esf1	0	0.32958	0.642	0.251	0	7	Esf1
Cbfb.2	0	0.32942	0.84	0.54	0.002	7	Cbfb
Kif18b.1	0	0.32923	0.469	0.054	0	7	Kif18b
Slbp.6	0	0.32913	0.716	0.396	0.00388	7	Slbp
Gnb2.1	0	0.32859	0.975	0.906	0.0022	7	Gnb2
Psmd14.1	0	0.32848	0.926	0.581	0.00084	7	Psmd14
Prpf19.2	0	0.32723	0.778	0.467	0.01058	7	Prpf19
Cct7.1	0	0.3271	0.926	0.678	0.03187	7	Cct7
Ptges3.2	0	0.32662	0.951	0.727	0.01338	7	Ptges3
Ppig	0	0.32653	0.951	0.654	0.00052	7	Ppig
Usp39	0	0.32648	0.568	0.227	0	7	Usp39
Zc3h15	0	0.32597	0.815	0.541	0.04901	7	Zc3h15
Bex3.4	0	0.32365	0.815	0.526	0.0467	7	Bex3
Ngdn	0	0.32317	0.753	0.457	0.00956	7	Ngdn
Crip1.3	0	0.32316	1	0.958	0.04058	7	Crip1
Cox7c.3	0	0.32184	1	0.928	0.02027	7	Cox7c
Lsm4.2	0	0.32125	0.963	0.78	0.01535	7	Lsm4
Topbp1.5	0	0.32087	0.691	0.298	0	7	Topbp1
Slc25a24	0	0.32067	0.568	0.145	0	7	Slc25a24
Magohb.1	0	0.32046	0.704	0.322	0	7	Magohb
Ubl4a	0	0.32035	0.654	0.268	0	7	Ubl4a
Rnf126.1	0	0.32026	0.741	0.382	8e-05	7	Rnf126
Snhg12	0	0.31967	0.605	0.29	0.00184	7	Snhg12
Erp44.1	0	0.31949	0.802	0.455	6e-05	7	Erp44
Babam1.1	0	0.31934	0.84	0.49	0.00076	7	Babam1
Lnpk	0	0.31902	0.395	0.107	0	7	Lnpk
Tsn	0	0.31756	0.84	0.526	0.0054	7	Tsn
Txndc16.1	0	0.31735	0.494	0.207	0.00028	7	Txndc16
Alg8	0	0.31708	0.543	0.151	0	7	Alg8
Reep5.3	0	0.31705	1	0.771	0.04624	7	Reep5
Gas2l3	0	0.31653	0.407	0.082	0	7	Gas2l3
Cdkn2c.1	0	0.31638	0.531	0.128	0	7	Cdkn2c
Tinf2	0	0.31608	0.617	0.262	0	7	Tinf2
Ssbp3	0	0.31557	0.568	0.203	0	7	Ssbp3
Cenpp.1	0	0.31527	0.432	0.084	0	7	Cenpp
Sf3a2.1	0	0.31523	0.753	0.446	0.00163	7	Sf3a2
Rcbtb2.1	0	0.31499	0.593	0.268	8e-05	7	Rcbtb2
Txnl1.1	0	0.31497	0.852	0.563	0.04238	7	Txnl1
Pcbd2.2	0	0.31454	0.778	0.431	8e-05	7	Pcbd2
Gnai3	0	0.3144	0.753	0.375	2e-05	7	Gnai3
Frg1.1	0	0.31425	0.802	0.502	0.03483	7	Frg1
Nfyb.1	0	0.31405	0.593	0.228	0	7	Nfyb
Psma1.1	0	0.31362	0.938	0.688	0.01243	7	Psma1
Higd1a.1	0	0.31326	0.827	0.478	0.00277	7	Higd1a
Cbx5.5	0	0.31289	0.63	0.262	0	7	Cbx5
Ppp2r3c	0	0.31268	0.654	0.257	0	7	Ppp2r3c
Arhgap19.1	0	0.31238	0.395	0.088	0	7	Arhgap19
Hnrnpul1.3	0	0.31195	0.889	0.574	0.00478	7	Hnrnpul1
Bub1.1	0	0.31092	0.506	0.107	0	7	Bub1
Ly9	0	0.31041	0.432	0.121	0	7	Ly9
Tcof1.1	0	0.31011	0.716	0.318	0	7	Tcof1
Dnajc10.1	0	0.30995	0.63	0.28	0	7	Dnajc10
Lrrc1.1	0	0.30943	0.432	0.103	0	7	Lrrc1
Ddb1.1	0	0.30929	0.84	0.457	0.00062	7	Ddb1
Hspa14	0	0.30919	0.765	0.38	8e-05	7	Hspa14
Clspn.5	0	0.30903	0.543	0.131	0	7	Clspn
Cops2	0	0.30872	0.753	0.403	0.00159	7	Cops2
Hist1h2ac.1	0	0.30854	0.407	0.08	0	7	Hist1h2ac
Sdhd.1	0	0.30806	0.852	0.55	0.01167	7	Sdhd
Kmt5a	0	0.30674	0.852	0.482	3e-05	7	Kmt5a
Larp7.1	0	0.30667	0.765	0.358	0	7	Larp7
Spdl1	0	0.30636	0.346	0.055	0	7	Spdl1
Ndufb9.1	0	0.30575	0.938	0.732	0.04191	7	Ndufb9
Smu1	0	0.30527	0.778	0.448	0.00018	7	Smu1
Nup88	0	0.30512	0.716	0.361	0.00015	7	Nup88
Maz.2	0	0.30493	0.827	0.531	0.02045	7	Maz
Tcf19.5	0	0.30489	0.568	0.207	0	7	Tcf19
Eif1ax	0	0.30487	0.704	0.332	3e-05	7	Eif1ax
Cntrl.2	0	0.30486	0.827	0.496	0.00843	7	Cntrl
Impa2.1	0	0.3037	0.642	0.237	0	7	Impa2
Fam102b.2	0	0.30327	0.556	0.227	1e-05	7	Fam102b
Rab10.4	0	0.3032	0.914	0.634	0.0364	7	Rab10
Fkbp3.1	0	0.3027	0.852	0.466	0.00026	7	Fkbp3
Kif14.1	0	0.30199	0.37	0.049	0	7	Kif14
Mrpl57.2	0	0.30197	0.852	0.584	0.04992	7	Mrpl57
Mfsd14a.2	0	0.30134	0.79	0.367	0	7	Mfsd14a
Pnn.1	0	0.30127	0.765	0.46	0.00851	7	Pnn
Lrrc40	0	0.30115	0.506	0.144	0	7	Lrrc40
Sf3b4.1	0	0.30102	0.79	0.441	0.00108	7	Sf3b4
Gpr33.1	0	0.30098	0.309	0.095	3e-05	7	Gpr33
Ruvbl1	0	0.30082	0.642	0.355	0.00718	7	Ruvbl1
Ppp1r2.1	0	0.30053	0.926	0.595	0.0147	7	Ppp1r2
Fmnl2.6	0	0.30038	0.728	0.367	0.00239	7	Fmnl2
Gm10282.1	0	0.30009	0.494	0.124	0	7	Gm10282
Nasp.6	0	0.30003	0.716	0.356	0.0006	7	Nasp
Ilf2.1	0	0.29981	0.704	0.36	0.00066	7	Ilf2
0610010K14Rik.2	0	0.29956	0.852	0.461	0.00011	7	0610010K14Rik
Creb1	0	0.29937	0.704	0.304	0	7	Creb1
Hells.5	0	0.29916	0.654	0.221	0	7	Hells
Nek6.3	0	0.29886	0.617	0.279	8e-05	7	Nek6
Zfp207	0	0.29875	0.877	0.51	0.01164	7	Zfp207
Ranbp3	0	0.29823	0.654	0.34	0.00428	7	Ranbp3
Tor1a.2	0	0.29812	0.741	0.478	0.01917	7	Tor1a
Dcaf15	0	0.29803	0.494	0.144	0	7	Dcaf15
Arhgap18.2	0	0.29747	0.889	0.587	0.00394	7	Arhgap18
Fam91a1	0	0.29735	0.654	0.336	0.00946	7	Fam91a1
Sptbn1.1	0	0.29702	0.728	0.316	0	7	Sptbn1
Derl1.1	0	0.29669	0.827	0.501	0.0339	7	Derl1
Puf60	0	0.29644	0.852	0.609	0.04348	7	Puf60
Tlnrd1.1	0	0.29593	0.531	0.174	0	7	Tlnrd1
Rnf7.1	0	0.29563	0.84	0.461	0.00355	7	Rnf7
Pgp	0	0.29482	0.58	0.253	1e-05	7	Pgp
Selenos.2	0	0.29409	0.926	0.565	0.0034	7	Selenos
Coa3.1	0	0.29387	0.815	0.466	0.00473	7	Coa3
Ttc39a.7	0	0.29363	0.556	0.173	0	7	Ttc39a
Cacybp.1	0	0.29344	0.815	0.461	0.00182	7	Cacybp
Rad51ap1.2	0	0.29278	0.457	0.124	0	7	Rad51ap1
Atad2b	0	0.29271	0.691	0.375	0.01825	7	Atad2b
Haus4.2	0	0.29266	0.556	0.184	0	7	Haus4
Arap1.2	0	0.29243	0.556	0.211	0	7	Arap1
Kcmf1.1	0	0.29167	0.827	0.492	0.00056	7	Kcmf1
Cd8a.7	0	0.29153	0.543	0.142	0	7	Cd8a
Commd1.1	0	0.29143	0.815	0.486	0.02864	7	Commd1
Pdia5.1	0	0.29105	0.42	0.095	0	7	Pdia5
Ing1	0	0.29079	0.63	0.226	0	7	Ing1
Ppil1	0	0.29031	0.494	0.17	0	7	Ppil1
Rtca	0	0.29026	0.679	0.323	0.0001	7	Rtca
Tmx3	0	0.2901	0.654	0.362	0.01461	7	Tmx3
Lcorl	0	0.28979	0.494	0.178	0	7	Lcorl
Taf1d.1	0	0.28956	0.889	0.57	0.013	7	Taf1d
Cfl1.2	0	0.28954	1	0.978	0.00331	7	Cfl1
Snrpa1.2	0	0.28856	0.741	0.447	0.02552	7	Snrpa1
Stil.1	0	0.2884	0.407	0.069	0	7	Stil
Prpsap1	0	0.2883	0.667	0.373	0.03119	7	Prpsap1
G2e3	0	0.28814	0.42	0.07	0	7	G2e3
Klhl6	0	0.28808	0.481	0.167	0	7	Klhl6
Prss30.1	0	0.28756	0.556	0.292	0.03179	7	Prss30
Pmepa1.3	0	0.28736	0.79	0.46	0.00551	7	Pmepa1
Psmd13	0	0.28687	0.852	0.608	0.04111	7	Psmd13
Cdc34	0	0.28616	0.741	0.389	0.00279	7	Cdc34
Psmd7	0	0.28549	0.79	0.473	0.00443	7	Psmd7
Cdk5rap2	0	0.28531	0.432	0.137	0	7	Cdk5rap2
Ppm1k.1	0	0.28451	0.568	0.209	0	7	Ppm1k
Actl6a	0	0.28413	0.691	0.351	0.00208	7	Actl6a
Pin1	0	0.284	0.778	0.433	0.00221	7	Pin1
Eef1b2.5	0	0.2839	1	0.959	0.00406	7	Eef1b2
Pygo2	0	0.28342	0.506	0.185	0	7	Pygo2
Gna15.1	0	0.28331	0.432	0.144	0	7	Gna15
Srsf4.1	0	0.28311	0.741	0.349	1e-05	7	Srsf4
Hspbp1.1	0	0.28237	0.654	0.314	0.00104	7	Hspbp1
Mprip.1	0	0.28214	0.679	0.28	0	7	Mprip
Hnrnpr	0	0.28213	0.79	0.431	0.00184	7	Hnrnpr
Mrpl51.1	0	0.28183	0.691	0.369	0.00203	7	Mrpl51
Mtmr14.2	0	0.28101	0.716	0.435	0.04447	7	Mtmr14
Csrp2	0	0.28099	0.481	0.134	0	7	Csrp2
Rpf2	0	0.28086	0.617	0.26	0	7	Rpf2
Pmf1.3	0	0.27994	0.667	0.32	6e-05	7	Pmf1
Cdk2ap2.4	0	0.27986	0.914	0.611	0.00934	7	Cdk2ap2
Odf2.1	0	0.27985	0.568	0.192	0	7	Odf2
Usp5	0	0.27957	0.605	0.258	0.00014	7	Usp5
Rpp30	0	0.27887	0.556	0.194	0	7	Rpp30
Aip.1	0	0.27875	0.741	0.433	0.00447	7	Aip
Bud23	0	0.27854	0.642	0.33	0.003	7	Bud23
Trim30a.3	0	0.2779	0.778	0.373	6e-05	7	Trim30a
Pbrm1.2	0	0.27775	0.864	0.522	0.02378	7	Pbrm1
Sms.1	0	0.2777	0.802	0.487	0.01906	7	Sms
Creld2.1	0	0.27681	0.765	0.408	0.00027	7	Creld2
Mrpl12.1	0	0.27618	0.815	0.493	0.01767	7	Mrpl12
Cggbp1.1	0	0.2759	0.827	0.496	0.03462	7	Cggbp1
Naa25	0	0.27581	0.481	0.215	0.0072	7	Naa25
Aurkaip1	0	0.27513	0.914	0.625	0.03996	7	Aurkaip1
Kntc1.1	0	0.2751	0.37	0.077	0	7	Kntc1
Ormdl2	0	0.27502	0.667	0.3	1e-05	7	Ormdl2
Ncapd3.2	0	0.27484	0.593	0.221	0	7	Ncapd3
Timm50	0	0.27478	0.716	0.382	0.0079	7	Timm50
Gmfb.1	0	0.27473	0.667	0.324	0.00038	7	Gmfb
Mgat4b	0	0.27471	0.519	0.183	0	7	Mgat4b
Hist1h3i	0	0.27401	0.358	0.039	0	7	Hist1h3i
Rwdd1	0	0.27239	0.864	0.565	0.01283	7	Rwdd1
Cenpc1	0	0.2712	0.432	0.108	0	7	Cenpc1
Alms1.1	0	0.27116	0.42	0.13	0	7	Alms1
Rad23a	0	0.27087	0.815	0.485	0.00485	7	Rad23a
Rhno1.1	0	0.27071	0.494	0.144	0	7	Rhno1
Fgd2.3	0	0.27038	0.963	0.653	0.04969	7	Fgd2
Nmral1.3	0	0.27031	0.617	0.284	0.00039	7	Nmral1
Wbp4	0	0.26992	0.728	0.371	0.00074	7	Wbp4
Ppih	0	0.26986	0.531	0.235	9e-05	7	Ppih
Nubp1.2	0	0.26973	0.827	0.515	0.04194	7	Nubp1
Neil3.1	0	0.26956	0.333	0.092	0	7	Neil3
Cdk14.2	0	0.26923	0.667	0.32	0.00103	7	Cdk14
Epsti1.6	0	0.26888	0.914	0.468	0	7	Epsti1
Stub1.1	0	0.26849	0.778	0.423	0.00084	7	Stub1
Scaf11.2	0	0.26835	0.901	0.558	0.0317	7	Scaf11
Tagap.3	0	0.26747	0.642	0.282	0.0002	7	Tagap
Lockd.1	0	0.26724	0.407	0.102	0	7	Lockd
Mppe1	0	0.26714	0.506	0.193	1e-05	7	Mppe1
Brd7	0	0.26702	0.741	0.348	7e-05	7	Brd7
Supt3	0	0.26636	0.617	0.209	0	7	Supt3
Nup205	0	0.26633	0.494	0.192	2e-05	7	Nup205
Mns1.1	0	0.26611	0.383	0.117	0	7	Mns1
Lemd2	0	0.26604	0.667	0.361	0.03128	7	Lemd2
Fam83d	0	0.26578	0.235	0.019	0	7	Fam83d
Pole3	0	0.26565	0.531	0.185	0	7	Pole3
Elavl1	0	0.26509	0.84	0.553	0.04891	7	Elavl1
Smn1	0	0.26386	0.654	0.286	1e-05	7	Smn1
Mtmr10	0	0.2635	0.284	0.085	0.0001	7	Mtmr10
Hpf1.2	0	0.26326	0.753	0.381	0.00056	7	Hpf1
Cdc25a	0	0.26191	0.531	0.181	0	7	Cdc25a
Trappc4.2	0	0.26187	0.802	0.499	0.02662	7	Trappc4
Brix1	0	0.26177	0.753	0.36	2e-05	7	Brix1
Cdk19	0	0.26082	0.531	0.205	1e-05	7	Cdk19
Vars.1	0	0.25981	0.84	0.524	0.00684	7	Vars
Rad51.2	0	0.25967	0.42	0.126	0	7	Rad51
Larp1b	0	0.25946	0.568	0.276	0.00364	7	Larp1b
Sf3a1	0	0.25933	0.679	0.371	0.00721	7	Sf3a1
Inip	0	0.25915	0.543	0.204	0	7	Inip
Rsrc1	0	0.25782	0.593	0.304	0.01454	7	Rsrc1
Mrpl13.1	0	0.25726	0.704	0.344	0.00085	7	Mrpl13
Lars	0	0.25644	0.753	0.384	0.0004	7	Lars
Slc25a10	0	0.25638	0.519	0.187	0	7	Slc25a10
Ercc6l	0	0.25575	0.407	0.098	0	7	Ercc6l
Zranb2	0	0.25519	0.778	0.416	0.0024	7	Zranb2
Scarb2	0	0.25514	0.741	0.377	0.00451	7	Scarb2
Adpgk	0	0.25434	0.543	0.254	0.00109	7	Adpgk
Rdm1.1	0	0.254	0.42	0.144	1e-05	7	Rdm1
Sigmar1.1	0	0.2538	0.543	0.233	8e-05	7	Sigmar1
Efcab11	0	0.25366	0.346	0.038	0	7	Efcab11
Kctd20.1	0	0.25356	0.605	0.29	0.00573	7	Kctd20
Dynlt1b.1	0	0.25168	0.617	0.297	0.0051	7	Dynlt1b
Tfdp1.1	0	0.25128	0.58	0.296	0.03066	7	Tfdp1
Rcc1.1	0	0.2511	0.457	0.164	1e-05	7	Rcc1
Serpinb8	0	0.25106	0.296	0.044	0	7	Serpinb8
Dohh.1	0	0.25106	0.704	0.331	0.00072	7	Dohh
Ctla4.1	0	0.25075	0.309	0.078	0	7	Ctla4
Cpq.1	0	0.25052	0.531	0.212	2e-05	7	Cpq
Riox1	0	0.25043	0.383	0.09	0	7	Riox1
Rpl35a	0	-0.25527	1	0.985	0.00541	7	Rpl35a
Rpl32.3	0	-0.25637	0.975	0.975	0.03787	7	Rpl32
Rpl21.5	0	-0.26133	1	0.98	0.01469	7	Rpl21
Rpl19.3	0	-0.26151	1	0.985	0.00161	7	Rpl19
Rpl18a.1	0	-0.2658	1	0.979	0.0064	7	Rpl18a
Rpl30	0	-0.28446	1	0.979	0.00475	7	Rpl30
Rps29	0	-0.28487	1	0.989	0.00038	7	Rps29
Rpl27a.2	0	-0.28813	1	0.984	3e-05	7	Rpl27a
Rpl34.2	0	-0.30152	1	0.974	0.00036	7	Rpl34
Rplp0.3	0	-0.30765	1	0.981	0.00058	7	Rplp0
Rpl17.3	0	-0.31053	0.988	0.979	0.0014	7	Rpl17
Rps6.2	0	-0.31889	1	0.974	0.00568	7	Rps6
Rps8	0	-0.31933	1	0.99	3e-05	7	Rps8
Rpl39	0	-0.32054	1	0.981	0	7	Rpl39
Rps15a.3	0	-0.32122	1	0.977	0	7	Rps15a
Rpl35.2	0	-0.32719	0.988	0.971	9e-05	7	Rpl35
Rpl7	0	-0.32841	1	0.97	0.00228	7	Rpl7
Rpl36.1	0	-0.33327	0.975	0.97	0.00099	7	Rpl36
Rack1.1	0	-0.34497	0.988	0.971	0.00864	7	Rack1
Rps13.3	0	-0.35075	1	0.979	0	7	Rps13
Rpl23.3	0	-0.35534	1	0.986	0	7	Rpl23
Rps7.3	0	-0.36016	1	0.979	0	7	Rps7
Rps12.2	0	-0.36111	0.988	0.982	0.00015	7	Rps12
Rpl26.3	0	-0.36992	1	0.979	0	7	Rpl26
Cd74.2	0	-0.37832	1	0.996	0	7	Cd74
Rps23.1	0	-0.37832	1	0.977	0	7	Rps23
Rps27a.2	0	-0.38222	1	0.983	0	7	Rps27a
Fau.1	0	-0.39094	1	0.993	0	7	Fau
Tpt1.1	0	-0.39336	1	0.987	0	7	Tpt1
Rps24.2	0	-0.4015	0.988	0.984	0	7	Rps24
H2-Eb1.3	0	-0.42213	1	0.992	0	7	H2-Eb1
Rpl38	0	-0.45282	1	0.983	0	7	Rpl38
Rps9.1	0	-0.46243	1	0.984	0	7	Rps9
Trem1.4	0	-0.47083	0	0.243	0.01888	7	Trem1
Rps27.2	0	-0.52422	0.988	0.982	0	7	Rps27
Ffar2.4	0	-0.53142	0.074	0.324	0.03288	7	Ffar2
Vasp.2	0	-0.55678	0.914	0.868	0.0211	7	Vasp
Gm34084.4	0	-0.56889	0.086	0.332	0.0301	7	Gm34084
Ctnnd2.3	0	-0.57246	0.123	0.375	0.01399	7	Ctnnd2
Slc15a3.3	0	-0.5804	0.074	0.351	0.00268	7	Slc15a3
Pygl.3	0	-0.58104	0.074	0.342	0.0064	7	Pygl
Rpl37a.2	0	-0.58548	1	0.987	0	7	Rpl37a
Stk17b.2	0	-0.59775	0.975	0.913	0.0181	7	Stk17b
Ptprc.3	0	-0.59868	0.988	0.965	0.00012	7	Ptprc
Syngr2.4	0	-0.60971	0.975	0.895	0.01411	7	Syngr2
Pim1.5	0	-0.61148	0.963	0.979	0.0041	7	Pim1
Junb.4	0	-0.62227	1	0.989	0.0045	7	Junb
Coq10b.2	0	-0.62863	0.827	0.803	0.00497	7	Coq10b
Rtn1.3	0	-0.62864	0.432	0.586	0.0408	7	Rtn1
Pilrb2.3	0	-0.63691	0.025	0.363	2e-05	7	Pilrb2
Irak2.3	0	-0.66554	0.247	0.466	0.01501	7	Irak2
Litaf.3	0	-0.67828	0.938	0.893	7e-05	7	Litaf
Sulf2.3	0	-0.68185	0.432	0.597	0.00416	7	Sulf2
Akap13.2	0	-0.6997	0.802	0.849	0.00122	7	Akap13
Birc3.2	0	-0.7055	0.469	0.644	0.0422	7	Birc3
Srgn.2	0	-0.70649	0.988	0.975	0	7	Srgn
Clec4a2.3	0	-0.70817	0.049	0.374	6e-05	7	Clec4a2
Siglece.4	0	-0.70968	0.025	0.381	0	7	Siglece
Cd33.3	0	-0.7162	0.025	0.369	1e-05	7	Cd33
Ms4a6b.4	0	-0.72055	0.148	0.451	8e-05	7	Ms4a6b
B4galt6.2	0	-0.726	0.062	0.417	1e-05	7	B4galt6
Lpp.1	0	-0.73012	0.247	0.476	0.0074	7	Lpp
Limd2.4	0	-0.73165	0.827	0.786	0.0115	7	Limd2
Ggta1.2	0	-0.74865	0.235	0.46	0.01194	7	Ggta1
Irf2bp2.3	0	-0.74904	0.679	0.735	0.01093	7	Irf2bp2
Syk.2	0	-0.74948	0.605	0.686	0.02199	7	Syk
Rab20.2	0	-0.75686	0.259	0.474	0.02164	7	Rab20
Neurl3.3	0	-0.76035	0.827	0.786	0.01002	7	Neurl3
Sema7a.2	0	-0.76136	0.173	0.417	0.02067	7	Sema7a
Fgr.2	0	-0.76216	0.185	0.478	0.0001	7	Fgr
Pde4b.3	0	-0.7648	0.901	0.924	0	7	Pde4b
Mcemp1.2	0	-0.7652	0.049	0.351	0.00058	7	Mcemp1
Wfdc17.3	0	-0.76549	0.025	0.278	0.01773	7	Wfdc17
Arap2.2	0	-0.76558	0.111	0.414	0.00093	7	Arap2
Jak2.1	0	-0.7674	0.877	0.862	0.01322	7	Jak2
Atp6v0c.4	0	-0.76936	0.877	0.89	5e-05	7	Atp6v0c
Nfkbie.4	0	-0.77846	0.568	0.676	0.01779	7	Nfkbie
App.3	0	-0.78048	0.42	0.623	0.00045	7	App
Zeb2.3	0	-0.79796	0.049	0.385	3e-05	7	Zeb2
Cd300c2.3	0	-0.80545	0.407	0.635	4e-05	7	Cd300c2
Epcam.3	0	-0.80577	0.148	0.435	0.00125	7	Epcam
Kdm6b.3	0	-0.80976	0.877	0.876	0.00911	7	Kdm6b
Tmem131.1	0	-0.81185	0.815	0.831	0.00031	7	Tmem131
Ly86.5	0	-0.81306	0.815	0.81	1e-05	7	Ly86
Itgam.5	0	-0.81356	0.049	0.387	2e-05	7	Itgam
Arid5a.2	0	-0.82225	0.272	0.486	0.03285	7	Arid5a
Dennd4a.4	0	-0.83193	0.889	0.885	0.01039	7	Dennd4a
Gsn.3	0	-0.83342	0.926	0.896	0	7	Gsn
Elmsan1.2	0	-0.84794	0.444	0.595	0.04387	7	Elmsan1
Tmem176b.5	0	-0.86389	0.062	0.33	0.01736	7	Tmem176b
Arf4.2	0	-0.86435	0.901	0.903	0	7	Arf4
Bcl2a1d.4	0	-0.86962	0.802	0.785	0.00585	7	Bcl2a1d
Stat4.2	0	-0.87179	0.123	0.445	4e-05	7	Stat4
Nabp1.3	0	-0.87867	0.309	0.532	0.01395	7	Nabp1
Nfe2l2.4	0	-0.88486	0.778	0.78	0.003	7	Nfe2l2
Gngt2.3	0	-0.88493	0.494	0.706	0	7	Gngt2
Plek.3	0	-0.88545	0.938	0.914	2e-05	7	Plek
Btg1.4	0	-0.90101	1	0.969	1e-05	7	Btg1
Pltp.3	0	-0.90376	0.049	0.361	0.00024	7	Pltp
Map3k14.3	0	-0.90609	0.432	0.632	0.00035	7	Map3k14
Ncf2.4	0	-0.92007	0.272	0.59	0	7	Ncf2
Emb.5	0	-0.92415	0.37	0.575	7e-05	7	Emb
Traf1.3	0	-0.93088	0.617	0.732	0.00287	7	Traf1
Ifi30.6	0	-0.93349	1	0.944	0	7	Ifi30
Fosl2.4	0	-0.93595	0.506	0.669	0.00073	7	Fosl2
H2-Oa.3	0	-0.93618	0.815	0.833	0	7	H2-Oa
Ms4a6c.7	0	-0.95795	0.778	0.775	7e-05	7	Ms4a6c
Ctss.4	0	-0.97072	0.926	0.922	0	7	Ctss
Sirpa.3	0	-0.97942	0.049	0.47	0	7	Sirpa
Snhg15.4	0	-0.97958	0.593	0.686	0.00033	7	Snhg15
Cfp.5	0	-0.9998	0.556	0.694	0.00026	7	Cfp
Ifrd1.4	0	-1.00821	0.852	0.928	0	7	Ifrd1
Il2rg.3	0	-1.04657	0.272	0.648	0	7	Il2rg
Ctsz.2	0	-1.05109	0.864	0.896	0	7	Ctsz
Ctsa.6	0	-1.05308	0.481	0.732	0	7	Ctsa
Mgl2.4	0	-1.0623	0.025	0.293	0.00453	7	Mgl2
Csrnp1.5	0	-1.0897	0.679	0.741	0.00462	7	Csrnp1
Pilra.3	0	-1.10737	0.025	0.457	0	7	Pilra
Nlrp3.3	0	-1.10812	0.321	0.581	1e-05	7	Nlrp3
Lilrb4a.3	0	-1.11014	0.148	0.484	1e-05	7	Lilrb4a
Napsa.6	0	-1.11623	0.914	0.91	0	7	Napsa
Mxd1.1	0	-1.14078	0.185	0.495	3e-05	7	Mxd1
Ccnd2.4	0	-1.14692	0.395	0.589	0.01054	7	Ccnd2
Samsn1.3	0	-1.17206	0.432	0.64	6e-05	7	Samsn1
Cd274.2	0	-1.1791	0.284	0.603	0	7	Cd274
Arl5c.2	0	-1.1803	0.148	0.445	0.00041	7	Arl5c
Rel.3	0	-1.20571	0.926	0.918	0	7	Rel
Ifitm2.5	0	-1.20702	0.864	0.849	0	7	Ifitm2
Csf2rb.4	0	-1.21069	0.654	0.743	0.00921	7	Csf2rb
Socs3.5	0	-1.21367	0.173	0.456	0.00121	7	Socs3
Ccr1.5	0	-1.21904	0.086	0.532	0	7	Ccr1
Irf4.4	0	-1.22218	0.136	0.496	0	7	Irf4
H2-DMb2.6	0	-1.23939	0.704	0.823	0	7	H2-DMb2
Plac8.3	0	-1.2591	0.864	0.874	0	7	Plac8
Ifitm6.5	0	-1.26132	0.481	0.696	0	7	Ifitm6
Bcl2a1b.2	0	-1.26834	0.63	0.763	9e-05	7	Bcl2a1b
Fth1.4	0	-1.35719	0.988	0.982	0	7	Fth1
Cd300a.5	0	-1.36734	0.136	0.615	0	7	Cd300a
Hilpda.4	0	-1.36943	0.136	0.481	0	7	Hilpda
Tnfaip2.4	0	-1.40507	0.654	0.765	2e-05	7	Tnfaip2
Cybb.3	0	-1.41473	0.123	0.61	0	7	Cybb
Mdh2.6	0	-1.41717	0.963	0.933	0	7	Mdh2
Atf3.4	0	-1.44193	0.679	0.823	0	7	Atf3
Tgm2.4	0	-1.4551	0.086	0.553	0	7	Tgm2
Nr4a3.4	0	-1.46197	0.654	0.822	0	7	Nr4a3
Etv3.4	0	-1.47465	0.765	0.843	0	7	Etv3
Ifitm3.4	0	-1.58162	0.864	0.886	0	7	Ifitm3
Tnip3.5	0	-1.60422	0.16	0.454	0.00014	7	Tnip3
Nfkbia.6	0	-1.65163	0.617	0.81	0	7	Nfkbia
Rgs1.4	0	-1.66703	0.802	0.871	0	7	Rgs1
Ccrl2.6	0	-1.67703	0.346	0.658	0	7	Ccrl2
Fcer1g.5	0	-1.72106	0.358	0.7	0	7	Fcer1g
Bhlhe40.3	0	-1.79474	0.691	0.904	0	7	Bhlhe40
Tyrobp.4	0	-1.80161	0.84	0.888	0	7	Tyrobp
Tnfaip3.5	0	-1.86113	0.333	0.661	0	7	Tnfaip3
Mt1.5	0	-1.88533	0.259	0.54	2e-05	7	Mt1
Malt1.3	0	-1.94192	0.667	0.823	0	7	Malt1
Nfkbiz.5	0	-1.95076	0.506	0.654	0.00018	7	Nfkbiz
Cd209a.6	0	-2.06852	0.037	0.51	0	7	Cd209a
Gadd45b.4	0	-2.08328	0.272	0.637	0	7	Gadd45b
Ptgs2.4	0	-2.32406	0.111	0.532	0	7	Ptgs2
Cxcl2.4	0	-2.40508	0.074	0.381	0.00023	7	Cxcl2
Il1b.5	0	-2.88211	0.605	0.831	0	7	Il1b
Il1r2.7	0	-2.96633	0.296	0.807	0	7	Il1r2

## Sheet: Cluster 8 DEGs
Downstream analysis, Cluster 8								The differential gene expression was conduct using Wilcoxon test for cells in each cluster. Multiple testing correction was done with Benjamin-Hochberg method.
	p_val	avg_log2FC	pct.1	pct.2	p_val_adj	cluster	gene
Irf8.8	0	1.61404	1	0.355	0	8	Irf8
Ppt1.8	0	1.57438	1	0.519	0	8	Ppt1
Naaa.8	0	1.48149	1	0.552	0	8	Naaa
Ifi205.7	0	1.45359	0.973	0.339	0	8	Ifi205
Xcr1.8	0	1.3948	0.973	0.242	0	8	Xcr1
Ctla2b.8	0	1.30836	0.849	0.236	0	8	Ctla2b
Txn1.6	0	1.25204	1	0.697	0	8	Txn1
Cst3.7	0	1.20038	1	0.981	0	8	Cst3
Mcm6.6	0	1.18549	0.945	0.344	0	8	Mcm6
Pcna.5	0	1.16931	1	0.544	0	8	Pcna
Ncoa7.7	0	1.12893	0.986	0.553	0	8	Ncoa7
Dut.7	0	1.09636	0.904	0.413	0	8	Dut
Tlr12.8	0	1.0853	0.918	0.2	0	8	Tlr12
Gpr171.7	0	1.08047	0.945	0.424	0	8	Gpr171
Mcm5.7	0	1.06619	0.945	0.335	0	8	Mcm5
Gpr141b.8	0	1.05692	0.877	0.175	0	8	Gpr141b
Rtl8c.5	0	1.0321	0.89	0.51	0	8	Rtl8c
Psap.7	0	1.0297	1	0.968	0	8	Psap
Clec9a.8	0	1.02531	0.945	0.264	0	8	Clec9a
Cxcl9.4	0	1.01378	0.575	0.214	0	8	Cxcl9
Pclaf.8	0	1.00669	0.753	0.239	0	8	Pclaf
Mpeg1.8	0	1.00337	1	0.613	0	8	Mpeg1
Mcm3.7	0	1.0015	0.904	0.383	0	8	Mcm3
Rab7b.8	0	0.99666	0.945	0.218	0	8	Rab7b
Hells.6	0	0.9423	0.836	0.215	0	8	Hells
Rrm2.7	0	0.93885	0.507	0.153	0	8	Rrm2
Ranbp1.6	0	0.93198	0.973	0.723	0	8	Ranbp1
Calm1.6	0	0.92727	1	0.957	0	8	Calm1
Gpr65.6	0	0.92627	0.89	0.422	0	8	Gpr65
Tlr3.8	0	0.89701	0.918	0.232	0	8	Tlr3
Lig1.7	0	0.89054	0.904	0.24	0	8	Lig1
Cycs.5	0	0.88299	0.986	0.814	0	8	Cycs
Ran.6	0	0.86857	1	0.82	0	8	Ran
Agpat3.8	0	0.85086	0.877	0.204	0	8	Agpat3
Mcm4.3	0	0.83536	0.877	0.352	0	8	Mcm4
Qpct.5	0	0.80625	0.959	0.587	0	8	Qpct
Atad2.8	0	0.80601	0.849	0.289	0	8	Atad2
Txndc15.7	0	0.80107	0.877	0.404	0	8	Txndc15
Klf2.6	0	0.7967	0.808	0.396	0	8	Klf2
Mcm7.7	0	0.79364	0.877	0.299	0	8	Mcm7
Atpif1.6	0	0.79251	1	0.91	0	8	Atpif1
Slco3a1.6	0	0.79108	0.959	0.505	0	8	Slco3a1
Uhrf1.6	0	0.78644	0.781	0.2	0	8	Uhrf1
Dctpp1.5	0	0.78403	0.877	0.431	0	8	Dctpp1
Hspd1.4	0	0.78176	0.918	0.621	0	8	Hspd1
Dnmt1.7	0	0.78089	0.918	0.323	0	8	Dnmt1
Cadm1.8	0	0.78068	0.726	0.19	0	8	Cadm1
Rrm1.8	0	0.76614	0.849	0.286	0	8	Rrm1
Ckb.6	0	0.7658	1	0.813	0	8	Ckb
Plpp1.8	0	0.75265	0.781	0.16	0	8	Plpp1
Mcm2.2	0	0.74852	0.849	0.217	0	8	Mcm2
Cyp26b1.8	0	0.74784	0.548	0.138	0	8	Cyp26b1
Gatm.5	0	0.74425	0.932	0.413	0	8	Gatm
Tagln2.6	0	0.74192	1	0.868	0	8	Tagln2
St3gal5.5	0	0.74098	0.89	0.4	0	8	St3gal5
Gm2a.4	0	0.73947	1	0.955	0	8	Gm2a
Nasp.7	0	0.73326	0.932	0.347	0	8	Nasp
Plbd1.5	0	0.73139	1	0.927	0	8	Plbd1
Pomp.6	0	0.72556	1	0.888	0	8	Pomp
Rfc2.5	0	0.72167	0.945	0.406	0	8	Rfc2
Tk1.8	0	0.71833	0.726	0.201	0	8	Tk1
Impdh2.5	0	0.71395	0.959	0.658	0	8	Impdh2
Camk1d.5	0	0.71358	0.986	0.55	0	8	Camk1d
Trim35.8	0	0.71331	0.904	0.397	0	8	Trim35
Oxct1.6	0	0.70436	0.918	0.355	0	8	Oxct1
Dynll2.5	0	0.70225	0.904	0.472	0	8	Dynll2
Ucp2.7	0	0.70045	1	0.94	0	8	Ucp2
Tyms.7	0	0.7001	0.753	0.224	0	8	Tyms
Lgals1.4	0	0.69928	0.918	0.597	0	8	Lgals1
Hnrnpab.6	0	0.69862	0.986	0.851	0	8	Hnrnpab
Alyref.7	0	0.69841	1	0.743	0	8	Alyref
Dbn1.6	0	0.69801	0.849	0.234	0	8	Dbn1
Fkbp4.4	0	0.69685	0.877	0.446	0	8	Fkbp4
Cd36.7	0	0.69095	0.877	0.242	0	8	Cd36
Psmb9.6	0	0.69048	1	0.874	0	8	Psmb9
Pgk1.4	0	0.68855	0.986	0.693	0	8	Pgk1
Uqcrb.4	0	0.68546	0.973	0.81	0	8	Uqcrb
Dek.8	0	0.68411	1	0.788	0	8	Dek
Cdk4.5	0	0.68387	0.904	0.561	0	8	Cdk4
Rpn1.5	0	0.68298	0.959	0.679	0	8	Rpn1
H2-DMb1.5	0	0.67114	0.986	0.881	0	8	H2-DMb1
C1qbp.4	0	0.67062	0.918	0.665	0	8	C1qbp
Tipin.6	0	0.66464	0.836	0.277	0	8	Tipin
Plaat3.5	0	0.66426	0.918	0.467	0	8	Plaat3
Pdia3.6	0	0.66153	1	0.861	0	8	Pdia3
Syce2.2	0	0.65608	0.849	0.222	0	8	Syce2
Btla.6	0	0.65582	0.877	0.414	0	8	Btla
Ttc39a.8	0	0.65013	0.753	0.166	0	8	Ttc39a
Cyfip2.6	0	0.64587	0.932	0.434	0	8	Cyfip2
Dnajc9.5	0	0.6442	0.781	0.248	0	8	Dnajc9
Prdx1.4	0	0.64116	1	0.865	0	8	Prdx1
Rbbp7.3	0	0.63911	0.986	0.721	0	8	Rbbp7
Siva1.2	0	0.63473	0.904	0.387	0	8	Siva1
Ipo5.1	0	0.63266	0.836	0.385	0	8	Ipo5
Slc25a20.3	0	0.63249	0.918	0.594	0	8	Slc25a20
Acadl.5	0	0.63047	0.904	0.532	0	8	Acadl
Cdca7.1	0	0.62887	0.671	0.154	0	8	Cdca7
BC028528.7	0	0.62873	0.863	0.361	0	8	BC028528
Psmb8.5	0	0.62659	0.973	0.907	0	8	Psmb8
Pa2g4.5	0	0.62616	0.945	0.712	0	8	Pa2g4
Rtl8b.4	0	0.62438	0.808	0.29	0	8	Rtl8b
Fkbp1a.4	0	0.6235	0.945	0.663	0	8	Fkbp1a
Gmnn.8	0	0.62339	0.781	0.262	0	8	Gmnn
Gins2.1	0	0.62312	0.658	0.138	0	8	Gins2
Tpi1.4	0	0.62094	0.932	0.564	0	8	Tpi1
Zfp367.4	0	0.61908	0.658	0.142	0	8	Zfp367
Ezh2.8	0	0.61808	0.877	0.381	0	8	Ezh2
Sdad1.4	0	0.61692	0.822	0.357	0	8	Sdad1
Ffar4.5	0	0.61589	0.575	0.142	0	8	Ffar4
Vdac2.4	0	0.61474	0.973	0.806	0	8	Vdac2
Snx2.4	0	0.6129	0.918	0.481	0	8	Snx2
Tifab.5	0	0.61263	0.945	0.574	0	8	Tifab
Psmc3.3	0	0.61254	0.959	0.648	0	8	Psmc3
Commd8.4	0	0.60833	0.959	0.53	0	8	Commd8
Mlec.5	0	0.60763	0.918	0.538	0	8	Mlec
Rab11a.6	0	0.60708	0.945	0.595	0	8	Rab11a
Nudc.6	0	0.60314	0.918	0.638	0	8	Nudc
Rpa2.2	0	0.60098	0.753	0.162	0	8	Rpa2
Topbp1.6	0	0.59936	0.822	0.293	0	8	Topbp1
Fen1.6	0	0.59864	0.726	0.276	0	8	Fen1
Ldha.3	0	0.59698	0.959	0.896	0	8	Ldha
Atp5g3.4	0	0.59571	0.973	0.886	0	8	Atp5g3
Nutf2.3	0	0.59528	0.822	0.498	0	8	Nutf2
Abhd17a.2	0	0.59387	0.904	0.616	0	8	Abhd17a
Ahsa1.3	0	0.59229	0.877	0.437	0	8	Ahsa1
Dtymk.3	0	0.59048	0.877	0.333	0	8	Dtymk
Naga.7	0	0.58689	0.918	0.583	0	8	Naga
Orc6.2	0	0.5856	0.712	0.202	0	8	Orc6
Srsf2.5	0	0.58339	0.973	0.823	0	8	Srsf2
Stt3b.5	0	0.58204	0.877	0.548	0	8	Stt3b
P4hb.4	0	0.5809	0.959	0.781	1e-05	8	P4hb
Anp32b.8	0	0.58006	1	0.84	0	8	Anp32b
Cd81.8	0	0.58005	0.712	0.223	0	8	Cd81
Pgp.1	0	0.57863	0.753	0.246	0	8	Pgp
Fos.5	0	0.57825	1	0.903	0.00159	8	Fos
Eef1b2.6	0	0.57775	0.986	0.96	0	8	Eef1b2
Snrpd1.4	0	0.57753	0.932	0.693	0	8	Snrpd1
Higd1a.2	0	0.57544	0.863	0.478	0	8	Higd1a
Set.4	0	0.57083	1	0.856	0	8	Set
Tmsb10.4	0	0.57029	1	0.985	0	8	Tmsb10
Eif2s1.4	0	0.56634	0.932	0.609	0	8	Eif2s1
Rfc5.7	0	0.56431	0.699	0.236	0	8	Rfc5
Tcf19.6	0	0.56329	0.658	0.205	0	8	Tcf19
Hat1.3	0	0.5598	0.89	0.459	0	8	Hat1
Cdt1.1	0	0.55811	0.726	0.144	0	8	Cdt1
Got2.5	0	0.55502	0.918	0.55	0	8	Got2
Grn.4	0	0.55426	0.986	0.806	0	8	Grn
P2ry14.8	0	0.5532	0.767	0.166	0	8	P2ry14
Tfdp1.2	0	0.55193	0.767	0.288	0	8	Tfdp1
Dnase1l3.6	0	0.54826	0.74	0.363	1e-05	8	Dnase1l3
Naa50.1	0	0.54696	0.836	0.498	2e-05	8	Naa50
E2f1.3	0	0.54267	0.753	0.184	0	8	E2f1
Sumo3.3	0	0.54248	0.904	0.469	0	8	Sumo3
Sept9.5	0	0.53995	0.986	0.641	0	8	Sept9
Prkar2a.4	0	0.53768	0.932	0.548	0.00063	8	Prkar2a
Shtn1.4	0	0.53647	0.959	0.607	0	8	Shtn1
Hspe1.5	0	0.53454	0.986	0.847	0	8	Hspe1
Psip1.6	0	0.53418	0.89	0.417	0	8	Psip1
Paics.4	0	0.53315	0.918	0.542	0	8	Paics
Slc8b1.6	0	0.53264	0.877	0.394	0	8	Slc8b1
Psma4.3	0	0.53228	0.986	0.74	0	8	Psma4
Olfm1.5	0	0.53002	0.685	0.297	0	8	Olfm1
Rfc1.1	0	0.52661	0.863	0.383	0	8	Rfc1
Mrpl42.3	0	0.52611	0.877	0.545	0	8	Mrpl42
Hsp90aa1.7	0	0.52169	1	0.856	6e-05	8	Hsp90aa1
Usp1.7	0	0.52163	0.808	0.343	0	8	Usp1
Rpa1.4	0	0.52156	0.808	0.334	0	8	Rpa1
Arl6ip6	0	0.52042	0.712	0.205	0	8	Arl6ip6
Ptma.8	0	0.5191	1	0.976	0	8	Ptma
Man2b1.3	0	0.51904	0.986	0.85	0.00197	8	Man2b1
Cd8a.8	0	0.51608	0.616	0.141	0	8	Cd8a
Suz12.6	0	0.51396	0.863	0.421	0	8	Suz12
Phb2.1	0	0.51106	0.932	0.672	3e-05	8	Phb2
Rgs10.7	0	0.51093	0.973	0.788	1e-05	8	Rgs10
Rbbp4.6	0	0.51039	0.932	0.604	0	8	Rbbp4
Agpat5.2	0	0.50982	0.712	0.307	0	8	Agpat5
Psme1.5	0	0.50922	1	0.947	0	8	Psme1
Gm6377.5	0	0.5079	0.973	0.725	2e-05	8	Gm6377
Slc25a5.3	0	0.50489	0.973	0.869	1e-05	8	Slc25a5
Smc2.8	0	0.50264	0.712	0.289	0	8	Smc2
Asf1b.8	0	0.50184	0.644	0.186	0	8	Asf1b
Ube2n.2	0	0.50084	0.945	0.679	0	8	Ube2n
Mrpl28.4	0	0.49977	0.849	0.39	0	8	Mrpl28
Hsp90ab1.3	0	0.49888	1	0.981	0	8	Hsp90ab1
Tbca.4	0	0.49775	0.973	0.8	0	8	Tbca
Npm1.3	0	0.49717	1	0.934	8e-05	8	Npm1
Hmgn1.5	0	0.49697	0.973	0.725	0	8	Hmgn1
Ptms.5	0	0.49634	1	0.878	0.01067	8	Ptms
Snu13.2	0	0.49631	0.959	0.746	2e-05	8	Snu13
Snx22.2	0	0.49518	0.671	0.141	0	8	Snx22
Actb.4	0	0.49212	1	0.999	0	8	Actb
Plp2.4	0	0.49151	0.849	0.542	0.00154	8	Plp2
Dhfr.1	0	0.49144	0.575	0.111	0	8	Dhfr
Actr3.3	0	0.49139	1	0.964	0	8	Actr3
Mtch2.2	0	0.49093	0.89	0.543	0	8	Mtch2
Aif1.5	0	0.4886	0.973	0.687	1e-05	8	Aif1
Nelfe.2	0	0.48773	0.849	0.432	0	8	Nelfe
Anxa1.3	0	0.48701	0.973	0.703	1e-05	8	Anxa1
Rif1.1	0	0.48662	0.753	0.281	0	8	Rif1
Slbp.7	0	0.48552	0.781	0.395	0	8	Slbp
Isyna1.3	0	0.48122	0.904	0.51	0	8	Isyna1
H2afz.6	0	0.47726	1	0.955	0.0014	8	H2afz
Tap1.6	0	0.47693	0.973	0.721	2e-05	8	Tap1
Wdfy4.5	0	0.47635	0.986	0.885	0.00237	8	Wdfy4
Cisd1	0	0.47497	0.795	0.332	0	8	Cisd1
Ppp1r11.4	0	0.474	0.932	0.713	4e-05	8	Ppp1r11
Stat1.4	0	0.47333	0.863	0.595	0.00381	8	Stat1
Atg3.1	0	0.4727	0.932	0.603	0	8	Atg3
Bex3.5	0	0.47162	0.849	0.526	2e-05	8	Bex3
Ppia.5	0	0.47162	1	0.968	0	8	Ppia
Selenow.4	0	0.47088	0.904	0.706	0.01293	8	Selenow
Rtn4.6	0	0.47068	0.986	0.741	1e-05	8	Rtn4
Casp6.5	0	0.46927	0.795	0.272	0	8	Casp6
Zfp706.3	0	0.469	0.959	0.687	0	8	Zfp706
Pi4k2a.8	0	0.46869	0.795	0.373	0	8	Pi4k2a
Psmb7.2	0	0.46862	0.918	0.583	0	8	Psmb7
Mif.3	0	0.4682	0.973	0.814	0.00037	8	Mif
Uchl3	0	0.46791	0.849	0.422	0	8	Uchl3
Tbxas1.3	0	0.46735	0.808	0.365	0	8	Tbxas1
Ppa1.1	0	0.46615	0.767	0.362	0	8	Ppa1
AI506816.5	0	0.46406	0.753	0.399	9e-05	8	AI506816
Rala.8	0	0.46401	0.945	0.633	2e-05	8	Rala
Mrpl18.4	0	0.46251	0.89	0.475	0	8	Mrpl18
Sgk1.5	0	0.4625	0.562	0.273	0.01232	8	Sgk1
Rad51.3	0	0.46207	0.521	0.123	0	8	Rad51
Ssrp1.6	0	0.46206	0.904	0.565	1e-05	8	Ssrp1
Mctp1.4	0	0.46161	0.863	0.408	0	8	Mctp1
Ybx3.3	0	0.4613	0.849	0.571	0.004	8	Ybx3
Dkc1	0	0.46107	0.712	0.29	0	8	Dkc1
Pkm.4	0	0.46062	0.986	0.841	0.00124	8	Pkm
Hspa8.3	0	0.46062	1	0.971	0.0001	8	Hspa8
Ncl.2	0	0.45994	0.986	0.891	0.00416	8	Ncl
Cct6a.1	0	0.45881	0.932	0.655	0.00023	8	Cct6a
Apex1.2	0	0.45759	0.781	0.395	1e-05	8	Apex1
Mrpl12.2	0	0.45663	0.877	0.492	0	8	Mrpl12
Chaf1a	0	0.45645	0.658	0.173	0	8	Chaf1a
Fdps.4	0	0.45225	0.89	0.58	0.00128	8	Fdps
Anapc5.3	0	0.45057	0.849	0.52	1e-05	8	Anapc5
Srm.1	0	0.45032	0.671	0.291	0	8	Srm
Itgae.6	0	0.45032	0.849	0.591	0.04286	8	Itgae
Gps1.2	0	0.44927	0.849	0.401	0	8	Gps1
Eif5a.3	0	0.44916	1	0.906	0.01533	8	Eif5a
Uqcr11.4	0	0.44824	0.973	0.8	0	8	Uqcr11
Cks1b.6	0	0.4482	0.89	0.446	0	8	Cks1b
Cyb5a.6	0	0.44512	0.904	0.574	1e-05	8	Cyb5a
Exosc8.4	0	0.44488	0.781	0.381	0	8	Exosc8
Gstp1.4	0	0.44412	0.836	0.564	0.00365	8	Gstp1
Cct7.2	0	0.44319	0.932	0.679	0.00122	8	Cct7
Pgam1.4	0	0.44236	0.904	0.722	0.00605	8	Pgam1
Cct3.3	0	0.44153	0.945	0.636	5e-05	8	Cct3
Tmpo.6	0	0.44145	0.918	0.551	0	8	Tmpo
Scand1.6	0	0.44143	0.959	0.774	0.00383	8	Scand1
Ptges3.3	0	0.44077	0.959	0.728	0.02249	8	Ptges3
Psma3.2	0	0.44047	0.959	0.84	0.00024	8	Psma3
Prim1.3	0	0.439	0.671	0.196	0	8	Prim1
Vdac1.4	0	0.43869	0.863	0.624	0.02568	8	Vdac1
Psma7.3	0	0.43831	0.973	0.856	7e-05	8	Psma7
Rtraf.4	0	0.43732	0.945	0.772	0.00011	8	Rtraf
Rfc3.1	0	0.43688	0.616	0.15	0	8	Rfc3
Rab32.7	0	0.43567	0.863	0.384	0	8	Rab32
Rnps1.2	0	0.43546	0.89	0.523	0	8	Rnps1
Nek6.4	0	0.4349	0.726	0.275	0	8	Nek6
Lsm2.5	0	0.43448	0.808	0.383	0	8	Lsm2
Dpy19l1.1	0	0.43265	0.945	0.631	0.00032	8	Dpy19l1
Ssb	0	0.43184	0.959	0.703	9e-05	8	Ssb
Fbl.2	0	0.43115	0.959	0.744	0.00732	8	Fbl
Serpinb6b.6	0	0.42966	0.836	0.524	0.00206	8	Serpinb6b
Psmb5.4	0	0.42929	0.932	0.754	0.00061	8	Psmb5
Nsun2.2	0	0.42911	0.863	0.47	0	8	Nsun2
Tlr11.4	0	0.42821	0.685	0.196	0	8	Tlr11
Cdc45.2	0	0.42817	0.589	0.136	0	8	Cdc45
Pole.1	0	0.42726	0.548	0.113	0	8	Pole
G3bp1.1	0	0.42722	0.986	0.763	0.00037	8	G3bp1
Gmps	0	0.42629	0.753	0.352	0	8	Gmps
Tuba1b.8	0	0.42566	0.986	0.756	5e-05	8	Tuba1b
Parvg	0	0.42544	0.849	0.484	1e-05	8	Parvg
Gng12.5	0	0.42306	0.726	0.25	0	8	Gng12
Prmt1.2	0	0.4222	0.877	0.611	0.00994	8	Prmt1
Me2.1	0	0.42213	0.767	0.372	0	8	Me2
Nolc1.2	0	0.42179	0.877	0.503	1e-05	8	Nolc1
Rpa3.2	0	0.42122	0.849	0.325	0	8	Rpa3
Anapc11.3	0	0.42103	0.918	0.67	0.00051	8	Anapc11
Slc25a39.2	0	0.42086	0.904	0.535	9e-05	8	Slc25a39
Kpnb1.3	0	0.42034	0.89	0.482	0	8	Kpnb1
Chaf1b.1	0	0.42027	0.562	0.122	0	8	Chaf1b
Gns.4	0	0.42024	0.918	0.582	0.00053	8	Gns
Timm23.1	0	0.42022	0.918	0.623	8e-05	8	Timm23
Phgdh	0	0.4199	0.493	0.13	0	8	Phgdh
Rfc4.3	0	0.41927	0.644	0.213	0	8	Rfc4
Reep5.4	0	0.41868	0.959	0.774	0.00025	8	Reep5
Zmynd19.1	0	0.41848	0.548	0.147	0	8	Zmynd19
Atic	0	0.41814	0.808	0.379	0	8	Atic
Jdp2.3	0	0.41505	0.781	0.448	0.00537	8	Jdp2
Atp5g1.2	0	0.41445	0.973	0.81	0.00822	8	Atp5g1
Slc9a9.4	0	0.41252	0.767	0.345	0	8	Slc9a9
Timm50.1	0	0.41216	0.822	0.379	0	8	Timm50
Snrpe.4	0	0.41155	0.986	0.864	0.00012	8	Snrpe
Cnbp.2	0	0.41143	1	0.905	0.0023	8	Cnbp
Sept6.4	0	0.41133	0.932	0.638	0.00025	8	Sept6
Klrk1.6	0	0.41103	0.781	0.405	0.00043	8	Klrk1
Ppp1r14b.2	0	0.40986	0.863	0.567	0.00375	8	Ppp1r14b
Phb.2	0	0.40957	0.836	0.413	0	8	Phb
Sfr1.3	0	0.40913	0.877	0.522	4e-05	8	Sfr1
Spg21.4	0	0.40811	0.932	0.605	0.0005	8	Spg21
Ccdc107.2	0	0.40769	0.781	0.412	4e-05	8	Ccdc107
Hdac1.2	0	0.40757	0.877	0.562	0.00097	8	Hdac1
Txnl1.2	0	0.40622	0.849	0.565	0.01831	8	Txnl1
Cpq.2	0	0.40537	0.658	0.208	0	8	Cpq
1500011B03Rik.1	0	0.40535	0.644	0.286	1e-05	8	1500011B03Rik
Cyc1.2	0	0.40526	0.932	0.612	6e-05	8	Cyc1
Hnrnpf.3	0	0.40514	0.986	0.906	0.00091	8	Hnrnpf
Haus4.3	0	0.40461	0.644	0.182	0	8	Haus4
Mpc2.1	0	0.40437	0.932	0.688	0.00042	8	Mpc2
Mycl.6	0	0.40433	0.658	0.243	0	8	Mycl
Ly6e.6	0	0.40399	1	0.904	0.01362	8	Ly6e
Ak2.2	0	0.4016	0.904	0.562	1e-05	8	Ak2
Npc2.7	0	0.40157	0.959	0.773	0.00594	8	Npc2
Pin1.1	0	0.40146	0.822	0.432	8e-05	8	Pin1
Nmral1.4	0	0.4014	0.671	0.283	0	8	Nmral1
Oaz1.3	0	0.40097	1	0.951	0	8	Oaz1
Lima1.8	0	0.39998	0.74	0.231	0	8	Lima1
Atp5b.4	0	0.39988	1	0.9	0.0004	8	Atp5b
Arpc2.3	0	0.39968	1	0.961	0	8	Arpc2
Smc3.4	0	0.39926	0.795	0.446	0.00486	8	Smc3
Cuta	0	0.39883	0.877	0.604	0.00113	8	Cuta
Ctnnbip1	0	0.39843	0.644	0.251	0	8	Ctnnbip1
Gpr33.2	0	0.39795	0.466	0.088	0	8	Gpr33
Smarcc1.2	0	0.3957	0.767	0.379	0	8	Smarcc1
Cox7c.4	0	0.39544	1	0.928	0.00109	8	Cox7c
Pkmyt1.5	0	0.39524	0.658	0.215	0	8	Pkmyt1
Mtbp	0	0.3952	0.466	0.087	0	8	Mtbp
Glrx3.1	0	0.39516	0.918	0.645	0.00347	8	Glrx3
Trim28.4	0	0.39479	0.863	0.542	0.00018	8	Trim28
Lsm6.1	0	0.39458	0.918	0.605	0.02704	8	Lsm6
Pole4.1	0	0.39449	0.877	0.581	0.00018	8	Pole4
M6pr.6	0	0.39397	0.986	0.814	0.0006	8	M6pr
Psma2.2	0	0.39393	0.959	0.771	0.00154	8	Psma2
Mpp6.3	0	0.39385	0.904	0.615	0.0011	8	Mpp6
Prdx2.3	0	0.3935	0.945	0.761	0.01549	8	Prdx2
Ung.1	0	0.39237	0.521	0.062	0	8	Ung
Kctd12.4	0	0.39123	0.973	0.647	0.02677	8	Kctd12
Hhex.2	0	0.39118	0.575	0.253	0.00019	8	Hhex
Gusb.7	0	0.39038	0.836	0.496	0.00013	8	Gusb
Adam19.5	0	0.3902	0.959	0.646	0.0001	8	Adam19
Ube2m.2	0	0.38961	0.918	0.631	0.00094	8	Ube2m
Ifi211.3	0	0.38904	0.507	0.139	0	8	Ifi211
Acvrl1.7	0	0.38797	0.767	0.353	0	8	Acvrl1
Ndufab1.2	0	0.38733	0.918	0.649	0.00016	8	Ndufab1
Arsb.5	0	0.38611	0.918	0.51	4e-05	8	Arsb
Gar1.1	0	0.38536	0.767	0.3	0	8	Gar1
Batf3	0	0.38535	0.932	0.692	0.00774	8	Batf3
Gspt1.2	0	0.38494	0.822	0.523	0.00312	8	Gspt1
Psma5.3	0	0.38452	0.918	0.694	0.02622	8	Psma5
Oasl1.1	0	0.38428	0.274	0.074	5e-05	8	Oasl1
Dtl.2	0	0.38427	0.521	0.14	0	8	Dtl
Cdk14.3	0	0.38334	0.753	0.318	0	8	Cdk14
Arhgap5.3	0	0.3827	0.767	0.371	4e-05	8	Arhgap5
BC035044.5	0	0.38219	0.685	0.378	0.00438	8	BC035044
Rab10.5	0	0.38175	0.932	0.635	0.00052	8	Rab10
Csrp2.1	0	0.38138	0.507	0.135	0	8	Csrp2
Nsmce4a.5	0	0.38129	0.808	0.426	0	8	Nsmce4a
Asah1.3	0	0.38109	0.932	0.722	0.03897	8	Asah1
Phyh.4	0	0.38069	0.726	0.25	0	8	Phyh
Cenpx.3	0	0.38024	0.808	0.533	0.00655	8	Cenpx
Exosc7	0	0.3801	0.753	0.263	0	8	Exosc7
Gtf3c6	0	0.37973	0.712	0.376	0.00032	8	Gtf3c6
Rtl8a.4	0	0.37966	0.562	0.218	0	8	Rtl8a
Snx3.2	0	0.37954	0.973	0.777	0.00348	8	Snx3
Hint1.5	0	0.37939	0.986	0.895	0.00121	8	Hint1
Anpep.5	0	0.37923	0.904	0.624	0.03805	8	Anpep
Sgms1.5	0	0.37794	0.685	0.264	0	8	Sgms1
Atp5c1.1	0	0.37739	0.959	0.852	0.00319	8	Atp5c1
Fgd2.4	0	0.37737	0.986	0.653	0.00014	8	Fgd2
Psmc4.2	0	0.37665	0.877	0.545	0.00017	8	Psmc4
Tspan33.4	0	0.37649	0.836	0.355	0	8	Tspan33
Clspn.6	0	0.3762	0.479	0.136	0	8	Clspn
Psma6.2	0	0.37471	0.904	0.68	0.00801	8	Psma6
Rab5if.3	0	0.37443	0.849	0.631	0.04476	8	Rab5if
Uba2.2	0	0.37413	0.822	0.454	7e-05	8	Uba2
Id2.7	0	0.37365	0.877	0.439	0	8	Id2
Cbx5.6	0	0.37335	0.726	0.259	0	8	Cbx5
Psmd12	0	0.37224	0.863	0.446	0	8	Psmd12
Ncapg2.3	0	0.37193	0.548	0.153	0	8	Ncapg2
Ctla4.2	0	0.37152	0.315	0.079	0	8	Ctla4
Ppm1m.3	0	0.37139	0.904	0.618	0.00195	8	Ppm1m
Cmtm7.4	0	0.37014	0.863	0.57	0.0067	8	Cmtm7
Ranbp9.1	0	0.36943	0.699	0.325	2e-05	8	Ranbp9
Wdr86	0	0.36844	0.575	0.169	0	8	Wdr86
Hnrnpa2b1.4	0	0.36821	1	0.954	0.0008	8	Hnrnpa2b1
Actl6a.1	0	0.36799	0.726	0.351	1e-05	8	Actl6a
Impa2.2	0	0.36689	0.603	0.241	0	8	Impa2
Ppp1r2.2	0	0.36655	0.89	0.598	0.00107	8	Ppp1r2
Spcs3	0	0.36583	0.849	0.44	0	8	Spcs3
Eif5b.2	0	0.36571	0.918	0.663	0.00426	8	Eif5b
Ccnd3.3	0	0.36496	0.849	0.466	8e-05	8	Ccnd3
Ubash3b.5	0	0.36319	0.74	0.313	0	8	Ubash3b
Lpar6.3	0	0.36272	0.589	0.24	0	8	Lpar6
Taldo1.4	0	0.36259	0.986	0.923	0.00053	8	Taldo1
Fam111a.4	0	0.36095	0.685	0.283	0	8	Fam111a
Ece1.5	0	0.36032	0.945	0.601	0.00321	8	Ece1
Sdf2l1.4	0	0.35884	0.932	0.678	0.00118	8	Sdf2l1
Arpp19.2	0	0.35796	0.945	0.776	0.01723	8	Arpp19
Fkbp2.3	0	0.35788	0.863	0.499	0.00186	8	Fkbp2
Ppil1.1	0	0.35737	0.562	0.168	0	8	Ppil1
Ndufa5.2	0	0.35733	0.849	0.534	0.00995	8	Ndufa5
Mybl2.1	0	0.35717	0.425	0.085	0	8	Mybl2
Slc7a8.1	0	0.35649	0.466	0.077	0	8	Slc7a8
Shmt2	0	0.35643	0.63	0.234	0	8	Shmt2
Snrpd3.2	0	0.35607	0.932	0.715	0.0163	8	Snrpd3
Srsf9.2	0	0.3559	0.877	0.652	0.00864	8	Srsf9
Nop56.2	0	0.35501	0.877	0.424	0	8	Nop56
Cenpb.1	0	0.35373	0.767	0.387	5e-05	8	Cenpb
Pttg1ip.3	0	0.35108	0.753	0.313	0	8	Pttg1ip
Timeless.3	0	0.35099	0.685	0.259	0	8	Timeless
Anapc15	0	0.34931	0.767	0.363	0	8	Anapc15
Mycbp	0	0.34917	0.712	0.244	0	8	Mycbp
Get4.1	0	0.34911	0.767	0.341	0	8	Get4
Rbmxl1.2	0	0.3467	0.726	0.344	2e-05	8	Rbmxl1
Rad51ap1.3	0	0.3465	0.438	0.126	0	8	Rad51ap1
Mms22l.1	0	0.34646	0.575	0.148	0	8	Mms22l
Vps35	0	0.34561	0.822	0.477	0.01459	8	Vps35
Nsmce1.4	0	0.34552	0.822	0.434	0.00012	8	Nsmce1
Bclaf1.1	0	0.34426	0.932	0.687	0.00168	8	Bclaf1
Mrpl14.1	0	0.34417	0.822	0.476	0.02031	8	Mrpl14
Pola1.2	0	0.34385	0.603	0.224	0	8	Pola1
Polr2g.2	0	0.34365	0.822	0.546	0.0051	8	Polr2g
Tpst2.1	0	0.34346	0.63	0.166	0	8	Tpst2
Plekho1.3	0	0.34313	0.945	0.637	0.03225	8	Plekho1
Copg2	0	0.34246	0.63	0.327	0.02223	8	Copg2
Smco4	0	0.34244	0.589	0.163	0	8	Smco4
Dpy30.1	0	0.34189	0.767	0.422	1e-05	8	Dpy30
Mfsd14a.3	0	0.34144	0.726	0.372	0.00024	8	Mfsd14a
Cdc6.1	0	0.34127	0.411	0.063	0	8	Cdc6
Stub1.2	0	0.34036	0.795	0.424	9e-05	8	Stub1
Nsd2.6	0	0.3383	0.712	0.317	0	8	Nsd2
Msh6	0	0.33797	0.603	0.162	0	8	Msh6
Psmb6.2	0	0.33794	0.945	0.759	0.01209	8	Psmb6
Mrpl49	0	0.33788	0.603	0.157	0	8	Mrpl49
Atp5a1.2	0	0.33743	1	0.871	0.0215	8	Atp5a1
Vma21	0	0.33705	0.836	0.427	0.00143	8	Vma21
Cltb.1	0	0.33687	0.795	0.513	0.01414	8	Cltb
Hnrnpu.3	0	0.33511	1	0.858	0.04298	8	Hnrnpu
Mat2a	0	0.33469	0.877	0.574	0.0213	8	Mat2a
Pola2.1	0	0.33459	0.616	0.172	0	8	Pola2
Nhp2.2	0	0.33448	0.959	0.661	0.00299	8	Nhp2
Gm36723.2	0	0.33396	0.575	0.174	0	8	Gm36723
Sf3b4.2	0	0.33359	0.808	0.442	0.0004	8	Sf3b4
Rbx1.2	0	0.33287	0.973	0.797	0.03674	8	Rbx1
Preb.1	0	0.33165	0.822	0.51	0.039	8	Preb
Ndufb6.1	0	0.33093	0.89	0.614	0.03462	8	Ndufb6
Cnih4.2	0	0.33069	0.849	0.484	7e-05	8	Cnih4
Cbx3.5	0	0.33053	0.89	0.54	0.0051	8	Cbx3
Mthfd2.2	0	0.32954	0.808	0.433	0.00036	8	Mthfd2
Myo9a.3	0	0.32933	0.767	0.385	0.00093	8	Myo9a
Exosc3	0	0.32919	0.699	0.357	0.00158	8	Exosc3
Sap30.1	0	0.32907	0.767	0.379	0.00075	8	Sap30
Rer1.2	0	0.329	0.932	0.639	0.03733	8	Rer1
Phc2.4	0	0.32837	0.836	0.486	0.00233	8	Phc2
Prdx4.2	0	0.32775	0.63	0.255	0	8	Prdx4
Atad5.2	0	0.32769	0.521	0.144	0	8	Atad5
Wdhd1	0	0.32746	0.425	0.108	0	8	Wdhd1
Nucks1.6	0	0.32744	0.973	0.635	0.00256	8	Nucks1
Hdac2	0	0.32744	0.699	0.367	0.00026	8	Hdac2
Dapk2.6	0	0.32705	0.534	0.178	0	8	Dapk2
Tardbp.3	0	0.32621	0.863	0.481	0.01242	8	Tardbp
Eefsec	0	0.32621	0.562	0.204	0	8	Eefsec
Trpm2.3	0	0.32603	0.575	0.156	0	8	Trpm2
Mcmbp	0	0.32583	0.767	0.376	4e-05	8	Mcmbp
Smyd2	0	0.32578	0.534	0.16	0	8	Smyd2
Pold3.1	0	0.32577	0.603	0.212	0	8	Pold3
Sdhd.2	0	0.32502	0.877	0.55	0.01461	8	Sdhd
Dck.3	0	0.32439	0.822	0.462	0.00953	8	Dck
Rdx.2	0	0.32287	0.836	0.485	0.00129	8	Rdx
Psmd6.1	0	0.32219	0.795	0.47	0.00215	8	Psmd6
Pcmt1.1	0	0.32198	0.808	0.408	6e-05	8	Pcmt1
Dusp10.2	0	0.32186	0.466	0.184	0.00042	8	Dusp10
Rcn2.1	0	0.32181	0.589	0.257	7e-05	8	Rcn2
Hacd2.2	0	0.32145	0.726	0.363	0.00067	8	Hacd2
Polr2l	0	0.32019	0.904	0.492	0.00014	8	Polr2l
Ftsj3.2	0	0.32006	0.671	0.292	1e-05	8	Ftsj3
Mrpl4.2	0	0.31974	0.795	0.492	0.04554	8	Mrpl4
Egln1	0	0.319	0.685	0.288	0	8	Egln1
Ndufb2.2	0	0.31894	0.932	0.604	0.00394	8	Ndufb2
Lrrc1.2	0	0.31864	0.466	0.103	0	8	Lrrc1
Gsr.3	0	0.31831	0.658	0.279	0	8	Gsr
Lsm8.2	0	0.3181	0.808	0.406	6e-05	8	Lsm8
Cdk1.7	0	0.31786	0.616	0.217	0	8	Cdk1
Supt16.1	0	0.31785	0.822	0.508	0.00501	8	Supt16
Pycrl	0	0.31752	0.493	0.158	0	8	Pycrl
Scarb1	0	0.31708	0.74	0.338	0	8	Scarb1
Psmc3ip	0	0.31631	0.493	0.079	0	8	Psmc3ip
Lpgat1.1	0	0.31614	0.74	0.379	0.00144	8	Lpgat1
Mrps36.1	0	0.31555	0.822	0.46	0.00052	8	Mrps36
Cdc37	0	0.31215	0.973	0.735	0.02938	8	Cdc37
Prpf19.3	0	0.31196	0.849	0.465	0.0025	8	Prpf19
Fkbp3.2	0	0.31184	0.836	0.469	0.00422	8	Fkbp3
Cdk2.1	0	0.31182	0.548	0.191	0	8	Cdk2
Cops3	0	0.31063	0.699	0.334	0.00033	8	Cops3
Ybx1.4	0	0.31027	0.986	0.937	0.03163	8	Ybx1
Srsf1.1	0	0.31002	0.849	0.424	1e-05	8	Srsf1
Ly75.6	0	0.30999	0.781	0.281	0	8	Ly75
Psen2.3	0	0.3087	0.671	0.222	0	8	Psen2
Nup43	0	0.30823	0.493	0.09	0	8	Nup43
Rcc2.1	0	0.30796	0.863	0.49	0.00236	8	Rcc2
Hspa14.1	0	0.30792	0.74	0.383	0.00464	8	Hspa14
Ppat	0	0.30753	0.521	0.159	0	8	Ppat
Tomm34.2	0	0.30658	0.767	0.386	0.00061	8	Tomm34
Noc4l.1	0	0.30648	0.603	0.227	0	8	Noc4l
Ndufa4.1	0	0.30574	0.986	0.853	0.03299	8	Ndufa4
Gtf2e2	0	0.30502	0.63	0.295	0.00016	8	Gtf2e2
Cstf2	0	0.30501	0.534	0.178	0	8	Cstf2
Hnrnpr.1	0	0.30487	0.781	0.433	0.00508	8	Hnrnpr
Jpt2.1	0	0.30328	0.616	0.234	0	8	Jpt2
Psat1.2	0	0.30275	0.589	0.244	2e-05	8	Psat1
Clec1b.1	0	0.30267	0.425	0.102	0	8	Clec1b
Pold2.2	0	0.3025	0.575	0.196	0	8	Pold2
Mprip.2	0	0.30237	0.685	0.282	5e-05	8	Mprip
Ap1s3	0	0.30232	0.781	0.416	0.00139	8	Ap1s3
Qdpr.1	0	0.30175	0.822	0.462	0.00566	8	Qdpr
AI662270.2	0	0.30131	0.945	0.532	0.00538	8	AI662270
Pbx1.4	0	0.30101	0.562	0.154	0	8	Pbx1
Cpne3.4	0	0.30053	0.808	0.429	0.00053	8	Cpne3
Mospd1.2	0	0.29993	0.452	0.154	0	8	Mospd1
Sptbn1.2	0	0.29988	0.685	0.321	0.00079	8	Sptbn1
Fmnl2.7	0	0.29975	0.795	0.366	1e-05	8	Fmnl2
Galc	0	0.29923	0.301	0.043	0	8	Galc
Palld.4	0	0.29911	0.685	0.299	8e-05	8	Palld
Pold1.2	0	0.29794	0.671	0.225	0	8	Pold1
Cpd	0	0.29791	0.425	0.114	0	8	Cpd
Cdc14a.3	0	0.2979	0.63	0.282	0.00053	8	Cdc14a
Stip1.2	0	0.29782	0.726	0.415	0.04	8	Stip1
Cystm1.4	0	0.29773	0.685	0.282	0	8	Cystm1
Tbc1d8.6	0	0.29769	0.932	0.548	2e-05	8	Tbc1d8
Rasgrp3.1	0	0.29762	0.685	0.279	0	8	Rasgrp3
Mrpl55	0	0.29675	0.671	0.263	0	8	Mrpl55
Inpp1.1	0	0.29607	0.479	0.15	0	8	Inpp1
Gins4.1	0	0.2955	0.603	0.214	0	8	Gins4
Sf3a3.1	0	0.29512	0.74	0.381	0.00029	8	Sf3a3
B230219D22Rik.3	0	0.29466	0.877	0.508	0.01875	8	B230219D22Rik
Rnf126.2	0	0.2944	0.671	0.387	0.03168	8	Rnf126
Fasn.1	0	0.2938	0.644	0.278	7e-05	8	Fasn
Cdc25a.1	0	0.29377	0.507	0.184	0	8	Cdc25a
Clec12a.6	0	0.29349	0.781	0.339	0	8	Clec12a
Ptpn11.1	0	0.29282	0.767	0.408	0.0015	8	Ptpn11
Arl4a.3	0	0.29271	0.616	0.265	0.0004	8	Arl4a
Paqr4	0	0.29258	0.466	0.078	0	8	Paqr4
Polr2d	0	0.29242	0.616	0.234	0	8	Polr2d
Eny2.1	0	0.29232	0.795	0.444	0.02405	8	Eny2
Trim27	0	0.29209	0.781	0.389	0.0001	8	Trim27
Tcof1.2	0	0.29035	0.685	0.321	0.00049	8	Tcof1
Tubb5.6	0	0.29024	0.973	0.82	0.00217	8	Tubb5
Ddx39.3	0	0.28995	0.89	0.529	0.0074	8	Ddx39
Alms1.2	0	0.28943	0.479	0.128	0	8	Alms1
1110008P14Rik.1	0	0.28936	0.658	0.327	0.00048	8	1110008P14Rik
Mthfd1.1	0	0.28768	0.534	0.198	0	8	Mthfd1
Clcc1	0	0.28646	0.562	0.213	0	8	Clcc1
Lap3.1	0	0.28634	0.685	0.31	0.00026	8	Lap3
Yrdc.1	0	0.28453	0.712	0.401	0.02704	8	Yrdc
Hmgb2.7	0	0.28445	1	0.823	0.00533	8	Hmgb2
Hivep3.1	0	0.28418	0.479	0.131	0	8	Hivep3
Lyar.1	0	0.28405	0.74	0.364	0.00087	8	Lyar
Vps36	0	0.28351	0.822	0.484	0.02603	8	Vps36
Umps	0	0.28348	0.521	0.141	0	8	Umps
Smim11	0	0.28324	0.671	0.321	0.00038	8	Smim11
Ints7	0	0.28284	0.507	0.16	0	8	Ints7
Casp8ap2.1	0	0.28074	0.712	0.287	0	8	Casp8ap2
Trim30a.4	0	0.28039	0.767	0.375	0.00032	8	Trim30a
Mrpl40.1	0	0.27946	0.712	0.35	0.00176	8	Mrpl40
Uchl5.1	0	0.27868	0.712	0.317	2e-05	8	Uchl5
Nup54	0	0.27841	0.575	0.188	0	8	Nup54
Cnot9	0	0.27794	0.589	0.162	0	8	Cnot9
Snhg6.1	0	0.27741	0.781	0.448	0.01114	8	Snhg6
Erp44.2	0	0.27691	0.822	0.456	0.00135	8	Erp44
Stmn1.8	0	0.27606	0.849	0.364	0	8	Stmn1
Hps4.1	0	0.27476	0.589	0.214	0	8	Hps4
Chuk.3	0	0.27469	0.863	0.468	0.00209	8	Chuk
Vcl	0	0.27451	0.562	0.219	7e-05	8	Vcl
Hras	0	0.27401	0.658	0.285	3e-05	8	Hras
R3hdm1	0	0.27399	0.671	0.335	0.00445	8	R3hdm1
Dgcr6	0	0.27386	0.452	0.144	0	8	Dgcr6
Tmem109.3	0	0.27363	0.726	0.406	0.04295	8	Tmem109
Nme4	0	0.2733	0.411	0.112	0	8	Nme4
Lsm3.4	0	0.27327	0.767	0.379	0.00028	8	Lsm3
Rars	0	0.27306	0.753	0.344	1e-05	8	Rars
Aarsd1.1	0	0.27273	0.671	0.332	0.00925	8	Aarsd1
Scaf11.3	0	0.27249	0.89	0.56	0.01993	8	Scaf11
Rabggtb.1	0	0.27104	0.658	0.311	0.00749	8	Rabggtb
Amfr	0	0.27045	0.726	0.383	0.00271	8	Amfr
Emc8	0	0.2697	0.548	0.255	0.0193	8	Emc8
Hirip3.5	0	0.26966	0.644	0.238	0	8	Hirip3
Gadd45gip1	0	0.26906	0.712	0.37	0.00952	8	Gadd45gip1
Baz1b.1	0	0.26878	0.822	0.47	0.00708	8	Baz1b
Fignl1	0	0.26876	0.452	0.088	0	8	Fignl1
Polr2m	0	0.26807	0.781	0.451	0.0483	8	Polr2m
Htatsf1	0	0.26797	0.699	0.345	0.00069	8	Htatsf1
Cpne2.1	0	0.2671	0.685	0.301	0.00017	8	Cpne2
Nip7	0	0.26709	0.699	0.317	5e-05	8	Nip7
Timm22	0	0.26701	0.507	0.217	0.0006	8	Timm22
Dhrs13	0	0.26638	0.37	0.057	0	8	Dhrs13
Slc29a1.3	0	0.26588	0.644	0.287	0.00034	8	Slc29a1
Asna1.1	0	0.26506	0.726	0.403	0.04135	8	Asna1
Casp3	0	0.2647	0.753	0.321	0	8	Casp3
Pop5.1	0	0.26423	0.63	0.308	0.00211	8	Pop5
Gmfb.2	0	0.26408	0.671	0.326	0.00015	8	Gmfb
Hspa1b.1	0	0.26314	0.288	0.079	7e-05	8	Hspa1b
Txnl4a.1	0	0.26282	0.63	0.29	0.00066	8	Txnl4a
Slc25a10.1	0	0.26262	0.589	0.186	0	8	Slc25a10
Vta1.2	0	0.26186	0.767	0.431	0.00467	8	Vta1
Psmd11	0	0.2618	0.822	0.494	0.02869	8	Psmd11
Cinp	0	0.26164	0.466	0.149	0	8	Cinp
Snrpa1.3	0	0.26114	0.808	0.445	0.02139	8	Snrpa1
Ano6	0	0.26109	0.534	0.189	1e-05	8	Ano6
Chchd3	0	0.26108	0.781	0.425	0.00807	8	Chchd3
Ubac1	0	0.26034	0.616	0.236	0	8	Ubac1
Nubp2	0	0.25982	0.726	0.373	0.00215	8	Nubp2
Cnp.1	0	0.2596	0.726	0.369	0.00227	8	Cnp
Paxip1	0	0.25921	0.425	0.114	0	8	Paxip1
Prkra.1	0	0.25896	0.658	0.261	0	8	Prkra
Drg1.1	0	0.25888	0.699	0.36	0.00781	8	Drg1
Rangap1.4	0	0.25846	0.63	0.247	1e-05	8	Rangap1
Glrx5	0	0.25823	0.74	0.4	0.02326	8	Glrx5
Ubfd1.1	0	0.25761	0.589	0.252	0.00064	8	Ubfd1
Elof1	0	0.2571	0.74	0.364	0.00079	8	Elof1
Dtnbp1.1	0	0.25627	0.644	0.309	0.00253	8	Dtnbp1
Srsf10	0	0.25619	0.945	0.557	0.02948	8	Srsf10
Vwf.1	0	0.25552	0.342	0.079	0	8	Vwf
Med19	0	0.2547	0.452	0.189	0.00678	8	Med19
Sigmar1.2	0	0.25464	0.603	0.232	1e-05	8	Sigmar1
Adsl	0	0.25423	0.699	0.333	0.00315	8	Adsl
Prpf38a	0	0.25345	0.644	0.307	0.00498	8	Prpf38a
Brd3	0	0.25338	0.562	0.22	8e-05	8	Brd3
Tubgcp2	0	0.25289	0.521	0.226	0.00077	8	Tubgcp2
Ptov1.1	0	0.25149	0.671	0.311	0.00058	8	Ptov1
Cenpv	0	0.25148	0.411	0.108	0	8	Cenpv
Farsa	0	0.25137	0.616	0.265	9e-05	8	Farsa
Adk	0	0.25082	0.493	0.176	1e-05	8	Adk
Hspbp1.2	0	0.25056	0.712	0.313	2e-05	8	Hspbp1
Zc3h12c.2	0	0.25031	0.507	0.166	0	8	Zc3h12c
Tsta3.1	0	0.25017	0.644	0.293	0.00055	8	Tsta3
Rps24.3	0	-0.26606	1	0.983	0.00634	8	Rps24
Tpt1.2	0	-0.31082	1	0.987	0.00246	8	Tpt1
Fau.2	0	-0.33266	1	0.993	2e-05	8	Fau
Rps9.2	0	-0.34301	1	0.984	0.00136	8	Rps9
Eif1.1	0	-0.3603	1	0.968	0.00989	8	Eif1
H2-Eb1.4	0	-0.38938	1	0.992	0	8	H2-Eb1
Rps27.3	0	-0.46606	1	0.981	0	8	Rps27
B2m.3	0	-0.49314	1	0.97	0.00671	8	B2m
H2-K1.1	0	-0.58787	1	0.987	1e-05	8	H2-K1
Iqgap1.2	0	-0.60001	0.973	0.941	0.00131	8	Iqgap1
Akap13.3	0	-0.62976	0.904	0.844	0.04144	8	Akap13
B4galt6.3	0	-0.63518	0.137	0.412	0.01632	8	B4galt6
Siglecg.2	0	-0.65175	0.123	0.417	0.00481	8	Siglecg
Siglece.5	0	-0.6661	0.068	0.377	0.00128	8	Siglece
Cd33.4	0	-0.67725	0.068	0.365	0.00268	8	Cd33
Ms4a6b.5	0	-0.67913	0.178	0.448	0.00525	8	Ms4a6b
Clec4a2.4	0	-0.69812	0.055	0.372	0.00063	8	Clec4a2
Atp6v0c.5	0	-0.70689	0.932	0.887	0.00416	8	Atp6v0c
Fgr.3	0	-0.72299	0.192	0.476	0.00233	8	Fgr
Gngt2.4	0	-0.72466	0.575	0.701	0.01106	8	Gngt2
Ly86.6	0	-0.72559	0.849	0.808	0.00565	8	Ly86
Itgam.6	0	-0.74857	0.123	0.381	0.02633	8	Itgam
H2-Oa.4	0	-0.7493	0.877	0.83	0.00513	8	H2-Oa
Ctsa.7	0	-0.7627	0.699	0.721	0.00316	8	Ctsa
Arap2.3	0	-0.78316	0.123	0.412	0.00539	8	Arap2
Zeb2.4	0	-0.78657	0.068	0.383	0.00081	8	Zeb2
Emb.6	0	-0.78723	0.384	0.574	0.02582	8	Emb
Ifi30.7	0	-0.80974	0.986	0.945	1e-05	8	Ifi30
Snhg15.5	0	-0.83979	0.534	0.688	0.01107	8	Snhg15
Nfkbie.5	0	-0.84373	0.507	0.679	0.00256	8	Nfkbie
Ctsz.3	0	-0.87912	0.918	0.894	1e-05	8	Ctsz
Pltp.4	0	-0.88639	0.082	0.358	0.01196	8	Pltp
Ncf2.5	0	-0.88814	0.26	0.589	1e-05	8	Ncf2
Btg1.5	0	-0.89209	0.986	0.969	0.00025	8	Btg1
Fosl2.5	0	-0.9007	0.466	0.67	0.00152	8	Fosl2
H2-DMb2.7	0	-0.93343	0.808	0.818	0.00216	8	H2-DMb2
Ifrd1.5	0	-0.94271	0.945	0.923	0.00037	8	Ifrd1
Sirpa.4	0	-0.94638	0.082	0.466	0	8	Sirpa
Ctss.5	0	-0.96141	0.973	0.92	0	8	Ctss
Napsa.7	0	-0.97171	0.932	0.91	0	8	Napsa
Kdm6b.4	0	-0.97315	0.863	0.877	3e-05	8	Kdm6b
Pilra.4	0	-0.99566	0.096	0.451	3e-05	8	Pilra
Nlrp3.4	0	-1.00545	0.37	0.578	0.00296	8	Nlrp3
Ifitm2.6	0	-1.01109	0.836	0.851	0.00548	8	Ifitm2
Plac8.4	0	-1.01766	0.918	0.872	0.00369	8	Plac8
Fosb.4	0	-1.01875	0.918	0.902	0.00266	8	Fosb
Ifitm6.6	0	-1.03866	0.534	0.692	0.00117	8	Ifitm6
Ms4a6c.8	0	-1.05395	0.699	0.779	1e-05	8	Ms4a6c
Dennd4a.5	0	-1.09472	0.877	0.886	0	8	Dennd4a
Cfp.6	0	-1.09986	0.479	0.697	1e-05	8	Cfp
Tgm2.5	0	-1.12241	0.205	0.545	7e-05	8	Tgm2
Etv3.5	0	-1.1552	0.863	0.838	0.03853	8	Etv3
Ccr1.6	0	-1.15535	0.096	0.529	0	8	Ccr1
Socs3.6	0	-1.17602	0.205	0.452	0.03873	8	Socs3
Rel.4	0	-1.19665	0.959	0.917	0	8	Rel
Il2rg.4	0	-1.20311	0.26	0.647	0	8	Il2rg
Irf4.5	0	-1.20476	0.123	0.494	0	8	Irf4
Fth1.5	0	-1.21753	1	0.981	0	8	Fth1
Mdh2.7	0	-1.24563	0.973	0.933	0	8	Mdh2
Arl5c.3	0	-1.25798	0.178	0.442	0.00246	8	Arl5c
Cd300a.6	0	-1.26742	0.247	0.607	0	8	Cd300a
Nr4a3.5	0	-1.32287	0.74	0.817	7e-05	8	Nr4a3
Bhlhe40.4	0	-1.3537	0.849	0.896	0	8	Bhlhe40
Tmem176b.6	0	-1.36937	0.014	0.331	0.00059	8	Tmem176b
Samsn1.4	0	-1.40123	0.288	0.646	0	8	Samsn1
Neat1.2	0	-1.4273	0.658	0.736	0.03662	8	Neat1
Ccrl2.7	0	-1.43498	0.356	0.656	1e-05	8	Ccrl2
Tyrobp.5	0	-1.45218	0.89	0.885	0	8	Tyrobp
Cybb.4	0	-1.45485	0.137	0.607	0	8	Cybb
Rgs1.5	0	-1.49131	0.781	0.872	0.00012	8	Rgs1
Tnip3.6	0	-1.49993	0.205	0.45	0.02499	8	Tnip3
Nfkbia.7	0	-1.56217	0.726	0.804	0.01721	8	Nfkbia
Fcer1g.6	0	-1.70282	0.384	0.697	0	8	Fcer1g
Nfkbiz.6	0	-1.75291	0.507	0.653	0.0151	8	Nfkbiz
Ptgs2.5	0	-1.82931	0.178	0.527	6e-05	8	Ptgs2
Cd209a.7	0	-1.88451	0.096	0.505	0	8	Cd209a
Malt1.4	0	-1.93778	0.603	0.826	0	8	Malt1
Tnfaip3.6	0	-2.0716	0.356	0.658	0	8	Tnfaip3
Il1b.6	0	-2.1869	0.616	0.83	0	8	Il1b
Gadd45b.5	0	-2.20347	0.247	0.637	0	8	Gadd45b
Il1r2.8	0	-2.36623	0.534	0.792	0	8	Il1r2

## Sheet: Cluster 9 DEGs
Downstream analysis, Cluster 9								The differential gene expression was conduct using Wilcoxon test for cells in each cluster. Multiple testing correction was done with Benjamin-Hochberg method.
	p_val	avg_log2FC	pct.1	pct.2	p_val_adj	cluster	gene
Il4i1.5	0	4.22983	0.937	0.101	0	9	Il4i1
Fscn1.4	0	4.1263	0.889	0.085	0	9	Fscn1
Ccr7.4	0	3.96067	0.952	0.175	0	9	Ccr7
Ccl22.2	0	3.23009	0.762	0.171	0	9	Ccl22
Ccl5.2	0	3.21884	0.651	0.095	0	9	Ccl5
Apol7c.6	0	3.08866	0.968	0.426	0	9	Apol7c
Il12b	0	3.02525	0.492	0.046	0	9	Il12b
Bcl2l14.6	0	2.84651	0.619	0.21	0	9	Bcl2l14
Id2.8	0	2.75945	0.968	0.438	0	9	Id2
Tmem123.3	0	2.73705	0.905	0.691	0	9	Tmem123
Malat1.5	0	2.72242	1	0.995	0	9	Malat1
Gclc.2	0	2.70643	0.635	0.19	0	9	Gclc
Anxa3.5	0	2.6776	0.905	0.122	0	9	Anxa3
Plxnc1.4	0	2.67746	0.921	0.348	0	9	Plxnc1
Cacnb3	0	2.67116	0.873	0.011	0	9	Cacnb3
Aldh1a2.2	0	2.60696	0.603	0.321	0	9	Aldh1a2
Zmynd15.1	0	2.60616	0.651	0.091	0	9	Zmynd15
Glipr2.5	0	2.56381	0.667	0.2	0	9	Glipr2
Mmp25.2	0	2.47389	0.73	0.096	0	9	Mmp25
Epsti1.7	0	2.42772	0.73	0.481	0	9	Epsti1
Ly75.7	0	2.39321	0.746	0.286	0	9	Ly75
Cd63.4	0	2.39122	0.825	0.075	0	9	Cd63
Rabgap1l.3	0	2.38665	0.778	0.267	0	9	Rabgap1l
Tbc1d4	0	2.37168	0.952	0.575	0	9	Tbc1d4
Atp2b1.3	0	2.37083	0.81	0.589	0	9	Atp2b1
Basp1.1	0	2.36991	0.921	0.67	0	9	Basp1
Nudt17	0	2.34041	0.651	0.011	0	9	Nudt17
Serpinb9.2	0	2.30916	0.889	0.551	0	9	Serpinb9
Lima1.9	0	2.30513	0.73	0.235	0	9	Lima1
Serpinb6b.7	0	2.29507	0.873	0.524	0	9	Serpinb6b
Map4k4.2	0	2.28955	0.937	0.566	0	9	Map4k4
Pfkfb3.1	0	2.25534	0.81	0.231	0	9	Pfkfb3
AW112010.4	0	2.18495	0.746	0.553	0	9	AW112010
Arhgef40.1	0	2.18079	0.778	0.134	0	9	Arhgef40
Pik3r1.1	0	2.15143	0.889	0.554	0	9	Pik3r1
Gm26917.2	0	2.14779	0.873	0.764	0.0018	9	Gm26917
Rftn1.3	0	2.13063	0.683	0.134	0	9	Rftn1
Tspan3.3	0	2.1153	0.667	0.278	0	9	Tspan3
Txndc17.2	0	2.1153	0.651	0.648	0.01461	9	Txndc17
Samsn1.5	0	2.10429	0.937	0.617	0	9	Samsn1
Relb.5	0	2.0998	0.921	0.516	0	9	Relb
Car2	0	2.09923	0.508	0.041	0	9	Car2
Myo1g.3	0	2.08854	0.952	0.748	0	9	Myo1g
Tbc1d8.7	0	2.06914	0.905	0.552	0	9	Tbc1d8
Pi4k2b.2	0	2.0549	0.397	0.1	0	9	Pi4k2b
Cblb.1	0	2.05382	0.825	0.244	0	9	Cblb
Fam49a.3	0	2.01014	0.873	0.417	0	9	Fam49a
Swap70.4	0	1.97398	0.937	0.478	0	9	Swap70
Slc4a8	0	1.97119	0.46	0.055	0	9	Slc4a8
Cd200.4	0	1.96193	0.683	0.145	0	9	Cd200
Adam8.7	0	1.95702	0.937	0.543	0	9	Adam8
Marcksl1.5	0	1.95308	0.841	0.349	0	9	Marcksl1
Ktn1	0	1.92676	0.762	0.421	0	9	Ktn1
Mxd1.3	0	1.89161	0.873	0.463	0	9	Mxd1
Lad1	0	1.88827	0.54	0.016	0	9	Lad1
Fchsd2.3	0	1.84979	0.571	0.284	0	9	Fchsd2
Jak2.3	0	1.83718	0.905	0.861	0	9	Jak2
Ankrd33b	0	1.81343	0.603	0.019	0	9	Ankrd33b
EGFP	0	1.80853	0.683	0.032	0	9	EGFP
Selplg.3	0	1.80641	0.905	0.759	0	9	Selplg
Strip2	0	1.80608	0.714	0.048	0	9	Strip2
Arhgap31.2	0	1.8018	0.714	0.293	0	9	Arhgap31
Nr4a3.6	0	1.80126	0.952	0.808	0	9	Nr4a3
Lrrk1.2	0	1.79413	0.81	0.364	0	9	Lrrk1
Tmcc3.2	0	1.77786	0.667	0.147	0	9	Tmcc3
Sepsecs.1	0	1.7699	0.683	0.17	0	9	Sepsecs
Marcks.7	0	1.74649	0.968	0.846	0	9	Marcks
Bmp2k.2	0	1.7368	0.778	0.498	0	9	Bmp2k
Fabp5.5	0	1.73456	0.349	0.135	0.0038	9	Fabp5
Tmem131l.3	0	1.73409	0.81	0.383	0	9	Tmem131l
Rras2.2	0	1.72947	0.667	0.17	0	9	Rras2
Socs2	0	1.72279	0.603	0.04	0	9	Socs2
Birc2.2	0	1.71786	0.667	0.38	0	9	Birc2
Mab21l3	0	1.69922	0.54	0.02	0	9	Mab21l3
Mreg.3	0	1.69488	0.73	0.095	0	9	Mreg
Etnk1	0	1.68853	0.619	0.387	0.00028	9	Etnk1
Spred1.2	0	1.67423	0.619	0.204	0	9	Spred1
Ftl1.3	0	1.67214	0.905	0.976	0.00644	9	Ftl1
Pakap.1	0	1.66896	0.635	0.02	0	9	Pakap.1
Iscu.2	0	1.66434	0.778	0.631	0	9	Iscu
Crip1.4	0	1.66026	0.921	0.962	0	9	Crip1
Slco5a1	0	1.65378	0.524	0.012	0	9	Slco5a1
Sema6d	0	1.651	0.556	0.052	0	9	Sema6d
Arl5c.4	0	1.64369	0.857	0.412	0	9	Arl5c
Csf2rb.5	0	1.62152	0.873	0.733	0	9	Csf2rb
Etv3.6	0	1.61827	0.984	0.833	0	9	Etv3
Cxcl16.4	0	1.59939	0.905	0.765	0	9	Cxcl16
Rogdi.4	0	1.54353	0.905	0.771	0	9	Rogdi
Laptm4b	0	1.54236	0.508	0.096	0	9	Laptm4b
Rassf3.1	0	1.53178	0.81	0.385	0	9	Rassf3
Cd274.4	0	1.52121	0.873	0.574	0	9	Cd274
Zfp36l1.4	0	1.52028	0.905	0.714	0	9	Zfp36l1
Fnbp1.3	0	1.50212	0.841	0.775	0	9	Fnbp1
Traf1.5	0	1.4957	0.889	0.719	0	9	Traf1
Ogfrl1.1	0	1.4929	0.746	0.54	0	9	Ogfrl1
Eno3	0	1.48284	0.603	0.12	0	9	Eno3
Rab21.4	0	1.48229	0.857	0.642	0	9	Rab21
Atxn1	0	1.47464	0.571	0.008	0	9	Atxn1
Ccnd2.6	0	1.4677	0.762	0.572	0.00014	9	Ccnd2
Ncoa7.8	0	1.46738	0.667	0.569	0.01245	9	Ncoa7
Cers6.2	0	1.46556	0.635	0.375	1e-05	9	Cers6
Atp6v0a1	0	1.45832	0.476	0.125	0	9	Atp6v0a1
Ccl17.1	0	1.44715	0.27	0.084	0.00982	9	Ccl17
Rassf2.1	0	1.44196	0.794	0.328	0	9	Rassf2
St8sia4.2	0	1.43546	0.968	0.804	0	9	St8sia4
Nfat5.1	0	1.42801	0.635	0.256	0	9	Nfat5
Insl6	0	1.4268	0.556	0.038	0	9	Insl6
Hivep1.2	0	1.42576	0.651	0.332	0	9	Hivep1
Ric1.2	0	1.42528	0.619	0.266	0	9	Ric1
Nlrc5	0	1.42505	0.508	0.145	0	9	Nlrc5
Bcl2a1a.2	0	1.4241	0.714	0.459	0	9	Bcl2a1a
Fmnl2.8	0	1.41521	0.73	0.371	0	9	Fmnl2
Rel.5	0	1.41049	0.984	0.916	0	9	Rel
Arl5a	0	1.40136	0.683	0.316	0	9	Arl5a
Helz2	0	1.39146	0.397	0.162	0.0014	9	Helz2
Psme2.2	0	1.38825	0.905	0.907	0	9	Psme2
Ccser2	0	1.38808	0.603	0.112	0	9	Ccser2
Zfc3h1.1	0	1.38327	0.619	0.343	2e-05	9	Zfc3h1
Rap2b	0	1.37236	0.524	0.153	0	9	Rap2b
Nudt9.1	0	1.3705	0.635	0.374	0	9	Nudt9
Itga4.1	0	1.35743	0.968	0.906	0	9	Itga4
Nabp1.5	0	1.35676	0.746	0.512	0	9	Nabp1
Cd40.5	0	1.35344	0.556	0.317	0.0084	9	Cd40
Aebp2.2	0	1.35012	0.857	0.502	0	9	Aebp2
Wnk1.4	0	1.34873	0.968	0.845	1e-05	9	Wnk1
Cd81.9	0	1.34705	0.54	0.233	0	9	Cd81
Adcy6	0	1.34307	0.54	0.003	0	9	Adcy6
Nfkb2.1	0	1.32944	0.714	0.5	0	9	Nfkb2
Lpp.3	0	1.32251	0.651	0.457	0.00683	9	Lpp
Map4.1	0	1.32172	0.73	0.518	0	9	Map4
Large1	0	1.31945	0.286	0.044	0	9	Large1
Il21r.4	0	1.31925	0.603	0.209	0	9	Il21r
Mllt6	0	1.31888	0.667	0.187	0	9	Mllt6
Pdcd1lg2	0	1.31502	0.508	0.116	0	9	Pdcd1lg2
Dip2b	0	1.31403	0.698	0.4	0	9	Dip2b
Bcl2a1b.4	0	1.30367	0.825	0.753	0.00642	9	Bcl2a1b
N4bp2l1	0	1.30116	0.651	0.258	0	9	N4bp2l1
Dock8.3	0	1.29048	0.794	0.541	0	9	Dock8
Rnf115	0	1.28507	0.619	0.37	0	9	Rnf115
Atp11a	0	1.28444	0.413	0.105	0	9	Atp11a
Dennd5a.2	0	1.28021	0.81	0.593	0	9	Dennd5a
Aplp2.1	0	1.27783	0.571	0.282	0	9	Aplp2
Tbc1d17	0	1.27509	0.444	0.173	0	9	Tbc1d17
Atl3	0	1.26993	0.619	0.319	0	9	Atl3
Pcgf5.1	0	1.26548	0.651	0.251	0	9	Pcgf5
Nampt.3	0	1.25552	0.683	0.503	3e-05	9	Nampt
Gpr137b.3	0	1.25269	0.714	0.517	0	9	Gpr137b
Zc3h12c.3	0	1.24738	0.556	0.166	0	9	Zc3h12c
Galnt7.2	0	1.24712	0.556	0.256	0	9	Galnt7
Clic4.4	0	1.24358	0.921	0.847	0	9	Clic4
Sgpl1	0	1.2362	0.603	0.353	0.00023	9	Sgpl1
Map3k14.5	0	1.23259	0.778	0.615	0.00418	9	Map3k14
Tmem131.3	0	1.23181	0.873	0.828	0	9	Tmem131
Smarce1.1	0	1.22816	0.635	0.483	0.00031	9	Smarce1
Arhgap22.2	0	1.22237	0.603	0.256	0	9	Arhgap22
Dnah2	0	1.21963	0.365	0.037	0	9	Dnah2
Itm2c.5	0	1.21703	0.841	0.75	0	9	Itm2c
Adam23.4	0	1.2127	0.524	0.259	0.0003	9	Adam23
Actn1.5	0	1.21075	0.81	0.673	0.00014	9	Actn1
Rhoc	0	1.20192	0.397	0.055	0	9	Rhoc
Anxa4.2	0	1.20126	0.571	0.375	0.00046	9	Anxa4
Stat1.5	0	1.19185	0.841	0.598	0	9	Stat1
Adgrg6.3	0	1.19036	0.365	0.099	0	9	Adgrg6
Ncoa2	0	1.17909	0.556	0.28	0.00027	9	Ncoa2
Foxp4.1	0	1.17146	0.651	0.202	0	9	Foxp4
Ddhd1	0	1.16886	0.619	0.319	0	9	Ddhd1
Atrx.2	0	1.16846	0.778	0.748	0.00031	9	Atrx
Il15ra	0	1.16739	0.349	0.041	0	9	Il15ra
Sik3	0	1.16677	0.603	0.288	0	9	Sik3
Csf2rb2	0	1.15974	0.397	0.093	0	9	Csf2rb2
Ssh1	0	1.15936	0.667	0.169	0	9	Ssh1
Rab8b.1	0	1.14793	0.778	0.626	0	9	Rab8b
Clasp2.1	0	1.1479	0.651	0.449	0.00382	9	Clasp2
H2-Eb2	0	1.13919	0.381	0.036	0	9	H2-Eb2
Sqstm1.4	0	1.13898	0.857	0.868	0	9	Sqstm1
Lamp1.5	0	1.13601	0.778	0.714	2e-05	9	Lamp1
Net1.2	0	1.1329	0.587	0.458	0.02273	9	Net1
Casp3.1	0	1.13096	0.619	0.329	0	9	Casp3
Vcp.3	0	1.12373	0.825	0.797	0	9	Vcp
Itgb1.5	0	1.12295	0.825	0.683	0	9	Itgb1
Uba7	0	1.11098	0.619	0.318	0	9	Uba7
Tank.4	0	1.10577	0.746	0.492	0	9	Tank
Stk4	0	1.10174	0.778	0.545	0	9	Stk4
Adora2a	0	1.09967	0.476	0.06	0	9	Adora2a
Kif21b.2	0	1.09527	0.667	0.377	0	9	Kif21b
H2-Q4.3	0	1.09441	0.698	0.558	0.00217	9	H2-Q4
Rcsd1	0	1.09325	0.524	0.189	0	9	Rcsd1
Rnf19b.2	0	1.09295	0.714	0.41	0	9	Rnf19b
Rasa2	0	1.08709	0.54	0.145	0	9	Rasa2
Ccdc88a.1	0	1.08643	0.746	0.623	0.00317	9	Ccdc88a
Fam129a	0	1.07564	0.603	0.435	0.01669	9	Fam129a
Stap2	0	1.07227	0.429	0.039	0	9	Stap2
Gadd45b.6	0	1.06999	0.921	0.606	0	9	Gadd45b
Gm10851	0	1.06595	0.365	0.009	0	9	Gm10851
Papss2	0	1.06454	0.476	0.023	0	9	Papss2
Tm4sf5	0	1.05944	0.317	0.04	0	9	Tm4sf5
Kcnk6	0	1.05892	0.571	0.228	0	9	Kcnk6
Fnbp1l	0	1.05734	0.444	0.05	0	9	Fnbp1l
Epb41l2.2	0	1.05675	0.698	0.414	3e-05	9	Epb41l2
Clec2d.3	0	1.0538	0.746	0.521	0	9	Clec2d
Ndrg1.5	0	1.05367	0.587	0.272	0	9	Ndrg1
Gypc.3	0	1.05176	0.54	0.157	0	9	Gypc
Gca	0	1.04841	0.524	0.106	0	9	Gca
Stxbp3	0	1.03916	0.476	0.19	2e-05	9	Stxbp3
Map3k1.2	0	1.03875	0.762	0.62	0.00134	9	Map3k1
Dnajc10.2	0	1.03682	0.619	0.285	0	9	Dnajc10
H2-Q7.2	0	1.03109	0.778	0.609	0.00024	9	H2-Q7
Tnfrsf4	0	1.02723	0.429	0.009	0	9	Tnfrsf4
Castor2	0	1.01578	0.365	0.052	0	9	Castor2
Poglut1	0	1.01477	0.476	0.103	0	9	Poglut1
Gm47662	0	1.01474	0.254	0.015	0	9	Gm47662
Ilrun.1	0	1.01019	0.635	0.291	0	9	Ilrun
Flrt3	0	1.00729	0.254	0.026	0	9	Flrt3
Gfpt1.3	0	1.00591	0.683	0.445	7e-05	9	Gfpt1
Birc3.4	0	1.00377	0.81	0.628	3e-05	9	Birc3
Syngr2.5	0	1.00225	0.825	0.902	0.00088	9	Syngr2
Scpep1.3	0	0.99526	0.698	0.64	0.01348	9	Scpep1
Nrp2	0	0.99008	0.27	0.054	0	9	Nrp2
Slc26a2	0	0.9883	0.556	0.173	0	9	Slc26a2
Peak1	0	0.98805	0.492	0.172	0	9	Peak1
Sav1	0	0.987	0.556	0.22	0	9	Sav1
Mvp.2	0	0.97942	0.698	0.582	0.00105	9	Mvp
Nfe2l1	0	0.97775	0.476	0.227	0.00662	9	Nfe2l1
Gpd2.2	0	0.97656	0.683	0.539	0.00861	9	Gpd2
Grk3.1	0	0.97575	0.619	0.412	0.04025	9	Grk3
Myh9.3	0	0.97435	0.952	0.939	0.00299	9	Myh9
Snn	0	0.96868	0.429	0.017	0	9	Snn
Cd1d1	0	0.9671	0.365	0.122	5e-05	9	Cd1d1
Slc7a11.2	0	0.96375	0.317	0.122	0.02656	9	Slc7a11
Brk1.1	0	0.95577	0.762	0.776	0.00197	9	Brk1
mt-Co1.4	0	0.95518	0.968	0.996	5e-05	9	mt-Co1
Cflar.5	0	0.94651	0.762	0.375	0	9	Cflar
Oasl1.2	0	0.94499	0.317	0.073	0	9	Oasl1
Adap1.3	0	0.93566	0.667	0.341	0	9	Adap1
Lgmn.2	0	0.93547	0.603	0.379	0.00237	9	Lgmn
Arhgap28	0	0.92916	0.317	0.06	0	9	Arhgap28
Adam19.6	0	0.92222	0.825	0.654	0	9	Adam19
Sema4a	0	0.92106	0.317	0.097	0.00018	9	Sema4a
Mfhas1	0	0.91803	0.302	0.089	0.00019	9	Mfhas1
Aftph.2	0	0.91725	0.651	0.449	0.00794	9	Aftph
Abtb2	0	0.90746	0.19	0.034	0	9	Abtb2
Vhl	0	0.90667	0.54	0.247	0	9	Vhl
Sri.2	0	0.90448	0.794	0.807	0.00046	9	Sri
Tmem19	0	0.9042	0.349	0.114	2e-05	9	Tmem19
Dynll2.6	0	0.89815	0.667	0.484	0.00385	9	Dynll2
Cytip.1	0	0.89346	0.968	0.959	0	9	Cytip
Fas	0	0.88869	0.349	0.02	0	9	Fas
Htra2.1	0	0.88864	0.571	0.358	0.00048	9	Htra2
Zc3h12d	0	0.88799	0.476	0.158	0	9	Zc3h12d
mt-Co2.2	0	0.88757	0.968	0.993	0.00014	9	mt-Co2
H2-K1.2	0	0.88343	0.968	0.989	0	9	H2-K1
Arl4c.4	0	0.87904	0.714	0.502	0.00212	9	Arl4c
Riok3	0	0.87699	0.651	0.499	0.01857	9	Riok3
Marf1	0	0.87654	0.381	0.137	0.00013	9	Marf1
Tnfrsf9	0	0.87565	0.333	0.005	0	9	Tnfrsf9
Phlpp1.1	0	0.87071	0.635	0.412	0.01786	9	Phlpp1
Slc22a23	0	0.86381	0.254	0.018	0	9	Slc22a23
Tnfrsf11a	0	0.86273	0.54	0.191	0	9	Tnfrsf11a
Dusp5.4	0	0.85776	0.873	0.843	0.00532	9	Dusp5
H2-M2	0	0.85537	0.127	0.004	0	9	H2-M2
Jag1	0	0.85058	0.19	0.013	0	9	Jag1
Ube2l6.1	0	0.84915	0.476	0.209	3e-05	9	Ube2l6
Sinhcaf	0	0.84908	0.54	0.282	0.00023	9	Sinhcaf
Mical3	0	0.84503	0.413	0.089	0	9	Mical3
Tbc1d1.1	0	0.84373	0.619	0.383	0.00123	9	Tbc1d1
Irf8.9	0	0.84185	0.698	0.371	0.00737	9	Irf8
Sh3bp4	0	0.83989	0.397	0.077	0	9	Sh3bp4
Prrc2b	0	0.83871	0.587	0.339	0.00083	9	Prrc2b
C9orf72	0	0.83489	0.492	0.138	0	9	C9orf72
Tbc1d15	0	0.83247	0.603	0.337	2e-05	9	Tbc1d15
Gpr132.6	0	0.83139	0.937	0.842	0.00023	9	Gpr132
Spint2.3	0	0.82483	0.683	0.564	0.002	9	Spint2
Col27a1	0	0.81972	0.175	0.016	0	9	Col27a1
Klf6.5	0	0.81882	0.921	0.872	0.00013	9	Klf6
Bcl9	0	0.81877	0.413	0.151	4e-05	9	Bcl9
Hsf2	0	0.81752	0.365	0.059	0	9	Hsf2
Apobec3.6	0	0.81713	0.794	0.654	0.00014	9	Apobec3
Zdhhc14	0	0.81712	0.444	0.154	0	9	Zdhhc14
Agap1	0	0.80992	0.349	0.059	0	9	Agap1
Krit1	0	0.80478	0.492	0.266	0.00716	9	Krit1
Kdm5c.1	0	0.80066	0.587	0.336	0.02351	9	Kdm5c
Mmd.2	0	0.78285	0.46	0.218	0.02111	9	Mmd
Tapbp.2	0	0.77138	0.841	0.85	0.00052	9	Tapbp
Rgmb	0	0.77095	0.365	0.042	0	9	Rgmb
Sdhaf1	0	0.77066	0.508	0.194	0	9	Sdhaf1
Hmgn3	0	0.76997	0.46	0.221	0.00177	9	Hmgn3
Il7r	0	0.76739	0.317	0.061	0	9	Il7r
Dstn	0	0.76111	0.667	0.518	0.04354	9	Dstn
Sbno1.1	0	0.75971	0.667	0.519	0.00809	9	Sbno1
Cdk17	0	0.75091	0.333	0.114	0.00088	9	Cdk17
Kif16b	0	0.75006	0.286	0.106	0.04453	9	Kif16b
mt-Co3.3	0	0.74044	0.984	0.997	0.00199	9	mt-Co3
B2m.4	0	0.73771	0.905	0.974	9e-05	9	B2m
H2-D1.3	0	0.73642	0.968	0.98	0	9	H2-D1
Nck2.1	0	0.73586	0.381	0.104	0	9	Nck2
Foxn2	0	0.73438	0.556	0.28	4e-05	9	Foxn2
Tap1.7	0	0.73288	0.81	0.73	0.01603	9	Tap1
2200002D01Rik	0	0.71451	0.381	0.1	0	9	2200002D01Rik
Tmem127	0	0.70771	0.444	0.142	0	9	Tmem127
Serinc5	0	0.70664	0.333	0.02	0	9	Serinc5
Yes1	0	0.70396	0.111	0.009	0	9	Yes1
Mpp5	0	0.70097	0.302	0.089	0.00022	9	Mpp5
Dusp14	0	0.69884	0.159	0.009	0	9	Dusp14
Tmem8	0	0.69747	0.429	0.213	0.02884	9	Tmem8
Cacna1s.1	0	0.69223	0.54	0.277	0.00015	9	Cacna1s
Kpna3	0	0.68473	0.492	0.226	6e-05	9	Kpna3
Iffo2	0	0.68166	0.317	0.065	0	9	Iffo2
Tcf7	0	0.6789	0.206	0.017	0	9	Tcf7
Fxyd2	0	0.66938	0.19	0.026	0	9	Fxyd2
Mmp23	0	0.66898	0.317	0.052	0	9	Mmp23
Gbp5	0	0.66512	0.365	0.102	0	9	Gbp5
Pla2g7.5	0	0.66441	0.397	0.124	2e-05	9	Pla2g7
Clip2	0	0.65724	0.508	0.15	0	9	Clip2
Ttc39a.9	0	0.65165	0.444	0.182	0.0002	9	Ttc39a
Plekhg2.1	0	0.64336	0.349	0.142	0.02513	9	Plekhg2
Renbp	0	0.64026	0.476	0.227	0.001	9	Renbp
Zfp217	0	0.63685	0.397	0.169	0.00605	9	Zfp217
Dscaml1	0	0.63484	0.222	0.001	0	9	Dscaml1
Gm37529	0	0.63197	0.175	0.017	0	9	Gm37529
Arpin	0	0.62611	0.365	0.098	0	9	Arpin
F11r.4	0	0.61697	0.444	0.219	0.02791	9	F11r
Acsf3	0	0.61665	0.27	0.064	1e-05	9	Acsf3
Gucd1	0	0.61609	0.444	0.131	0	9	Gucd1
Slc44a1	0	0.60674	0.349	0.115	0.00012	9	Slc44a1
Vsig10	0	0.60651	0.238	0.05	0	9	Vsig10
Prnp	0	0.60092	0.333	0.065	0	9	Prnp
Frmd4a	0	0.58816	0.365	0.114	1e-05	9	Frmd4a
Spsb1	0	0.57684	0.317	0.046	0	9	Spsb1
Idh1	0	0.57607	0.317	0.116	0.00394	9	Idh1
Daam1	0	0.57594	0.254	0.077	0.00389	9	Daam1
Gm13546	0	0.55388	0.286	0.01	0	9	Gm13546
Rasip1	0	0.54552	0.317	0.041	0	9	Rasip1
Tmem140	0	0.54439	0.206	0.029	0	9	Tmem140
Itgb8	0	0.52936	0.302	0	0	9	Itgb8
Suox	0	0.51206	0.302	0.079	0	9	Suox
Slamf1	0	0.50355	0.254	0.02	0	9	Slamf1
Eml5	0	0.50155	0.286	0.071	1e-05	9	Eml5
Cdkn2b	0	0.49435	0.254	0.005	0	9	Cdkn2b
Catsperg1	0	0.48787	0.175	0.007	0	9	Catsperg1
Sod3	0	0.48735	0.143	0.001	0	9	Sod3
Sppl3	0	0.48127	0.54	0.292	0.03424	9	Sppl3
Exoc3l4	0	0.47757	0.254	0.049	0	9	Exoc3l4
Sec22a	0	0.4754	0.302	0.08	1e-05	9	Sec22a
Synpo2	0	0.45963	0.222	0.003	0	9	Synpo2
Zfp809	0	0.45049	0.302	0.106	0.01669	9	Zfp809
Inf2	0	0.44951	0.302	0.047	0	9	Inf2
Pdlim4	0	0.42356	0.349	0.134	0.00824	9	Pdlim4
Ikzf4	0	0.4223	0.175	0.004	0	9	Ikzf4
Lnx2	0	0.41158	0.286	0.082	0.00024	9	Lnx2
Dock9	0	0.41105	0.143	0.009	0	9	Dock9
Tmem63b	0	0.40894	0.175	0.042	0.01323	9	Tmem63b
Mtif3	0	0.4036	0.222	0.045	1e-05	9	Mtif3
Fam177a	0	0.40313	0.317	0.069	0	9	Fam177a
Src	0	0.40049	0.27	0.019	0	9	Src
Gpr157	0	0.39777	0.254	0.074	0.00273	9	Gpr157
Loxl3	0	0.39754	0.143	0.02	2e-05	9	Loxl3
Tmem150c	0	0.3972	0.19	0.003	0	9	Tmem150c
Car13	0	0.39534	0.159	0.012	0	9	Car13
Kif1a	0	0.39355	0.159	0.031	0.0018	9	Kif1a
B430305J03Rik	0	0.39151	0.175	0.005	0	9	B430305J03Rik
Stx11	0	0.38561	0.397	0.165	0.01059	9	Stx11
Sort1	0	0.36296	0.159	0.028	0.00037	9	Sort1
Mrc2	0	0.35612	0.111	0.003	0	9	Mrc2
Scube3	0	0.34353	0.127	0	0	9	Scube3
Slc22a4	0	0.34116	0.19	0.019	0	9	Slc22a4
Nipal1	0	0.33605	0.238	0.007	0	9	Nipal1
Clu	0	0.33477	0.111	0.005	0	9	Clu
Tmem120b	0	0.33149	0.286	0.061	0	9	Tmem120b
Icos	0	0.32792	0.159	0.026	8e-05	9	Icos
Plppr4	0	0.32045	0.143	0.003	0	9	Plppr4
Fam89a	0	0.32026	0.19	0.006	0	9	Fam89a
Chst7	0	0.30287	0.175	0.03	2e-05	9	Chst7
Lrrc32	0	0.28943	0.206	0.028	0	9	Lrrc32
Gm16685	0	0.2894	0.127	0.001	0	9	Gm16685
Esam	0	0.28691	0.206	0.03	0	9	Esam
Eml6	0	0.26787	0.206	0.047	0.00052	9	Eml6
Arc	0	0.25567	0.19	0.003	0	9	Arc
F730043M19Rik	0	0.25039	0.111	0.015	0.0011	9	F730043M19Rik
Ptprc.5	0	-0.26027	0.841	0.971	0.01762	9	Ptprc
Pik3cd.1	0	-0.28346	0.222	0.602	0.00827	9	Pik3cd
Fes	0	-0.28812	0.254	0.664	0.01197	9	Fes
Coq10b.4	0	-0.29389	0.476	0.818	0.0453	9	Coq10b
Acer3.2	0	-0.2963	0.143	0.51	0.0166	9	Acer3
Lyn	0	-0.31124	0.508	0.849	0.00334	9	Lyn
Afdn.2	0	-0.33099	0.127	0.479	0.01281	9	Afdn
Slc38a1.3	0	-0.34728	0.413	0.813	0.00075	9	Slc38a1
Myg1.1	0	-0.34781	0.016	0.299	0.04163	9	Myg1
Plekho2.2	0	-0.35059	0.333	0.752	0.00242	9	Plekho2
Wdr43.1	0	-0.35177	0.175	0.531	0.03352	9	Wdr43
Mia2	0	-0.35198	0.381	0.742	0.00058	9	Mia2
Rgs14	0	-0.35399	0.016	0.321	0.02587	9	Rgs14
Agpat4	0	-0.35525	0.143	0.545	0.00039	9	Agpat4
Ruvbl2.1	0	-0.36301	0.032	0.33	0.03378	9	Ruvbl2
Nudt5	0	-0.36307	0.016	0.302	0.03555	9	Nudt5
Fuca2	0	-0.366	0.048	0.372	0.02729	9	Fuca2
Cklf	0	-0.36921	0.111	0.44	0.02228	9	Cklf
Mrpl16	0	-0.37136	0.016	0.33	0.01298	9	Mrpl16
Wdr12.1	0	-0.37479	0.032	0.327	0.03941	9	Wdr12
Pycr2	0	-0.37645	0	0.303	0.01153	9	Pycr2
Ppp5c	0	-0.37801	0.032	0.346	0.01274	9	Ppp5c
Scd2	0	-0.37831	0.048	0.375	0.03384	9	Scd2
Nfatc2.1	0	-0.39246	0	0.284	0.03462	9	Nfatc2
Cmtm7.5	0	-0.39456	0.206	0.599	0.00033	9	Cmtm7
Pigt	0	-0.39505	0.175	0.508	0.04558	9	Pigt
Rabl6	0	-0.39665	0.063	0.369	0.03989	9	Rabl6
Tmem238.2	0	-0.39932	0.048	0.373	0.00811	9	Tmem238
Coq2	0	-0.40003	0.048	0.356	0.04413	9	Coq2
Shisa5.1	0	-0.4003	0.317	0.648	0.00099	9	Shisa5
Actl6a.2	0	-0.40232	0.063	0.381	0.021	9	Actl6a
Noc2l	0	-0.40422	0.175	0.536	0.04224	9	Noc2l
Abr	0	-0.40468	0.016	0.328	0.01589	9	Abr
Cnp.2	0	-0.405	0.063	0.399	0.01393	9	Cnp
Hsd17b10	0	-0.40534	0.127	0.46	0.04796	9	Hsd17b10
Cdk5rap3	0	-0.40836	0.079	0.425	0.0093	9	Cdk5rap3
Med30.3	0	-0.40898	0.19	0.588	0.00037	9	Med30
Mrpl51.2	0	-0.41462	0.095	0.398	0.04284	9	Mrpl51
Ptpre	0	-0.41524	0.111	0.519	0.00331	9	Ptpre
Grk2.1	0	-0.4155	0.333	0.738	0.00543	9	Grk2
Exosc3.1	0	-0.41674	0.079	0.385	0.04137	9	Exosc3
Ebp.1	0	-0.41724	0.143	0.457	0.04741	9	Ebp
Atp8b4	0	-0.41867	0.016	0.325	0.0176	9	Atp8b4
Aim2	0	-0.42133	0.111	0.443	0.03253	9	Aim2
Abcf1	0	-0.42159	0.206	0.583	0.00217	9	Abcf1
Tcof1.3	0	-0.42176	0.032	0.351	0.01196	9	Tcof1
Cbfb.3	0	-0.42221	0.143	0.572	0.00012	9	Cbfb
Pfdn6.1	0	-0.42365	0.079	0.397	0.02113	9	Pfdn6
Rars.1	0	-0.42419	0.048	0.376	0.00684	9	Rars
Rfc2.6	0	-0.42624	0.095	0.445	0.0065	9	Rfc2
Utp14a	0	-0.42776	0.032	0.365	0.00496	9	Utp14a
Tomm40.1	0	-0.42893	0.095	0.414	0.01993	9	Tomm40
Nptn	0	-0.42968	0.397	0.755	0.00187	9	Nptn
Dkc1.1	0	-0.43013	0.016	0.322	0.01041	9	Dkc1
Slc1a5.1	0	-0.4316	0.159	0.644	6e-05	9	Slc1a5
Lrrc25.1	0	-0.43227	0.175	0.505	0.03852	9	Lrrc25
Was.1	0	-0.43367	0.095	0.605	0	9	Was
Cysltr1.1	0	-0.43549	0.048	0.438	0.00037	9	Cysltr1
Rpp21	0	-0.4387	0.159	0.475	0.01712	9	Rpp21
Mrpl12.3	0	-0.43926	0.19	0.523	0.02444	9	Mrpl12
Arl6ip5.1	0	-0.43962	0.254	0.57	0.0223	9	Arl6ip5
Grk6.1	0	-0.43969	0.079	0.447	0.00346	9	Grk6
Asah1.4	0	-0.44044	0.381	0.746	0.01448	9	Asah1
Tmem147.1	0	-0.4414	0.127	0.434	0.03467	9	Tmem147
2900026A02Rik	0	-0.44166	0	0.288	0.02766	9	2900026A02Rik
Csnk1e	0	-0.44256	0.063	0.393	0.0124	9	Csnk1e
St3gal4.3	0	-0.44263	0.095	0.453	0.00894	9	St3gal4
Tmed3	0	-0.44321	0.19	0.519	0.02539	9	Tmed3
Eef1e1	0	-0.44689	0.048	0.4	0.00436	9	Eef1e1
Rps14	0	-0.44719	0.857	0.983	0.00538	9	Rps14
Fubp1	0	-0.44748	0.175	0.543	0.02017	9	Fubp1
Per1.4	0	-0.45012	0.222	0.687	0.00133	9	Per1
Slc9a9.5	0	-0.45131	0.032	0.378	0.00401	9	Slc9a9
Sap30.2	0	-0.45211	0.048	0.411	0.00191	9	Sap30
Dna2	0	-0.45358	0.032	0.433	0.00011	9	Dna2
Glrx5.1	0	-0.45427	0.095	0.429	0.0082	9	Glrx5
Abcd1	0	-0.45442	0.111	0.459	0.00463	9	Abcd1
Pstpip1.1	0	-0.45546	0.048	0.365	0.01219	9	Pstpip1
Mettl23	0	-0.45796	0.095	0.438	0.0046	9	Mettl23
0610010K14Rik.3	0	-0.45847	0.159	0.494	0.03147	9	0610010K14Rik
Igsf8.1	0	-0.45854	0.143	0.526	0.00473	9	Igsf8
Nsun2.3	0	-0.45889	0.127	0.503	0.00483	9	Nsun2
Arl6ip4	0	-0.45943	0.127	0.442	0.01634	9	Arl6ip4
Vkorc1	0	-0.46084	0.048	0.39	0.00199	9	Vkorc1
Snrpa1.4	0	-0.46107	0.175	0.474	0.03603	9	Snrpa1
Nucb2	0	-0.46121	0.016	0.327	0.01456	9	Nucb2
Trappc1.1	0	-0.46176	0.079	0.453	0.00077	9	Trappc1
Spcs1.2	0	-0.46315	0.365	0.711	0.04871	9	Spcs1
Ube2e1.1	0	-0.46436	0.19	0.532	0.00724	9	Ube2e1
Rassf5.2	0	-0.46437	0.111	0.455	0.04147	9	Rassf5
Elovl5.2	0	-0.46818	0.206	0.615	0.00076	9	Elovl5
Rsl24d1	0	-0.46826	0.095	0.436	0.00293	9	Rsl24d1
Sumo3.4	0	-0.46879	0.159	0.503	0.00765	9	Sumo3
Exosc8.5	0	-0.469	0.063	0.414	0.00494	9	Exosc8
Snhg6.2	0	-0.46907	0.143	0.477	0.03392	9	Snhg6
Acat1.1	0	-0.46937	0.127	0.466	0.00388	9	Acat1
1700025G04Rik	0	-0.47002	0.063	0.412	0.00337	9	1700025G04Rik
Atic.1	0	-0.47018	0.079	0.412	0.00528	9	Atic
5031439G07Rik.1	0	-0.47113	0.254	0.683	0.00113	9	5031439G07Rik
Ssh2.4	0	-0.47143	0.127	0.543	0.0011	9	Ssh2
Sipa1	0	-0.4715	0.095	0.518	0.00047	9	Sipa1
Irf2	0	-0.47367	0.206	0.576	0.01475	9	Irf2
Acap1	0	-0.47373	0	0.34	0.00124	9	Acap1
Bcap31.1	0	-0.47473	0.238	0.604	0.026	9	Bcap31
Rinl	0	-0.47505	0.048	0.399	0.00113	9	Rinl
Lman2.1	0	-0.47731	0.286	0.644	0.00316	9	Lman2
Tmem59.2	0	-0.47744	0.397	0.699	0.04182	9	Tmem59
Eef1a1.2	0	-0.47852	0.937	0.997	0.00175	9	Eef1a1
Tipin.7	0	-0.47897	0.016	0.315	0.01686	9	Tipin
Hpf1.3	0	-0.48286	0.079	0.413	0.00521	9	Hpf1
Eif4a3.2	0	-0.48346	0.333	0.676	0.00027	9	Eif4a3
Susd3	0	-0.48493	0	0.365	0.00026	9	Susd3
Dtymk.4	0	-0.48755	0.032	0.371	0.00236	9	Dtymk
Ruvbl1.1	0	-0.48758	0.016	0.384	0.00021	9	Ruvbl1
Bcap29	0	-0.48817	0.143	0.461	0.01678	9	Bcap29
Amz1	0	-0.48845	0.063	0.414	0.00341	9	Amz1
Phf5a.1	0	-0.4885	0.238	0.529	0.01543	9	Phf5a
Prpf19.4	0	-0.48882	0.111	0.498	0.00038	9	Prpf19
Sf3b6.2	0	-0.48915	0.444	0.73	0.04548	9	Sf3b6
Zfp710	0	-0.48917	0.016	0.364	0.00155	9	Zfp710
Hpcal1.1	0	-0.48919	0.19	0.621	0.0001	9	Hpcal1
Sars	0	-0.48931	0.19	0.503	0.03424	9	Sars
Eml4	0	-0.49048	0.143	0.531	0.00158	9	Eml4
G6pdx.4	0	-0.49146	0.048	0.385	0.00301	9	G6pdx
Srm.2	0	-0.49149	0	0.322	0.00385	9	Srm
Gnai2.2	0	-0.49189	0.794	0.958	0.00588	9	Gnai2
Akr7a5.4	0	-0.49355	0.206	0.599	0.00449	9	Akr7a5
Rasgrp4	0	-0.49422	0.079	0.39	0.0225	9	Rasgrp4
Cox7a2.3	0	-0.49505	0.571	0.862	0.02117	9	Cox7a2
Lsm2.6	0	-0.49508	0.127	0.414	0.035	9	Lsm2
Slc48a1	0	-0.49515	0.032	0.373	0.00188	9	Slc48a1
Abi3.3	0	-0.49517	0.143	0.504	0.0154	9	Abi3
Pts.1	0	-0.49619	0.079	0.435	0.00267	9	Pts
Arpc2.4	0	-0.49699	0.857	0.968	0.01172	9	Arpc2
Lbh.2	0	-0.49867	0.095	0.51	0.0007	9	Lbh
Hnrnpu.4	0	-0.49869	0.683	0.872	0.04156	9	Hnrnpu
Sec62	0	-0.49999	0.317	0.661	0.00279	9	Sec62
Srp72	0	-0.50004	0.286	0.621	0.0141	9	Srp72
Hnrnpa0.1	0	-0.50021	0.492	0.794	0.00561	9	Hnrnpa0
Atg3.2	0	-0.50083	0.27	0.633	0.01038	9	Atg3
Stt3a.2	0	-0.50134	0.238	0.558	0.0379	9	Stt3a
Olfm1.6	0	-0.50178	0.016	0.327	0.0174	9	Olfm1
Ndufa10	0	-0.50252	0.238	0.582	0.00335	9	Ndufa10
Dctpp1.6	0	-0.50376	0.143	0.465	0.03516	9	Dctpp1
Mical1.2	0	-0.50572	0.19	0.607	0.00113	9	Mical1
Idh3a.1	0	-0.50598	0.048	0.406	0.00075	9	Idh3a
Fam111a.5	0	-0.50617	0	0.315	0.00595	9	Fam111a
Glrx3.2	0	-0.5072	0.317	0.672	0.00109	9	Glrx3
Eif2a	0	-0.50747	0.079	0.424	0.00268	9	Eif2a
Snx9	0	-0.50768	0.286	0.602	0.04432	9	Snx9
Adcy7.1	0	-0.50792	0.048	0.392	0.00201	9	Adcy7
Actr3.4	0	-0.50796	0.81	0.972	0.00739	9	Actr3
Strap.3	0	-0.50827	0.317	0.61	0.0243	9	Strap
Ndufb6.2	0	-0.5083	0.333	0.639	0.02776	9	Ndufb6
Rplp2.2	0	-0.50928	0.841	0.986	0.02019	9	Rplp2
Nhp2.3	0	-0.50968	0.365	0.688	0.03363	9	Nhp2
Btf3.1	0	-0.5097	0.746	0.953	0.04205	9	Btf3
Rps25.1	0	-0.51128	0.778	0.965	0.01131	9	Rps25
Rnf187.1	0	-0.51162	0.286	0.66	0.00191	9	Rnf187
Polr2k	0	-0.51234	0.238	0.558	0.00819	9	Polr2k
Mospd3	0	-0.51468	0.016	0.378	0.00057	9	Mospd3
Tra2b.4	0	-0.51482	0.587	0.844	0.01541	9	Tra2b
Dnajb11.2	0	-0.51522	0.206	0.523	0.03484	9	Dnajb11
Cox16	0	-0.51561	0.19	0.563	0.00101	9	Cox16
Rpl35a.1	0	-0.51629	0.873	0.99	0.02314	9	Rpl35a
Gpr141.2	0	-0.51681	0.016	0.338	0.00634	9	Gpr141
Gstp1.5	0	-0.51826	0.254	0.59	0.01864	9	Gstp1
Ppm1g	0	-0.51837	0.254	0.611	0.01671	9	Ppm1g
Adgrg5	0	-0.51914	0.048	0.451	0.0001	9	Adgrg5
Reep5.5	0	-0.51954	0.397	0.799	0.00836	9	Reep5
U2af1.4	0	-0.52019	0.429	0.777	0.00622	9	U2af1
Evi2a.1	0	-0.52051	0.19	0.624	0.00106	9	Evi2a
Cass4	0	-0.52143	0.079	0.448	0.00129	9	Cass4
Atp2a2.2	0	-0.52202	0.111	0.478	0.00135	9	Atp2a2
Marc2	0	-0.52218	0.175	0.545	0.00231	9	Marc2
Lmo2	0	-0.52289	0.127	0.485	0.00345	9	Lmo2
Rnase6.4	0	-0.52466	0.381	0.761	0.00775	9	Rnase6
Ptp4a3	0	-0.52582	0.032	0.406	0.00031	9	Ptp4a3
Vars.2	0	-0.52599	0.206	0.555	0.00614	9	Vars
Ipo7.2	0	-0.52613	0.206	0.555	0.00762	9	Ipo7
Themis2.4	0	-0.52729	0.238	0.733	1e-05	9	Themis2
Hps3	0	-0.52732	0.111	0.487	0.00201	9	Hps3
Ebna1bp2.1	0	-0.52815	0.127	0.476	0.00131	9	Ebna1bp2
Sde2	0	-0.52925	0.111	0.493	0.00125	9	Sde2
Metap2	0	-0.52952	0.381	0.686	0.01598	9	Metap2
Rpl27a.3	0	-0.53127	0.873	0.989	0.00027	9	Rpl27a
Pebp1.2	0	-0.53375	0.397	0.721	0.03726	9	Pebp1
Uchl3.1	0	-0.53381	0.127	0.455	0.00311	9	Uchl3
Cox5b.3	0	-0.53478	0.683	0.917	0.03569	9	Cox5b
Abce1	0	-0.53649	0.048	0.424	0.00013	9	Abce1
Micos13.2	0	-0.53701	0.381	0.705	0.01487	9	Micos13
Clint1.1	0	-0.53736	0.286	0.75	0.00026	9	Clint1
Sec31a.1	0	-0.53738	0.143	0.504	0.00321	9	Sec31a
Ndufa2	0	-0.53788	0.571	0.863	0.01852	9	Ndufa2
Acp5.4	0	-0.53844	0.079	0.422	0.00792	9	Acp5
Sdcbp.1	0	-0.53878	0.54	0.816	0.00054	9	Sdcbp
Ndst1.4	0	-0.53906	0.048	0.436	0.00076	9	Ndst1
Yrdc.2	0	-0.53953	0.048	0.43	7e-05	9	Yrdc
Rpl24.1	0	-0.53967	0.873	0.978	0.00013	9	Rpl24
Ikzf1.1	0	-0.54056	0.143	0.549	0.00097	9	Ikzf1
Rcc2.2	0	-0.54182	0.079	0.525	2e-05	9	Rcc2
Capzb.1	0	-0.54209	0.714	0.948	0.00109	9	Capzb
Ptpa.3	0	-0.5424	0.206	0.617	0.00046	9	Ptpa
Cenpx.4	0	-0.54244	0.222	0.559	0.00645	9	Cenpx
Atp5e	0	-0.54324	0.762	0.964	0.04993	9	Atp5e
Tmem109.4	0	-0.54414	0.079	0.435	0.0015	9	Tmem109
Apex1.3	0	-0.54502	0.048	0.428	0.00021	9	Apex1
Unc119b.3	0	-0.5452	0.032	0.408	0.00057	9	Unc119b
Copz1	0	-0.54547	0.317	0.637	0.01714	9	Copz1
Hmgcl	0	-0.54557	0.095	0.484	0.00022	9	Hmgcl
H13.1	0	-0.54584	0.111	0.449	0.00786	9	H13
Dipk1a	0	-0.54629	0.095	0.471	0.0002	9	Dipk1a
Tpcn1.1	0	-0.54633	0	0.373	0.00015	9	Tpcn1
Gpsm3.2	0	-0.54736	0.349	0.738	0.00678	9	Gpsm3
Trf.5	0	-0.5476	0.063	0.459	0.00073	9	Trf
Fem1c.3	0	-0.5481	0.19	0.666	2e-05	9	Fem1c
Plcb2.1	0	-0.54829	0.19	0.514	0.01802	9	Plcb2
Ssb.1	0	-0.54863	0.429	0.726	0.00847	9	Ssb
Gpr183.2	0	-0.54961	0.222	0.65	0.00876	9	Gpr183
Eef2.3	0	-0.54964	0.857	0.958	0.00033	9	Eef2
Eif3j1	0	-0.55069	0.254	0.583	0.00388	9	Eif3j1
Snrpa.2	0	-0.55121	0.19	0.574	9e-05	9	Snrpa
Magt1.1	0	-0.55183	0.206	0.579	0.00198	9	Magt1
Pole4.2	0	-0.55192	0.27	0.608	0.00306	9	Pole4
Ddx39.4	0	-0.55218	0.254	0.558	0.00943	9	Ddx39
B4galt6.4	0	-0.55268	0.048	0.414	0.00141	9	B4galt6
Eif5	0	-0.55437	0.556	0.861	0.01292	9	Eif5
Tram1.1	0	-0.55509	0.222	0.601	0.00897	9	Tram1
Lpxn	0	-0.55569	0.032	0.436	6e-05	9	Lpxn
Scp2.1	0	-0.55678	0.413	0.76	0.0007	9	Scp2
Rpl26.4	0	-0.55694	0.857	0.985	0.0008	9	Rpl26
Dpy19l1.2	0	-0.55719	0.222	0.664	3e-05	9	Dpy19l1
Tmem179b.1	0	-0.55771	0.206	0.594	0.00045	9	Tmem179b
Ciita	0	-0.55773	0.333	0.78	0	9	Ciita
Rer1.3	0	-0.55781	0.349	0.665	0.00782	9	Rer1
Dpm3.1	0	-0.55847	0.19	0.568	0.00014	9	Dpm3
Ndufb5	0	-0.55849	0.429	0.763	0.00613	9	Ndufb5
Rab1b.1	0	-0.55876	0.349	0.668	0.00232	9	Rab1b
Sdad1.5	0	-0.55905	0.032	0.393	0.00055	9	Sdad1
Creld2.2	0	-0.55924	0.127	0.439	0.04498	9	Creld2
Siva1.3	0	-0.55955	0.095	0.424	0.00373	9	Siva1
Atp5a1.3	0	-0.55971	0.571	0.89	0.01347	9	Atp5a1
Rps11.3	0	-0.56013	0.873	0.989	0.01201	9	Rps11
Lbr.3	0	-0.56053	0.127	0.51	0.00064	9	Lbr
Eif4e.1	0	-0.56074	0.143	0.545	3e-05	9	Eif4e
Pilrb1.5	0	-0.5621	0.016	0.343	0.00278	9	Pilrb1
Mrps14.3	0	-0.56216	0.333	0.673	0.00166	9	Mrps14
Nedd9.2	0	-0.56245	0.111	0.447	0.0329	9	Nedd9
St3gal5.6	0	-0.56305	0.111	0.436	0.02963	9	St3gal5
Slc16a6.1	0	-0.56522	0.175	0.526	0.01563	9	Slc16a6
Srgap3.1	0	-0.56645	0	0.375	0.00014	9	Srgap3
Mrpl21	0	-0.56663	0.143	0.509	0.00082	9	Mrpl21
Gatm.6	0	-0.56664	0.111	0.45	0.00594	9	Gatm
Rps9.3	0	-0.56669	0.889	0.989	7e-05	9	Rps9
Dars	0	-0.56671	0.095	0.487	0.00017	9	Dars
Rpl12	0	-0.56678	0.825	0.97	9e-05	9	Rpl12
Cuta.1	0	-0.56763	0.302	0.63	0.00181	9	Cuta
Lpcat2.2	0	-0.56915	0.032	0.419	0.0001	9	Lpcat2
Lamtor4	0	-0.56985	0.032	0.423	8e-05	9	Lamtor4
Tbxas1.4	0	-0.57163	0.016	0.401	0.00017	9	Tbxas1
Cyc1.3	0	-0.57219	0.302	0.64	0.00226	9	Cyc1
Trim28.5	0	-0.57249	0.206	0.572	0.00166	9	Trim28
Xrn2	0	-0.57286	0.286	0.658	0.00073	9	Xrn2
Rab24.2	0	-0.573	0.111	0.467	0.00116	9	Rab24
Uqcr11.5	0	-0.57306	0.492	0.821	0.01785	9	Uqcr11
I830077J02Rik.5	0	-0.57306	0.032	0.418	0.00036	9	I830077J02Rik
Ndufa5.3	0	-0.57315	0.159	0.564	6e-05	9	Ndufa5
Ffar2.6	0	-0.57509	0.016	0.324	0.01359	9	Ffar2
Anapc5.4	0	-0.57638	0.19	0.549	0.00241	9	Anapc5
Klf13.2	0	-0.57763	0.159	0.557	0.00037	9	Klf13
Rnpep.1	0	-0.57861	0.095	0.56	1e-05	9	Rnpep
Pfdn2	0	-0.58008	0.19	0.588	0.00018	9	Pfdn2
Pianp.4	0	-0.58218	0.016	0.343	0.00278	9	Pianp
Eif2s1.5	0	-0.58232	0.286	0.638	0.00446	9	Eif2s1
Bcl11a.2	0	-0.58251	0	0.331	0.00219	9	Bcl11a
Rwdd1.2	0	-0.58323	0.238	0.594	0.00046	9	Rwdd1
Nudt21.4	0	-0.58452	0.222	0.597	0.00066	9	Nudt21
Slc44a2.1	0	-0.5871	0	0.393	4e-05	9	Slc44a2
Ppp1r14b.3	0	-0.58798	0.222	0.596	0.00105	9	Ppp1r14b
Sulf2.5	0	-0.59306	0.159	0.607	6e-05	9	Sulf2
Eif3f.6	0	-0.59334	0.698	0.923	0.00598	9	Eif3f
Fkbp3.3	0	-0.59365	0.127	0.501	0.00027	9	Fkbp3
Rpl5.3	0	-0.59475	0.857	0.979	0	9	Rpl5
Eno1.2	0	-0.59476	0.127	0.551	8e-05	9	Eno1
Cpsf3.1	0	-0.59531	0.079	0.465	6e-05	9	Cpsf3
Hsd17b4.4	0	-0.59575	0.19	0.584	0.00037	9	Hsd17b4
Milr1.4	0	-0.5969	0	0.385	7e-05	9	Milr1
Degs1.3	0	-0.59691	0.254	0.602	0.00287	9	Degs1
Eps8.3	0	-0.5972	0.222	0.607	0.00107	9	Eps8
Arhgap9.1	0	-0.5975	0.111	0.55	5e-05	9	Arhgap9
Ndufa8.2	0	-0.59803	0.317	0.68	0.00165	9	Ndufa8
Phb2.2	0	-0.59809	0.381	0.697	0.00337	9	Phb2
Rtn1.4	0	-0.59812	0.222	0.593	0.00219	9	Rtn1
Prkd3.2	0	-0.59925	0.143	0.546	0.00014	9	Prkd3
Rps12.3	0	-0.59931	0.857	0.987	0.00053	9	Rps12
Mcm4.4	0	-0.60026	0.063	0.389	0.00885	9	Mcm4
Nutf2.4	0	-0.60141	0.222	0.525	0.00132	9	Nutf2
Ndufs5.2	0	-0.60203	0.333	0.689	0.00054	9	Ndufs5
Rsl1d1.2	0	-0.60304	0.143	0.527	0.0002	9	Rsl1d1
Ndufb10.1	0	-0.60327	0.413	0.759	0.00039	9	Ndufb10
Nrm.4	0	-0.60399	0.016	0.395	0.00018	9	Nrm
Tor1a.3	0	-0.60501	0.111	0.508	8e-05	9	Tor1a
Pnp.3	0	-0.6057	0.254	0.631	0.0003	9	Pnp
Pdia4.1	0	-0.60609	0.111	0.455	0.00273	9	Pdia4
Pycard.2	0	-0.60692	0.095	0.525	6e-05	9	Pycard
Parp1.2	0	-0.60714	0.079	0.492	5e-05	9	Parp1
Ubl3.3	0	-0.60811	0.286	0.692	0.00032	9	Ubl3
Slco3a1.7	0	-0.60818	0.254	0.537	0.02894	9	Slco3a1
Fli1.1	0	-0.60923	0.016	0.437	1e-05	9	Fli1
Ptpn6.4	0	-0.61024	0.413	0.763	0.00759	9	Ptpn6
Ostc.3	0	-0.61035	0.286	0.638	0.00082	9	Ostc
Cd164.4	0	-0.61059	0.159	0.618	0	9	Cd164
Uqcrb.5	0	-0.61074	0.524	0.829	0.03157	9	Uqcrb
Mrpl30.1	0	-0.6111	0.286	0.715	3e-05	9	Mrpl30
Npm3.1	0	-0.61258	0.111	0.543	1e-05	9	Npm3
Rheb.2	0	-0.61291	0.508	0.777	0.00307	9	Rheb
Gpi1.2	0	-0.61293	0.571	0.878	0.00421	9	Gpi1
Mybbp1a.1	0	-0.61327	0.127	0.529	0.00011	9	Mybbp1a
Ndufb8.1	0	-0.61387	0.476	0.809	0.00419	9	Ndufb8
Rpl9.2	0	-0.614	0.857	0.981	8e-05	9	Rpl9
Sh3bgrl	0	-0.61434	0.54	0.856	0.00323	9	Sh3bgrl
Emc10.1	0	-0.61489	0.238	0.605	0.00071	9	Emc10
Cyb5a.7	0	-0.61513	0.254	0.603	0.00062	9	Cyb5a
Emg1	0	-0.61568	0.222	0.629	5e-05	9	Emg1
Snrpe.5	0	-0.6161	0.54	0.883	0	9	Snrpe
BC028528.8	0	-0.61626	0.032	0.399	0.00036	9	BC028528
Lrrc59	0	-0.61652	0.238	0.575	0.00076	9	Lrrc59
Bloc1s2	0	-0.61681	0.317	0.707	0.00013	9	Bloc1s2
Kctd12.5	0	-0.61686	0.302	0.677	0.03452	9	Kctd12
Eif3i.2	0	-0.61937	0.429	0.808	0.00039	9	Eif3i
Tctex1d2.5	0	-0.61963	0.127	0.521	0.00083	9	Tctex1d2
Rpl17.4	0	-0.61965	0.857	0.984	2e-05	9	Rpl17
Rpl23.4	0	-0.62067	0.921	0.989	0	9	Rpl23
Pilrb2.5	0	-0.62104	0.032	0.359	0.00339	9	Pilrb2
Capza2.1	0	-0.62112	0.619	0.89	0.00016	9	Capza2
Camk1d.6	0	-0.62221	0.238	0.584	0.00617	9	Camk1d
Smim3.2	0	-0.62264	0.254	0.664	0.00067	9	Smim3
Fuca1.4	0	-0.62297	0.317	0.665	0.00163	9	Fuca1
Ppia.6	0	-0.62333	0.825	0.976	0.00474	9	Ppia
Ssbp4.2	0	-0.62357	0.048	0.487	0	9	Ssbp4
Rpl28.1	0	-0.62423	0.841	0.991	5e-05	9	Rpl28
Paics.5	0	-0.62471	0.175	0.576	0.00024	9	Paics
Ppp1r18.1	0	-0.62545	0.238	0.717	0	9	Ppp1r18
Eif3m.1	0	-0.62602	0.429	0.775	0.00011	9	Eif3m
Fkbp4.5	0	-0.62735	0.063	0.483	3e-05	9	Fkbp4
Lsm5.3	0	-0.62743	0.206	0.56	0.0006	9	Lsm5
Crlf2.1	0	-0.62775	0.333	0.672	0.00074	9	Crlf2
Sf3b5.3	0	-0.62812	0.413	0.731	0.00082	9	Sf3b5
Tcerg1.3	0	-0.62871	0.175	0.545	0.00034	9	Tcerg1
Tmem50a	0	-0.63148	0.286	0.658	0.00015	9	Tmem50a
Fam49b.2	0	-0.63204	0.667	0.918	1e-05	9	Fam49b
Dpysl2.3	0	-0.63266	0.079	0.451	0.00049	9	Dpysl2
Mrps28.1	0	-0.63279	0.048	0.487	1e-05	9	Mrps28
Epn1	0	-0.63361	0.27	0.698	0	9	Epn1
Atp5g1.3	0	-0.63405	0.444	0.833	0.00543	9	Atp5g1
Ndufb11.4	0	-0.63576	0.476	0.817	0.00339	9	Ndufb11
Myd88.1	0	-0.63704	0.111	0.5	9e-05	9	Myd88
H2afj.3	0	-0.63737	0.46	0.803	0.00088	9	H2afj
Nap1l1.6	0	-0.63808	0.603	0.921	0.00032	9	Nap1l1
Mri1.2	0	-0.63821	0.063	0.461	2e-05	9	Mri1
Mcm7.8	0	-0.63837	0.032	0.338	0.01487	9	Mcm7
Cd244a.1	0	-0.63939	0.016	0.42	2e-05	9	Cd244a
Rpl34.3	0	-0.63953	0.81	0.982	7e-05	9	Rpl34
Taf10.1	0	-0.63957	0.619	0.876	0.00068	9	Taf10
C1qbp.5	0	-0.64028	0.317	0.691	0.00077	9	C1qbp
Stk10.3	0	-0.64044	0.032	0.424	0.0001	9	Stk10
Rpl39.1	0	-0.64068	0.857	0.987	2e-05	9	Rpl39
Ncf2.6	0	-0.64156	0.206	0.589	0.0024	9	Ncf2
Ppp1cc.3	0	-0.64166	0.238	0.65	7e-05	9	Ppp1cc
Srsf6.1	0	-0.64194	0.333	0.716	0.00023	9	Srsf6
Uqcc2.1	0	-0.64306	0.286	0.664	0.00012	9	Uqcc2
Mtdh	0	-0.64386	0.365	0.804	0	9	Mtdh
D8Ertd738e.3	0	-0.64475	0.54	0.867	0.00139	9	D8Ertd738e
Rasgef1b.4	0	-0.64536	0.317	0.705	0.0003	9	Rasgef1b
Rpl31	0	-0.64561	0.683	0.946	0.00028	9	Rpl31
Ost4.1	0	-0.64572	0.524	0.873	0.00104	9	Ost4
Ndufa6.1	0	-0.64635	0.571	0.877	6e-05	9	Ndufa6
2410006H16Rik	0	-0.64742	0.508	0.846	0.0006	9	2410006H16Rik
Mctp1.5	0	-0.64787	0.032	0.445	2e-05	9	Mctp1
Mrpl42.4	0	-0.64969	0.222	0.574	0.00032	9	Mrpl42
Rps6.3	0	-0.65088	0.857	0.98	0	9	Rps6
Ppp1ca.2	0	-0.65114	0.587	0.878	0.00037	9	Ppp1ca
Gnl3	0	-0.65374	0.079	0.495	2e-05	9	Gnl3
Atp5f1.3	0	-0.65523	0.508	0.876	0.00026	9	Atp5f1
Eif3k.1	0	-0.65573	0.619	0.915	6e-05	9	Eif3k
Ctnnd2.5	0	-0.65669	0.016	0.376	0.00032	9	Ctnnd2
Ndufb7	0	-0.65913	0.429	0.759	0.00055	9	Ndufb7
Sft2d1	0	-0.65963	0.238	0.656	1e-05	9	Sft2d1
Mlec.6	0	-0.65981	0.127	0.574	3e-05	9	Mlec
Serp1.1	0	-0.66056	0.413	0.738	0.00439	9	Serp1
Apobr.2	0	-0.66095	0.032	0.471	0	9	Apobr
Ccnd3.4	0	-0.66149	0.159	0.497	0.00137	9	Ccnd3
Txnip.1	0	-0.66282	0.063	0.408	0.00158	9	Txnip
Nudc.7	0	-0.66481	0.302	0.666	0.00029	9	Nudc
Tpi1.5	0	-0.66523	0.27	0.594	0.00134	9	Tpi1
Hdgf.7	0	-0.66562	0.238	0.617	0.00023	9	Hdgf
Gabarapl2.3	0	-0.66611	0.429	0.785	0.00012	9	Gabarapl2
Smc1a.5	0	-0.66692	0.27	0.634	0.00054	9	Smc1a
Lgals9.5	0	-0.66916	0.016	0.392	0.00011	9	Lgals9
Hnrnpd.5	0	-0.67058	0.54	0.835	1e-05	9	Hnrnpd
Cbx3.6	0	-0.67394	0.222	0.57	0.00144	9	Cbx3
Kdm7a.1	0	-0.6744	0.127	0.52	0.00025	9	Kdm7a
Slc35c2.1	0	-0.67469	0.063	0.541	0	9	Slc35c2
Rpl10.1	0	-0.67521	0.825	0.979	1e-05	9	Rpl10
Eef1g.1	0	-0.6755	0.635	0.914	6e-05	9	Eef1g
Sirpa.5	0	-0.67752	0.111	0.462	0.01891	9	Sirpa
Itgax.5	0	-0.67767	0.46	0.902	0.00041	9	Itgax
Srsf7.2	0	-0.67963	0.635	0.89	3e-05	9	Srsf7
Cd69.6	0	-0.68002	0.079	0.415	0.01067	9	Cd69
Rpl22	0	-0.68008	0.762	0.976	0.00013	9	Rpl22
Snrpd1.5	0	-0.68077	0.349	0.719	3e-05	9	Snrpd1
Eif3e.1	0	-0.68213	0.508	0.843	7e-05	9	Eif3e
Ndufc2.2	0	-0.6823	0.365	0.743	0	9	Ndufc2
Tmed9.2	0	-0.68311	0.27	0.656	6e-05	9	Tmed9
Wdr83os	0	-0.68395	0.222	0.627	2e-05	9	Wdr83os
Dnajc19	0	-0.68403	0.111	0.55	0	9	Dnajc19
Parvg.1	0	-0.68563	0.048	0.52	0	9	Parvg
Rin3	0	-0.68576	0.048	0.51	0	9	Rin3
Cd48.2	0	-0.68709	0.381	0.722	0.00021	9	Cd48
Srsf2.6	0	-0.68802	0.54	0.842	0.00024	9	Srsf2
Card11.1	0	-0.68866	0.222	0.641	0	9	Card11
Ssrp1.7	0	-0.68867	0.222	0.596	0.00043	9	Ssrp1
Ndufs7.1	0	-0.68875	0.19	0.607	0	9	Ndufs7
Tiparp.4	0	-0.68878	0.238	0.598	0.00498	9	Tiparp
Tcirg1	0	-0.68882	0.175	0.66	0	9	Tcirg1
Arsb.6	0	-0.68966	0.159	0.545	0.00024	9	Arsb
Dut.8	0	-0.69135	0.111	0.449	0.00671	9	Dut
Cebpb.3	0	-0.69348	0.048	0.37	0.00993	9	Cebpb
Rpl27.1	0	-0.69383	0.794	0.978	0	9	Rpl27
Rpl38.1	0	-0.69458	0.889	0.988	0	9	Rpl38
Micos10	0	-0.69508	0.381	0.782	0.00037	9	Micos10
Glrx.2	0	-0.69578	0.095	0.584	0	9	Glrx
Map4k1.1	0	-0.69745	0.254	0.673	2e-05	9	Map4k1
Ccdc12.3	0	-0.69874	0.492	0.831	0.00013	9	Ccdc12
Pcna.6	0	-0.69963	0.254	0.578	0.0024	9	Pcna
March1.2	0	-0.69965	0	0.471	0	9	March1
Rps24.4	0	-0.7007	0.857	0.989	0	9	Rps24
Cct6a.2	0	-0.70212	0.302	0.683	5e-05	9	Cct6a
Pgam1.5	0	-0.70288	0.397	0.744	6e-05	9	Pgam1
Znrd1.3	0	-0.7036	0.19	0.593	1e-05	9	Znrd1
Snrpd2.2	0	-0.70692	0.381	0.755	7e-05	9	Snrpd2
Lsm6.2	0	-0.70783	0.222	0.636	0	9	Lsm6
Atp5j.1	0	-0.7082	0.492	0.886	2e-05	9	Atp5j
Cct2.1	0	-0.70955	0.54	0.835	2e-05	9	Cct2
Sept6.5	0	-0.71186	0.19	0.671	0	9	Sept6
Rps3.1	0	-0.71203	0.857	0.976	0	9	Rps3
Ifi203.6	0	-0.71252	0.032	0.366	0.00189	9	Ifi203
Fh1.3	0	-0.71257	0.143	0.556	2e-05	9	Fh1
Cks2.7	0	-0.71323	0.032	0.365	0.00349	9	Cks2
Rps27a.3	0	-0.71351	0.873	0.989	0	9	Rps27a
Osgep.2	0	-0.7139	0.206	0.599	0	9	Osgep
Smdt1.3	0	-0.71525	0.571	0.835	2e-05	9	Smdt1
Rpl35.3	0	-0.71656	0.841	0.978	0	9	Rpl35
Tmem256.2	0	-0.7172	0.381	0.75	2e-05	9	Tmem256
Mbnl1.1	0	-0.71736	0.556	0.908	0	9	Mbnl1
Mcm6.7	0	-0.71753	0.048	0.385	0.00429	9	Mcm6
Tpd52.1	0	-0.71885	0.222	0.626	0	9	Tpd52
Gm6377.6	0	-0.72008	0.46	0.748	0.03119	9	Gm6377
Anp32a.4	0	-0.72149	0.302	0.747	1e-05	9	Anp32a
Tmem258.2	0	-0.72224	0.444	0.831	4e-05	9	Tmem258
Eef1d.2	0	-0.72225	0.492	0.839	2e-05	9	Eef1d
Ybx3.4	0	-0.7229	0.286	0.596	0.00247	9	Ybx3
Ptms.6	0	-0.72396	0.667	0.893	0.0147	9	Ptms
Runx3.3	0	-0.72402	0.317	0.718	0.00021	9	Runx3
Cox8a.3	0	-0.7241	0.778	0.944	0	9	Cox8a
Mrpl57.3	0	-0.72413	0.222	0.613	1e-05	9	Mrpl57
Cct8.4	0	-0.72487	0.349	0.782	1e-05	9	Cct8
Txn2.1	0	-0.72543	0.254	0.654	0	9	Txn2
Siglece.6	0	-0.72633	0	0.378	0.00011	9	Siglece
Cd74.4	0	-0.72641	0.968	0.997	0	9	Cd74
Cd33.5	0	-0.72854	0	0.366	0.00024	9	Cd33
Eif4a1.3	0	-0.72948	0.73	0.956	0	9	Eif4a1
Clec4a2.5	0	-0.72992	0.016	0.371	0.00045	9	Clec4a2
Anp32e.7	0	-0.73143	0.302	0.688	0	9	Anp32e
Atp5o.3	0	-0.73214	0.444	0.794	0	9	Atp5o
Pcbp1.3	0	-0.73298	0.571	0.888	2e-05	9	Pcbp1
Ppm1m.4	0	-0.73322	0.206	0.649	0	9	Ppm1m
Rpl30.1	0	-0.73323	0.873	0.985	0	9	Rpl30
Jaml.4	0	-0.73494	0.349	0.753	4e-05	9	Jaml
Rps23.2	0	-0.73721	0.841	0.984	0	9	Rps23
Prkcb.2	0	-0.73802	0.159	0.615	0	9	Prkcb
Dapk1	0	-0.73962	0.095	0.578	0	9	Dapk1
P4hb.5	0	-0.73968	0.508	0.801	0.0003	9	P4hb
Rps17	0	-0.73989	0.683	0.965	0	9	Rps17
Nme1.2	0	-0.74213	0.381	0.74	6e-05	9	Nme1
Stt3b.6	0	-0.74326	0.254	0.576	0.00909	9	Stt3b
Lipa.1	0	-0.74434	0.111	0.619	0	9	Lipa
Bin2.1	0	-0.74527	0.127	0.597	0	9	Bin2
Nol7.1	0	-0.74737	0.46	0.811	1e-05	9	Nol7
Nop10.2	0	-0.74752	0.365	0.753	2e-05	9	Nop10
Hexa.1	0	-0.74922	0.349	0.767	1e-05	9	Hexa
Ppib.4	0	-0.74982	0.651	0.897	1e-05	9	Ppib
Banf1.6	0	-0.75222	0.413	0.744	8e-05	9	Banf1
Mat2a.1	0	-0.75231	0.127	0.607	0	9	Mat2a
Rpl18a.2	0	-0.7525	0.857	0.985	0	9	Rpl18a
Rps6ka1.1	0	-0.7527	0.095	0.601	0	9	Rps6ka1
Khk	0	-0.75277	0.159	0.561	0	9	Khk
Nolc1.3	0	-0.75319	0.079	0.539	0	9	Nolc1
Acsl5	0	-0.75326	0.159	0.6	0	9	Acsl5
Hspa9.1	0	-0.75422	0.095	0.543	0	9	Hspa9
Rps2.2	0	-0.7551	0.825	0.986	0	9	Rps2
Lsm4.3	0	-0.75586	0.413	0.805	0	9	Lsm4
Nucks1.7	0	-0.7561	0.381	0.662	0.01705	9	Nucks1
Twf2	0	-0.75962	0.254	0.673	0	9	Twf2
Akr1b3.1	0	-0.75974	0.254	0.687	0	9	Akr1b3
Ndufab1.3	0	-0.76066	0.302	0.676	0	9	Ndufab1
Rpl7a.1	0	-0.76152	0.81	0.984	0	9	Rpl7a
Rpl13.1	0	-0.76351	0.968	0.996	0	9	Rpl13
Arhgap15	0	-0.7648	0.048	0.549	0	9	Arhgap15
Hif1a	0	-0.76515	0.397	0.777	0	9	Hif1a
Calm2.5	0	-0.76581	0.492	0.809	1e-05	9	Calm2
Hspe1.6	0	-0.76595	0.492	0.868	0	9	Hspe1
Serbp1.3	0	-0.76874	0.603	0.884	0	9	Serbp1
Entpd1.1	0	-0.77006	0.016	0.483	0	9	Entpd1
Rpn2.3	0	-0.77091	0.27	0.706	0	9	Rpn2
Snx5.1	0	-0.77118	0.27	0.734	0	9	Snx5
Lamtor2.1	0	-0.77121	0.333	0.74	0	9	Lamtor2
Alyref.8	0	-0.77498	0.46	0.767	9e-05	9	Alyref
Ssr4.1	0	-0.77821	0.54	0.873	0	9	Ssr4
Tmem50b.4	0	-0.77835	0.095	0.576	0	9	Tmem50b
Spcs2.3	0	-0.77857	0.222	0.625	1e-05	9	Spcs2
Rpl21.6	0	-0.77904	0.889	0.985	0	9	Rpl21
Rpl36.2	0	-0.78435	0.794	0.978	0	9	Rpl36
Nadk.1	0	-0.788	0.111	0.618	0	9	Nadk
Rps5.1	0	-0.78807	0.825	0.989	0	9	Rps5
Ighm	0	-0.79033	0.079	0.625	0	9	Ighm
Rps10.3	0	-0.79778	0.841	0.98	0	9	Rps10
Rps16.1	0	-0.79825	0.825	0.981	0	9	Rps16
Mrpl23.2	0	-0.79868	0.159	0.618	0	9	Mrpl23
Sptssa.3	0	-0.79962	0.206	0.632	0	9	Sptssa
Idh2.5	0	-0.80092	0.079	0.583	0	9	Idh2
Emc6.1	0	-0.80129	0.19	0.63	0	9	Emc6
Anp32b.9	0	-0.80322	0.587	0.859	0	9	Anp32b
Rpl14.3	0	-0.80362	0.778	0.981	0	9	Rpl14
Cct5.2	0	-0.80501	0.46	0.818	0	9	Cct5
Rpl18.2	0	-0.80788	0.889	0.989	0	9	Rpl18
Tmem14c.4	0	-0.8079	0.429	0.779	0	9	Tmem14c
H2-Aa.2	0	-0.80843	0.984	0.995	0	9	H2-Aa
Asb2.2	0	-0.80853	0.254	0.716	1e-05	9	Asb2
Fkbp2.4	0	-0.81165	0.032	0.536	0	9	Fkbp2
Prmt1.3	0	-0.8138	0.238	0.639	0	9	Prmt1
Rps15a.4	0	-0.8181	0.889	0.981	0	9	Rps15a
Itgam.7	0	-0.81867	0.032	0.383	0.00062	9	Itgam
Snu13.3	0	-0.81883	0.381	0.771	0	9	Snu13
Lsm7.3	0	-0.81964	0.143	0.638	0	9	Lsm7
Inpp5d.3	0	-0.82269	0.286	0.771	0	9	Inpp5d
Fosl2.6	0	-0.8261	0.206	0.679	3e-05	9	Fosl2
Etfb	0	-0.82797	0.254	0.676	0	9	Etfb
Tgfb1.6	0	-0.8308	0.54	0.86	0	9	Tgfb1
Ybx1.5	0	-0.83118	0.683	0.95	0	9	Ybx1
Atp5g2.2	0	-0.83186	0.651	0.94	0	9	Atp5g2
Hmgn2.7	0	-0.83314	0.286	0.622	0.00979	9	Hmgn2
Slamf8	0	-0.83317	0.032	0.574	0	9	Slamf8
Ms4a6b.6	0	-0.83524	0	0.453	0	9	Ms4a6b
Fgr.4	0	-0.83681	0.048	0.48	0	9	Fgr
Fgl2.5	0	-0.83863	0.397	0.831	0	9	Fgl2
Tkt.4	0	-0.83945	0.619	0.913	0	9	Tkt
Ndufb1-ps	0	-0.84024	0.571	0.924	0	9	Ndufb1-ps
Rpl11.3	0	-0.84221	0.921	0.982	0	9	Rpl11
Eif4g3	0	-0.84449	0.111	0.629	0	9	Eif4g3
Pa2g4.6	0	-0.84519	0.302	0.74	0	9	Pa2g4
Rps3a1.1	0	-0.84577	0.889	0.989	0	9	Rps3a1
Ahr.1	0	-0.85274	0.492	0.839	6e-05	9	Ahr
Mif.4	0	-0.85354	0.476	0.836	3e-05	9	Mif
Cks1b.7	0	-0.85618	0.19	0.478	0.01112	9	Cks1b
Tep1.5	0	-0.85696	0.222	0.682	0	9	Tep1
Cdk2ap2.5	0	-0.8571	0.222	0.644	0	9	Cdk2ap2
Rpl29.4	0	-0.85715	0.841	0.97	0	9	Rpl29
Ccnd1.4	0	-0.85846	0.143	0.585	2e-05	9	Ccnd1
Mapk14.1	0	-0.86002	0.111	0.662	0	9	Mapk14
Eif5a.4	0	-0.86028	0.667	0.921	0	9	Eif5a
Snrpd3.3	0	-0.86055	0.27	0.744	0	9	Snrpd3
Rpl37.1	0	-0.8612	0.841	0.987	0	9	Rpl37
Ddx21.1	0	-0.86156	0.159	0.658	0	9	Ddx21
Rpl15.3	0	-0.86175	0.857	0.974	0	9	Rpl15
Dbi.2	0	-0.86177	0.302	0.744	0	9	Dbi
Abhd17a.3	0	-0.86211	0.159	0.649	0	9	Abhd17a
Rpl3.1	0	-0.86756	0.873	0.978	0	9	Rpl3
Rpl8.1	0	-0.8717	0.889	0.984	0	9	Rpl8
Kmo.2	0	-0.87339	0.032	0.566	0	9	Kmo
Gnb2.2	0	-0.87362	0.619	0.921	0	9	Gnb2
Rpl6.1	0	-0.87553	0.857	0.988	0	9	Rpl6
Hint1.6	0	-0.87615	0.54	0.914	0	9	Hint1
Rpl22l1	0	-0.87697	0.54	0.921	0	9	Rpl22l1
Exosc5.3	0	-0.87709	0.127	0.659	0	9	Exosc5
Atp5c1.2	0	-0.87838	0.492	0.872	0	9	Atp5c1
Lta4h.3	0	-0.88215	0.143	0.641	0	9	Lta4h
Rps7.4	0	-0.88534	0.857	0.985	0	9	Rps7
Tomm20.2	0	-0.88572	0.397	0.815	0	9	Tomm20
Cdk4.6	0	-0.88659	0.143	0.595	0	9	Cdk4
Plp2.5	0	-0.88663	0.095	0.575	0	9	Plp2
Rps4x.1	0	-0.88841	0.841	0.985	0	9	Rps4x
Pdia6.5	0	-0.89334	0.254	0.733	0	9	Pdia6
Odc1.3	0	-0.89454	0.302	0.666	0.00034	9	Odc1
Hnrnpa3.7	0	-0.89468	0.651	0.95	0	9	Hnrnpa3
Rps13.4	0	-0.897	0.905	0.983	0	9	Rps13
Plaur.6	0	-0.89719	0	0.284	0.03594	9	Plaur
Rpl10a.1	0	-0.89855	0.825	0.98	0	9	Rpl10a
Lcp2.4	0	-0.89982	0.063	0.57	0	9	Lcp2
Cebpz	0	-0.90005	0.111	0.707	0	9	Cebpz
Arhgap18.3	0	-0.9013	0.159	0.621	0	9	Arhgap18
Rps18.3	0	-0.90273	0.81	0.978	0	9	Rps18
Pitpna	0	-0.90286	0.365	0.822	0	9	Pitpna
Otulinl.5	0	-0.90317	0.27	0.814	0	9	Otulinl
Epcam.5	0	-0.90485	0.063	0.436	0.00018	9	Epcam
Stap1.4	0	-0.90702	0.095	0.654	0	9	Stap1
Rpl36a	0	-0.90833	0.778	0.964	0	9	Rpl36a
Pltp.5	0	-0.91153	0.032	0.358	0.00424	9	Pltp
Cnbp.3	0	-0.91263	0.667	0.919	0	9	Cnbp
Gdi2.2	0	-0.91522	0.698	0.95	0	9	Gdi2
Hnrnpa1.4	0	-0.917	0.635	0.902	0	9	Hnrnpa1
Myo1f.1	0	-0.92277	0.127	0.65	0	9	Myo1f
Gng2.2	0	-0.9229	0.079	0.629	0	9	Gng2
Ncl.3	0	-0.92324	0.587	0.908	0	9	Ncl
Rilpl2.6	0	-0.92613	0.222	0.683	0	9	Rilpl2
H2-Eb1.5	0	-0.93044	0.952	0.994	0	9	H2-Eb1
Egr3.3	0	-0.93181	0.095	0.519	5e-05	9	Egr3
Neurl3.4	0	-0.93277	0.365	0.806	0	9	Neurl3
Rack1.2	0	-0.93296	0.746	0.981	0	9	Rack1
Snhg1.2	0	-0.93505	0.333	0.74	0	9	Snhg1
Ube2s.7	0	-0.93598	0.444	0.76	0.00017	9	Ube2s
Spi1.4	0	-0.9365	0.746	0.938	0	9	Spi1
Pik3ap1.2	0	-0.93803	0.159	0.688	0	9	Pik3ap1
Zyx.3	0	-0.93955	0.413	0.835	0	9	Zyx
Selenoh.7	0	-0.94684	0.063	0.566	0	9	Selenoh
Cyth4.2	0	-0.94714	0.111	0.608	0	9	Cyth4
Krtcap2.3	0	-0.95067	0.222	0.699	0	9	Krtcap2
Ppp1r11.5	0	-0.95501	0.317	0.74	0	9	Ppp1r11
Tmed10.1	0	-0.95505	0.286	0.766	0	9	Tmed10
Cd82.3	0	-0.95677	0.095	0.648	0	9	Cd82
Rps8.1	0	-0.95788	0.873	0.995	0	9	Rps8
Dad1.1	0	-0.95956	0.429	0.834	0	9	Dad1
Mrpl33.3	0	-0.96168	0.302	0.77	0	9	Mrpl33
Npm1.4	0	-0.9636	0.683	0.948	0	9	Npm1
Myl12b.3	0	-0.96686	0.683	0.939	0	9	Myl12b
Naca.2	0	-0.97224	0.778	0.958	0	9	Naca
Cd24a.6	0	-0.97566	0.254	0.635	0.00018	9	Cd24a
Timm10b.1	0	-0.97842	0.286	0.753	0	9	Timm10b
Ppp1r14a.4	0	-0.98663	0.048	0.587	0	9	Ppp1r14a
Rpl36al.2	0	-0.98795	0.667	0.956	0	9	Rpl36al
Hspa5.5	0	-0.98796	0.683	0.917	0.0001	9	Hspa5
Nop58.4	0	-0.99283	0.127	0.675	0	9	Nop58
Iqgap2.3	0	-0.99426	0.048	0.632	0	9	Iqgap2
Grcc10.3	0	-0.99508	0.429	0.837	0	9	Grcc10
Runx1.5	0	-0.9967	0.333	0.753	0	9	Runx1
Dnaja1.3	0	-1.00272	0.397	0.785	0	9	Dnaja1
Fosb.5	0	-1.0055	0.587	0.915	0	9	Fosb
Pilra.5	0	-1.01204	0.032	0.451	1e-05	9	Pilra
Pdia3.7	0	-1.01322	0.571	0.88	0	9	Pdia3
Csk.1	0	-1.01543	0.19	0.764	0	9	Csk
Fbl.3	0	-1.01875	0.254	0.775	0	9	Fbl
Nrros.3	0	-1.01877	0.032	0.566	0	9	Nrros
Manf.3	0	-1.02252	0.206	0.626	0	9	Manf
H2-Ob.2	0	-1.0283	0.302	0.74	0	9	H2-Ob
Ppfia4	0	-1.02838	0.063	0.654	0	9	Ppfia4
Snrpf.5	0	-1.03089	0.397	0.868	0	9	Snrpf
Rpl4.2	0	-1.03271	0.81	0.969	0	9	Rpl4
Rbm3.3	0	-1.03821	0.651	0.946	0	9	Rbm3
Hic1.2	0	-1.04362	0.19	0.701	0	9	Hic1
Klrd1.5	0	-1.04393	0.079	0.502	3e-05	9	Klrd1
Vasp.3	0	-1.04501	0.476	0.887	0	9	Vasp
Tmed5	0	-1.04775	0.333	0.829	0	9	Tmed5
Snrpg.3	0	-1.04804	0.603	0.932	0	9	Snrpg
Mef2c.3	0	-1.04843	0.016	0.528	0	9	Mef2c
Tifab.6	0	-1.04938	0.063	0.613	0	9	Tifab
Nfam1.4	0	-1.05071	0	0.627	0	9	Nfam1
Sept9.6	0	-1.05096	0.111	0.679	0	9	Sept9
Snrpb.4	0	-1.05106	0.365	0.849	0	9	Snrpb
Rpl32.4	0	-1.05125	0.794	0.983	0	9	Rpl32
Ran.7	0	-1.05207	0.476	0.843	0	9	Ran
Pld4.2	0	-1.05427	0.349	0.83	0	9	Pld4
Junb.6	0	-1.05535	0.937	0.992	0	9	Junb
Sema4d.3	0	-1.05675	0.063	0.655	0	9	Sema4d
Set.5	0	-1.05701	0.524	0.876	0	9	Set
Ddost.1	0	-1.06325	0.365	0.801	0	9	Ddost
Tmsb10.5	0	-1.06425	0.857	0.991	0	9	Tmsb10
Prdx6.3	0	-1.06552	0.429	0.81	0	9	Prdx6
S100a10.6	0	-1.07196	0.063	0.428	0.00065	9	S100a10
Ranbp1.7	0	-1.08353	0.349	0.751	0	9	Ranbp1
Cycs.6	0	-1.08766	0.429	0.838	0	9	Cycs
Prdx5.3	0	-1.10067	0.381	0.82	0	9	Prdx5
Tm6sf1.3	0	-1.10072	0.063	0.628	0	9	Tm6sf1
Hcls1.2	0	-1.10762	0.429	0.881	0	9	Hcls1
Gpr171.8	0	-1.11074	0.063	0.464	4e-05	9	Gpr171
Napsa.8	0	-1.11183	0.635	0.922	0	9	Napsa
Ctsa.8	0	-1.11691	0.206	0.741	0	9	Ctsa
Hnrnpab.7	0	-1.11979	0.492	0.872	0	9	Hnrnpab
Laptm5	0	-1.12193	0.651	0.975	0	9	Laptm5
Cd300c2.5	0	-1.13984	0.048	0.648	0	9	Cd300c2
H2afy.3	0	-1.14249	0.73	0.956	0	9	H2afy
Vrk1.4	0	-1.14493	0.111	0.698	0	9	Vrk1
Nme2.3	0	-1.14565	0.54	0.929	0	9	Nme2
Mrpl52	0	-1.15101	0.444	0.891	0	9	Mrpl52
Rpn1.6	0	-1.15501	0.19	0.713	0	9	Rpn1
Nlrp3.5	0	-1.15886	0.111	0.587	0	9	Nlrp3
Cd53.1	0	-1.17031	0.127	0.81	0	9	Cd53
Erp29.1	0	-1.17475	0.508	0.915	0	9	Erp29
Unc93b1.2	0	-1.18016	0.603	0.927	0	9	Unc93b1
Unc119.2	0	-1.18186	0.063	0.675	0	9	Unc119
Slc25a5.4	0	-1.18845	0.46	0.891	0	9	Slc25a5
Ifitm1.6	0	-1.20773	0.048	0.342	0.0301	9	Ifitm1
Csrnp1.7	0	-1.20935	0.381	0.753	0	9	Csrnp1
Gpx1.3	0	-1.21423	0.73	0.974	0	9	Gpx1
Jund.3	0	-1.22234	0.714	0.938	0	9	Jund
Hilpda.6	0	-1.22251	0.127	0.477	0.0015	9	Hilpda
Cybb.5	0	-1.23674	0.095	0.605	0	9	Cybb
Emb.7	0	-1.24418	0.016	0.588	0	9	Emb
Rtl8c.6	0	-1.26055	0.143	0.544	0	9	Rtl8c
Zfp36.6	0	-1.26604	0.905	0.97	1e-05	9	Zfp36
Naaa.9	0	-1.27263	0.127	0.592	0	9	Naaa
Pak1.2	0	-1.27945	0.222	0.826	0	9	Pak1
Trmt112.4	0	-1.28383	0.159	0.804	0	9	Trmt112
Havcr2.3	0	-1.29335	0.143	0.773	0	9	Havcr2
Ccr1.7	0	-1.29514	0.016	0.529	0	9	Ccr1
Arhgdib.7	0	-1.2978	0.429	0.883	0	9	Arhgdib
Rgs2.1	0	-1.30936	0.302	0.839	0	9	Rgs2
Tgm2.6	0	-1.31675	0.079	0.548	0	9	Tgm2
Rnf130.2	0	-1.32432	0.238	0.786	0	9	Rnf130
Sdf2l1.5	0	-1.32697	0.175	0.711	0	9	Sdf2l1
Sla.1	0	-1.33301	0.048	0.749	0	9	Sla
Itgae.7	0	-1.33573	0.175	0.621	0	9	Itgae
Gmfg.6	0	-1.33907	0.127	0.753	0	9	Gmfg
Vim.6	0	-1.34002	0.587	0.936	0	9	Vim
Hmgb1.8	0	-1.34265	0.508	0.896	0	9	Hmgb1
Qpct.6	0	-1.35286	0.063	0.627	0	9	Qpct
H2-DMb2.8	0	-1.36183	0.365	0.836	0	9	H2-DMb2
H2-Oa.5	0	-1.36585	0.317	0.853	0	9	H2-Oa
Stmn1.9	0	-1.36661	0.095	0.399	0.02124	9	Stmn1
Socs3.7	0	-1.37094	0.048	0.457	2e-05	9	Socs3
Wdfy4.6	0	-1.3851	0.365	0.911	0	9	Wdfy4
Grn.5	0	-1.38676	0.302	0.836	0	9	Grn
Hexb.6	0	-1.39164	0.095	0.763	0	9	Hexb
Hmgb2.8	0	-1.40403	0.571	0.842	0.00019	9	Hmgb2
Ly86.7	0	-1.40659	0.143	0.838	0	9	Ly86
Anxa6.3	0	-1.41038	0.27	0.84	0	9	Anxa6
Clic1.3	0	-1.41376	0.508	0.916	0	9	Clic1
Psap.8	0	-1.41967	0.651	0.983	0	9	Psap
Fxyd5.3	0	-1.44335	0.397	0.878	0	9	Fxyd5
Cd300a.7	0	-1.474	0.032	0.613	0	9	Cd300a
Anxa1.4	0	-1.47857	0.111	0.741	0	9	Anxa1
Hsp90b1.4	0	-1.50689	0.492	0.881	0	9	Hsp90b1
Taldo1.5	0	-1.53217	0.603	0.939	0	9	Taldo1
Btg2.1	0	-1.53665	0.714	0.97	0	9	Btg2
Ifngr1.6	0	-1.53983	0.397	0.884	0	9	Ifngr1
Itgb7.3	0	-1.53996	0.095	0.766	0	9	Itgb7
H2-Ab1.1	0	-1.54367	0.873	0.995	0	9	H2-Ab1
Zfp36l2.3	0	-1.54943	0.095	0.638	0	9	Zfp36l2
Ptpn18	0	-1.56067	0.349	0.902	0	9	Ptpn18
Stk17b.4	0	-1.56919	0.492	0.934	0	9	Stk17b
Cotl1.3	0	-1.57127	0.413	0.939	0	9	Cotl1
Man2b1.4	0	-1.58581	0.286	0.88	0	9	Man2b1
Cd68.2	0	-1.5941	0.079	0.811	0	9	Cd68
Fth1.6	0	-1.61846	0.873	0.987	0	9	Fth1
Itgb2.1	0	-1.62113	0.143	0.866	0	9	Itgb2
Cfp.7	0	-1.62859	0.111	0.711	0	9	Cfp
Fos.6	0	-1.6402	0.587	0.921	0	9	Fos
H2-DMa.2	0	-1.68222	0.54	0.957	0	9	H2-DMa
Coro1a.1	0	-1.69571	0.698	0.98	0	9	Coro1a
Gm2a.5	0	-1.80323	0.587	0.972	0	9	Gm2a
Fcer1g.7	0	-1.80557	0.111	0.706	0	9	Fcer1g
Ifitm6.7	0	-1.83805	0.032	0.712	0	9	Ifitm6
Rac2.6	0	-1.84204	0.206	0.855	0	9	Rac2
Jun.6	0	-1.84631	0.254	0.773	0	9	Jun
Ier2.6	0	-1.86341	0.397	0.905	0	9	Ier2
Ifitm2.7	0	-1.90131	0.429	0.868	0	9	Ifitm2
Ms4a6c.9	0	-1.91434	0.095	0.804	0	9	Ms4a6c
Alox5ap.3	0	-1.91688	0.048	0.771	0	9	Alox5ap
Cd209a.8	0	-1.97473	0.048	0.504	0	9	Cd209a
Ccl4.6	0	-1.9861	0.016	0.327	0.01147	9	Ccl4
Ckb.7	0	-1.99453	0.206	0.847	0	9	Ckb
Gsn.5	0	-2.0188	0.381	0.919	0	9	Gsn
Atf3.6	0	-2.02278	0.381	0.834	0	9	Atf3
H2-DMb1.6	0	-2.03189	0.333	0.909	0	9	H2-DMb1
Gng10.1	0	-2.03487	0.286	0.927	0	9	Gng10
Tyrobp.6	0	-2.03584	0.413	0.905	0	9	Tyrobp
S100a6.7	0	-2.03707	0.127	0.473	0.0021	9	S100a6
Il1b.7	0	-2.07754	0.492	0.833	0	9	Il1b
Ldha.4	0	-2.09434	0.286	0.924	0	9	Ldha
Ptma.9	0	-2.27034	0.683	0.989	0	9	Ptma
Egr1.5	0	-2.28441	0.111	0.722	0	9	Egr1
Lyz2.5	0	-2.34307	0.349	0.759	0	9	Lyz2
Mdh2.8	0	-2.41054	0.603	0.948	0	9	Mdh2
Plbd1.6	0	-2.50347	0.317	0.956	0	9	Plbd1
Nr4a1.5	0	-2.51424	0.46	0.962	0	9	Nr4a1
Plac8.5	0	-2.61773	0.19	0.902	0	9	Plac8
Il1r2.9	0	-2.87926	0.143	0.807	0	9	Il1r2
Ifitm3.6	0	-2.89304	0.238	0.912	0	9	Ifitm3
Ly6e.7	0	-2.99833	0.206	0.938	0	9	Ly6e

[truncated: 2 more sheets: Cluster 10 DEGs, Cluster 11 DEGs]
