# Supplementary material for: Progressive changes in phenotype, transcriptome and proliferation capacity characterise continued maturation and migration of intestinal cDCs in homeostasis
Source: Nat Commun. 2025 Sep 2;16:8204. doi: 10.1038/s41467-025-63559-z (PMC12405583; doi:10.1038/s41467-025-63559-z)
Supplement: Supplementary file 4 — Supplementary Data 2 [file 41467_2025_63559_MOESM4_ESM.xlsx]

## Sheet: Upregulated upon migration
Names	total	genes
murine SI LP + human intestine + murine liver	55	Ly75
		Tap1
		Cd200
		Cd274
		Rnf115
		Psme2
		Samsn1
		Ccr7
		Rhoc
		Etv3
		Fscn1
		Marcks
		Ccl17
		Malat1
		Stk4
		Swap70
		Lad1
		Marcksl1
		Fas
		Cd40
		Adam8
		Eno3
		Dusp5
		Ccl22
		Mvp
		Nabp1
		Mreg
		Birc2
		Adam19
		Birc3
		Rel
		Fnbp1
		Tank
		Poglut1
		Plxnc1
		Basp1
		Gpr132
		Socs2
		Relb
		Grk3
		Arhgap22
		Tnfrsf4
		Nfkb2
		Snn
		Iscu
		Rftn1
		Net1
		Traf1
		Tmcc3
		Cflar
		Epsti1
		Crip1
		Id2
		Lrrk1
		Syngr2
murine SI LP + murine liver	156	Map4k4
		Tmem19
		Gpr137b
		Tmem8
		Rassf2
		Sqstm1
		Hmgn3
		Myo1g
		H2-Eb2
		Apobec3
		Gm47662
		Arl4c
		Gadd45b
		Arpin
		Uba7
		Kif21b
		Zfp36l1
		Smarce1
		Stap2
		Tapbp
		Ankrd33b
		Riok3
		Arl5a
		Itgb1
		Inf2
		Ccnd2
		Ccl5
		Apol7c
		Slc26a2
		Nr4a3
		H2-Q4
		Tmem123
		Cblb
		Map3k1
		Il4i1
		Rras2
		Strip2
		Dstn
		Arc
		Scpep1
		Pcgf5
		Rasa2
		Pfkfb3
		Nudt9
		N4bp2l1
		Bcl2l14
		Sh3bp4
		Aebp2
		Klf6
		Cd63
		Rogdi
		Gm13546
		Frmd4a
		Mllt6
		2200002D01Rik
		Cacna1s
		Rap2b
		Cytip
		Csf2rb
		Gca
		Tspan3
		Tmem150c
		Nfe2l1
		Serpinb6b
		Gypc
		Laptm4b
		Ftl1
		Slco5a1
		Serpinb9
		Il7r
		Adap1
		Vcp
		Txndc17
		Itga4
		Fam49a
		Krit1
		Glipr2
		Arhgap31
		Zmynd15
		Clu
		Adcy6
		Slc4a8
		Vsig10
		Brk1
		Cacnb3
		Bcl2a1b
		Tm4sf5
		Wnk1
		Foxp4
		Ccser2
		Stxbp3
		Slc7a11
		Ncoa7
		Tnfrsf11a
		B2m
		Kcnk6
		Clic4
		Selplg
		Insl6
		Tbc1d15
		Arl5c
		Anxa4
		H2-D1
		Itm2c
		Ube2l6
		Sdhaf1
		Spint2
		Aldh1a2
		Tbc1d4
		Ttc39a
		Map3k14
		Jak2
		H2-K1
		Bmp2k
		Arhgef40
		Spsb1
		Rab8b
		Sri
		Cdkn2b
		Cxcl16
		Aplp2
		Prnp
		Vhl
		Rnf19b
		Gfpt1
		Ccdc88a
		Mxd1
		Dynll2
		Mmp23
		Fnbp1l
		H2-M2
		Rcsd1
		Csf2rb2
		Nlrc5
		Adora2a
		Casp3
		AW112010
		Rab21
		Fabp5
		Bcl2a1a
		Htra2
		Gucd1
		Pdlim4
		Stx11
		Lamp1
		Lima1
		Nudt17
		Anxa3
		Il15ra
		Tnfrsf9
		H2-Q7
		Il21r
		Actn1
		Fxyd2
		Ogfrl1
		Il12b
murine SI LP + human intestine	10	Nrp2
		Gpr157
		Map4
		Daam1
		Cers6
		Sinhcaf
		Synpo2
		Chst7
		Mmd
		Hivep1
human intestine + murine liver	34	Dapp1
		Edf1
		Eif1
		Cd83
		Tagln2
		Tubb6
		Stard7
		Rgs1
		Cirbp
		Ctsh
		Psme1
		Necap2
		Vim
		Sub1
		Actb
		Lsp1
		Pold1
		Tspan33
		Cd80
		Actg1
		Irf1
		Pnrc1
		Psmb9
		Gpx4
		Rps19
		Btg1
		Spib
		Atox1
		Clptm1
		Malt1
		Myl6
		Il15
		Flt3
		Nav1
murine SI LP	157	Arhgap28
		Cdk17
		Plekhg2
		Icos
		Sema4a
		Lnx2
		B430305J03Rik
		Sod3
		Tbc1d8
		Ndrg1
		Fchsd2
		Aftph
		Atp6v0a1
		Sec22a
		C9orf72
		Stat1
		Renbp
		Mpp5
		Pi4k2b
		Adam23
		mt-Co1
		Catsperg1
		Tmem63b
		Sik3
		Large1
		Pakap.1
		Gm37529
		Sepsecs
		Atp2b1
		Lpp
		mt-Co3
		Sav1
		Itgb8
		Jag1
		Sgpl1
		Mical3
		Dnajc10
		Mmp25
		Mrc2
		Clec2d
		Gclc
		Pla2g7
		Tmem127
		Zfp217
		Nipal1
		Zfp809
		Peak1
		Tbc1d17
		Clasp2
		Col27a1
		Agap1
		Rgmb
		Sema6d
		Myh9
		EGFP
		Fam177a
		Loxl3
		Lgmn
		Helz2
		Mab21l3
		Slc22a23
		Bcl9
		Castor2
		Kif16b
		Spred1
		Lrrc32
		Zc3h12c
		Marf1
		Atxn1
		Nfat5
		Exoc3l4
		Ktn1
		Rabgap1l
		Pdcd1lg2
		Nck2
		Mfhas1
		Sort1
		F730043M19Rik
		Prrc2b
		Papss2
		Tbc1d1
		Cd81
		Idh1
		St8sia4
		Yes1
		Eml5
		Plppr4
		Suox
		Slc44a1
		Scube3
		Gpd2
		Tmem140
		Foxn2
		Dock8
		Flrt3
		mt-Co2
		F11r
		Oasl1
		Atrx
		Ric1
		Atl3
		Gm10851
		Tmem131
		Dnah2
		Nampt
		Src
		Ssh1
		Ikzf4
		Rassf3
		Kdm5c
		Galnt7
		Fam129a
		Iffo2
		Fam89a
		Rasip1
		Clip2
		Esam
		Ilrun
		Gm26917
		Serinc5
		Adgrg6
		Atp11a
		Acsf3
		Cd1d1
		Dennd5a
		Kpna3
		Ddhd1
		Dock9
		Kif1a
		Ncoa2
		Gbp5
		Tcf7
		Dip2b
		Epb41l2
		Mtif3
		Pik3r1
		Sppl3
		Phlpp1
		Eml6
		Dusp14
		Zc3h12d
		Irf8
		Car13
		Hsf2
		Car2
		Slamf1
		Slc22a4
		Tmem131l
		Etnk1
		Sbno1
		Fmnl2
		Dscaml1
		Zdhhc14
		Gm16685
		Zfc3h1
		Tmem120b
		Abtb2
murine liver	265	Serpinb1a
		Slc2a6
		Cd74
		Cnn2
		Polr3c
		Slc25a10
		Tuba1a
		Plin3
		Lrrc8c
		Tyk2
		Bhlhe40
		Ppia
		Fam60a
		Mthfs
		Supt4a
		Tapbpl
		Ak2
		Ptger4
		Msmo1
		Nuak2
		H2-DMb2
		Nectin1
		Specc1
		Ift57
		Hsp90ab1
		Pla2g16
		S100a11
		Cdkn1a
		CD24
		Arf2
		Pgap2
		Ppp4r2
		Sox4
		Sh3bp1
		Calm1
		Polb
		Pafah1b3
		Batf3
		Gyg
		Cbfa2t3
		Il4ra
		Cstb
		Mpnd
		Nfkbia
		Tap2
		Tpm4
		Eif1ax
		Sqle
		Rtn4
		Selenok
		Idi1
		Haus8
		Slc38a2
		Gbp4
		Tmem176b
		Zmiz2
		Neat1
		Cdc37
		Tnni2
		Ccng2
		Mob3a
		Clec2i
		Chka
		Rab9
		Cyp51
		Rpsa
		Triobp
		Dnase1l3
		Atmin
		Tmem176a
		Hmgcs1
		Tbcb
		Ptafr
		Tmsb4x
		Jpt1
		Gabarap
		4833407H14Rik
		Tubb5
		Atpif1
		Arf4
		Emd
		H2-T23
		Gatsl2
		Zfp296
		Tbrg1
		Mthfsl
		Fbxo6
		Pik3r5
		Arhgdia
		Gnl2
		Il2rg
		Ass1
		Plekhb2
		Efhd2
		B4galnt1
		Ubb
		Herpud1
		Psmc4
		Tnip3
		Asl
		Spr
		Mrpl14
		Icam1
		Npc2
		Cst3
		Avpi1
		Med11
		Slc3a2
		Dok1
		Hmgcr
		Ikbkb
		Cmc2
		Rgs3
		Gga2
		Traf2
		Sp140
		Sdf4
		P2ry10
		H2afz
		Pbxip1
		Slc6a6
		Nae1
		Zfp524
		Ppp1r15a
		Fam32a
		Nsmce3
		H2-T22
		Pfdn5
		Mir155hg
		Got1
		Acot7
		Galnt12
		Ncf1
		Mtmr4
		Nostrin
		Ostf1
		Wdr1
		Rhog
		Icosl
		Ctsz
		Rela
		Pmaip1
		Rgs10
		Got2
		Dusp11
		Nfkbie
		Rasa4
		Tpm1
		CD11c
		Dennd4a
		Gdap10
		Pvr
		Prex1
		Snx20
		Tspo
		CD54
		Gm12216
		Wdr91
		H2-Eb1
		Mthfd2
		Tuba1b
		Zfp36
		Mfge8
		Prkcd
		Dctn2
		Sh3bgrl3
		Myo1c
		Psmc5
		Junb
		Stoml1
		Dusp2
		Slamf7
		Asprv1
		H2-Aa
		Phf11b
		AA467197
		Coro1b
		Mvd
		Sbno2
		Nfkbib
		Gnb4
		Phf11a
		Anxa2
		Nup85
		Hlx
		Rps27l
		Sumo2
		Cttnbp2nl
		Ggta1
		Tnfrsf18
		Stat4
		Gbp2
		Bcl2a1d
		Cd47
		Josd1
		Cpne2
		Fdft1
		Gpr68
		M6pr
		Fam96b
		Psmb8
		Ramp3
		Tmem39a
		Cd9
		Thap2
		Hspa8
		Relt
		Uap1
		Srebf2
		Cdc42ep3
		Nelfe
		Ptms
		Tmem168
		Rab8a
		Trim35
		Rab43
		Mbp
		Arpp19
		Tubb2b
		Lpcat1
		Csrnp1
		Psmg4
		Slc25a4
		Mcemp1
		Ier5
		S100a4
		Nsmce1
		Tbc1d10a
		IA-IE
		Lactb
		Grasp
		Mif4gd
		CD86
		Csrp1
		H2-Q6
		Trim7
		CD274
		Tes
		Srgn
		Pmvk
		Alkbh6
		Tnfaip3
		Gnb1
		Rala
		Arrdc1
		Pim1
		Stat3
		Fut4
		Stat5a
		Mx1
		Yif1b
		4930523C07Rik
		Ubc
		H3f3b
		Ifrd1
		Prr14
		Tax1bp3
		Hspa1a
		Tuba1c
		Fdps
		Hmg20b
		Gtf2a1
		Tubb2a
		Ahcyl2
		Pkp3
human intestine	305	Apobec3G
		Trip10
		Slco5A1
		Cbwd5
		Linc01857
		Rasgrf1
		Cd1E
		Hist1H2Bk
		Edaradd
		Cbx7
		Ac120193.1
		Casp7
		Aj009632.2
		Bmp2K
		Ac058791.1
		Akap2
		Antxr2
		Cyth1
		Uvrag
		Il7R
		Nmrk1
		Nde1
		Mboat2
		Jak1
		Gtf2E2
		Mob1B
		Fbxo27
		Rps12
		Eef1G
		Trbc1
		Alpk2
		Nccrp1
		Slc22A23
		Atf4
		Abcc4
		Tuba1C
		Rfx5
		Il21R
		Linc01358
		Anxa6
		St3Gal6
		Naa25
		Sec61B
		Rps28
		Synpo
		Itih1
		Spred2
		Kif2A
		Tbc1D8
		Izumo4
		Dnm1
		Hla-F
		Apol2
		Ppa1
		Lgals2
		Mpzl1
		Tbc1D10A
		Bzw1
		Wnt5B
		Cdkn1A
		Sdc4
		Lypd3
		Tmsb10
		A1Bg
		Socs1
		Gls
		Nfkb1
		Chd6
		Zfas1
		Sppl2A
		Hla-A
		Cllu1Os
		Rnf145
		Btn2A2
		Znf366
		Gabarapl2
		Ppp1R16B
		Rcl1
		Rps25
		Rpl36
		Pea15
		St3Gal5
		Tnfaip2
		Blvra
		Lrrfip2
		Tubb2B
		Nub1
		Rab8B
		Tnfaip6
		Trabd2A
		Znf296
		Mcoln2
		Stk17A
		Zfp36L1
		Lyst
		Tspan15
		Gbp1
		Rab9A
		Nlgn4Y
		Traf3
		Al031316.1
		Znfx1
		Ptma
		Adam12
		Treml1
		Aoc1
		Lztfl1
		Mospd2
		Ergic1
		Tmem131L
		Irf4
		Fam118A
		Prdm2
		Tfpi2
		Vopp1
		U62317.2
		Ckb
		Gpbp1
		Al357060.1
		H6Pd
		Plcl1
		Ac016831.5
		Ppp1R2
		Linc02384
		Hsh2D
		Apobec3H
		Ccl21
		Tubb
		Coa1
		Map3K13
		Rpl36Al
		Tmsb4X
		Limch1
		Arhgap10
		C17Orf49
		Pdcd1Lg2
		Zeb1
		Hla-C
		Rab10
		Ebi3
		Myo1G
		Rpl28
		Kdm2B
		Slc7A11
		Smim14
		Arap2
		Celf2
		Rps27L
		P2Ry8
		Dlgap4
		Map3K14
		Isg20
		Ac008105.3
		Gadd45A
		Enthd1
		Txn
		Ephx2
		Ttyh2
		Tmem14C
		Prrg4
		Ccdc28B
		Hmsd
		Rps27
		S100A10
		Rarres2
		St8Sia1
		Tmem136
		Ac116366.3
		Slc41A2
		Tmem176B
		Linc02528
		Cd44
		Tstd1
		Rab13
		Eef1A1
		Ccl19
		Ptgir
		Commd1
		Traf5
		Hla-Dqb2
		Eif3F
		Hopx
		Srsf12
		Mgll
		Rps6Ka2
		Ache
		Rasgrp3
		Trafd1
		Dcaf6
		Nrxn2
		Il13Ra1
		Mt2A
		Alcam
		Enox1
		Tdp2
		Znf260
		Nap1L1
		Il32
		Ptk2B
		Spg11
		Ppm1K
		Rpl35A
		Pfn1
		Adora2A-As1
		Ac025164.1
		Ido1
		Trac
		Samd9L
		Dnajc15
		Clec16A
		Ido2
		Hla-Dqa2
		Btla
		Rufy3
		B2M
		Atp11C
		Cyb5A
		Tspan13
		Cdhr3
		Hla-B
		Vdac2
		Lamp3
		Vac14
		Usp12
		C3Orf14
		Rassf4
		Rpl10
		H2Afz
		Tvp23A
		Adora2A
		Bcl2L14
		Dcakd
		Gsn
		Ost4
		F11R
		Clic2
		Igkc
		Adtrp
		P2Ry10
		Mir155Hg
		Ccdc88A
		L3Mbtl4
		Repin1
		Dsg2
		Tradd
		Optn
		Tbc1D4
		Ankrd33B
		Fam49A
		Rabgap1L
		Gstp1
		Fam117A
		Ptpn1
		Cst7
		Cdc42
		Selenom
		Gng5
		Auts2
		Rps27A
		Psd3
		C6Orf62
		Dhx58
		Atp8A1
		N4Bp2L1
		Cep135
		Dbi
		Ubd
		Erich1
		Gramd1A
		Linc02397
		Tmem176A
		Fam129A
		Egln2
		Zc3H7A
		H2Afy2
		Rpl11
		Gcsam
		Bcl2A1
		Foxo1
		Psen2
		Tymp
		Rps15
		Acot13
		Hint1
		Rhof
		Plekhg1
		Rab30
		Il2Rg
		Dusp4
		Gabpb1
		Bcl2L11
		Aldh2
		Pla2G16
		Lgals1
		Rab5B
		Slc1A2
		Hla-Dob
		Upb1
		Grsf1
		Tmem150C
		Ankrd10
		Cep350
		Arntl2
		Cd84
		Cxcl9

## Sheet: Downregulated upon migration
Names	total	genes
murine SI LP + human intestine + murine liver	55	Tmed10
		Itgb7
		Tyrobp
		Cd48
		Sla
		Pltp
		Fos
		Cybb
		Ctsa
		Spcs2
		Tmem147
		Ldha
		Bin2
		Sdcbp
		Cyth4
		Dad1
		Itgb2
		Prdx6
		Cebpb
		Psap
		Arhgdib
		Ifitm2
		Rnf130
		Ptprc
		Ptpre
		Hspa5
		Tgfb1
		Lipa
		Ly86
		Fli1
		Anxa1
		Lrrc25
		Rpn2
		Pilra
		Rgs2
		Gmfg
		Lamtor2
		Naaa
		Ifitm3
		Cd164
		Hcls1
		Hexa
		Cd53
		Nop10
		Pdia6
		Rac2
		Grn
		Pld4
		Fxyd5
		Iqgap2
		Ptpn18
		Cd68
		Pycard
		Mlec
		Acp5
murine SI LP + murine liver	100	Tram1
		Cdk2ap2
		Mbnl1
		Uqcr11
		Nme1
		Camk1d
		Ly6e
		Plac8
		Stk10
		Clint1
		Pdia3
		Fam49b
		Scp2
		Mrpl42
		Hsp90b1
		Ckb
		Man2b1
		St3gal5
		Rps8
		Taldo1
		Fkbp2
		Zfp36l2
		Shisa5
		Dpm3
		Rpn1
		Ms4a6c
		Eif3j1
		Mrpl52
		Arl6ip5
		Myo1f
		Plbd1
		Atp2a2
		Eif4g3
		Sirpa
		Unc93b1
		Gm2a
		Ifi203
		Mia2
		H2-DMb1
		Ssh2
		Fcer1g
		Ms4a6b
		Csk
		Mtdh
		Rps27a
		Mrpl33
		Slc25a5
		Khk
		Hps3
		Fkbp3
		Alox5ap
		Rps17
		Akr1b3
		Serp1
		Acer3
		Anxa6
		Tmem50a
		Clec4a2
		Trf
		Arhgap15
		Lgals9
		Mapk14
		Krtcap2
		Prdx5
		Ifngr1
		Cd300c2
		Klf13
		H2-DMa
		Gpx1
		Acat1
		Txnip
		Fth1
		Spcs1
		Ppfia4
		Emb
		Tpd52
		Dapk1
		Nadk
		Rab24
		Unc119
		Lamtor4
		Mef2c
		Tmem14c
		Cd300a
		Marc2
		Tm6sf1
		St3gal4
		Tifab
		Nfam1
		Nop58
		Nrros
		Lyn
		Cfp
		Cyb5a
		BC028528
		Zfp710
		Hint1
		Ifitm6
		Lyz2
		Cotl1
murine SI LP + human intestine	65	Jund
		Ppib
		Capza2
		Erp29
		Epn1
		Btg2
		Ptpn6
		Cd33
		Fes
		Rilpl2
		Plaur
		Rnase6
		Ncf2
		Otulinl
		Ndufs7
		Smdt1
		Laptm5
		Sipa1
		Hexb
		Cct5
		Hmgb1
		Fkbp4
		Stmn1
		Gatm
		Hspe1
		Asah1
		Sec62
		Was
		Kctd12
		Fosb
		Gng2
		Bcap31
		Ccl4
		Jaml
		Ndufb10
		Parvg
		Cklf
		Arhgap18
		Cuta
		Prkcb
		Tbxas1
		Abi3
		Ahr
		Tpi1
		2024-03-01
		Fuca1
		Pdia4
		Egr1
		Snx5
		Zfp36
		Selenoh
		Susd3
		Mif
		Glrx
		Nlrp3
		Tkt
		Fgl2
		Ccr1
		Milr1
		Lcp2
		Gnai2
		Tmem59
		Clic1
		Vasp
		2024-09-09
human intestine + murine liver	40	Dram2
		Blvrb
		Lrp1
		Maf
		Nrp1
		Utrn
		Vmp1
		Lpar6
		Por
		Zeb2
		Plin2
		Vsir
		Hcst
		Xbp1
		Selenop
		Sash1
		Hacd4
		Ctsl
		Rnf149
		Fcgrt
		Abca1
		Folr2
		Lair1
		Ctsc
		Mpeg1
		Evl
		Igf1
		Ppt1
		Cd302
		Hes1
		Lst1
		Mrc1
		Tgfbi
		Mafb
		Vsig4
		Hmox1
		Itpr2
		Ctsd
		Il16
		Ctsb
murine SI LP	568	Cd69
		Ndufa5
		Ruvbl2
		Capzb
		Ppia
		Rps6
		Lpxn
		Strap
		Apobr
		Rplp2
		Parp1
		Ybx3
		Hsd17b4
		Scd2
		H2-Ab1
		Ppp5c
		Atp5j
		Cd24a
		Rps12
		Sdad1
		Fuca2
		Nutf2
		Slc38a1
		Rbm3
		Rnf187
		Rfc2
		Odc1
		Snrpe
		Hdgf
		Pfdn2
		Rabl6
		Mrpl57
		Cpsf3
		Coro1a
		Ddx21
		Stt3a
		Slc16a6
		Srp72
		Snx9
		Napsa
		Ier2
		Cct2
		Taf10
		Srsf6
		Ndufb8
		Tmsb10
		Ppp1r11
		Itgae
		Cbfb
		Rpl37
		Tcerg1
		Exosc3
		Gng10
		Apex1
		Eef1g
		Ubl3
		Degs1
		Gabarapl2
		Mdh2
		Snrpd2
		Ifitm1
		Pigt
		Rpl14
		Ppp1r14b
		Rnpep
		Rpl24
		Ddx39
		Ndufb1-ps
		Prmt1
		Slco3a1
		Eif3m
		0610010K14Rik
		Tor1a
		Lta4h
		Klrd1
		C1qbp
		Eef2
		Cmtm7
		Eef1d
		Siglece
		Emc6
		Nudc
		Timm10b
		Eif2a
		Lrrc59
		Phf5a
		Tmem109
		Srgap3
		Mrps28
		Igsf8
		Fh1
		Rpl27
		Eif2s1
		Rpl39
		Lmo2
		Fosl2
		Tomm40
		Cct6a
		Vim
		Pebp1
		Eef1a1
		Qpct
		Ciita
		Ffar2
		Npm1
		Snu13
		Ran
		Rpl30
		Ebp
		Creld2
		Uqcrb
		Prpf19
		Twf2
		Grk6
		Idh3a
		Dpy19l1
		Tmem238
		Atic
		Rcc2
		Rasgrp4
		Atf3
		Rpl8
		Sulf2
		Glrx5
		Lsm2
		Sh3bgrl
		Adcy7
		Cd82
		Ybx1
		Idh2
		Fubp1
		Cenpx
		Ostc
		Eno1
		Sema4d
		Atp8b4
		Slc9a9
		I830077J02Rik
		Banf1
		Ebna1bp2
		Coq10b
		Elovl5
		S100a10
		Bloc1s2
		Srsf2
		Fgr
		Micos13
		Uchl3
		Myd88
		Nucks1
		Trmt112
		Rpl26
		Cyc1
		Il1r2
		Rer1
		Rpl5
		Ssb
		Gm6377
		Nudt5
		Pianp
		Ccnd1
		Rpl36al
		Fem1c
		Rps15a
		Nsun2
		Ikzf1
		Ncl
		Anp32b
		2900026A02Rik
		Entpd1
		Ptp4a3
		Sde2
		Prkd3
		Tep1
		Sft2d1
		Rps14
		Mctp1
		Grcc10
		Cnp
		Eif4a1
		Stt3b
		Rpl32
		H2-Ob
		Med30
		Ndufb11
		Rpl22l1
		Cks2
		Itgax
		Ndufb5
		Arhgap9
		Nfatc2
		Evi2a
		Inpp5d
		Atp5g2
		Ube2e1
		Coq2
		Emg1
		Lsm7
		Sf3b6
		Eif5
		Hif1a
		Rpl10
		Gsn
		Rpp21
		Crlf2
		Uqcc2
		Hnrnpd
		Dkc1
		Cox8a
		D8Ertd738e
		Mrpl21
		Rpl35a
		Ccnd3
		Tmem258
		Hilpda
		Eif3e
		Themis2
		Nrm
		Ndufs5
		Cbx3
		Pilrb2
		Ndufa2
		Aim2
		Cebpz
		Sptssa
		Nol7
		Akr7a5
		Mri1
		H2afy
		U2af1
		Mrpl23
		Olfm1
		Slc44a2
		P4hb
		Reep5
		Pak1
		Wdr12
		Smim3
		Naca
		Snrpb
		Snrpg
		Cnbp
		Adgrg5
		Ccdc12
		Eef1e1
		Mrps14
		Cd244a
		Rpl34
		Tpcn1
		Trim28
		Csrnp1
		Rgs14
		Lman2
		Ppp1r14a
		Dtymk
		Dbi
		Tra2b
		Cycs
		Atp5f1
		Card11
		Actr3
		2410006H16Rik
		Snhg1
		Dut
		Mospd3
		Acap1
		Rpl22
		Rpl36a
		Afdn
		Calm2
		Copz1
		Grk2
		Lsm5
		Ipo7
		Mcm6
		Rab1b
		Nhp2
		Exosc5
		Tmem179b
		Eps8
		Rps23
		Cdk5rap3
		Ppm1m
		Acsl5
		Wdr43
		Stap1
		Wdr83os
		Rps10
		Dna2
		Dctpp1
		Fam111a
		Arl6ip4
		Cdk4
		Rpl18
		Cd74
		Pts
		Rpl13
		1700025G04Rik
		Rsl1d1
		Rpl9
		G6pdx
		Mybbp1a
		Abce1
		Gnb2
		Pcna
		Snrpd1
		Trappc1
		Osgep
		Rpl6
		Metap2
		Bcap29
		Hmgb2
		Runx1
		H2-DMb2
		Atp5e
		Agpat4
		Vkorc1
		Hnrnpa3
		Tomm20
		Hmgcl
		Yrdc
		S100a6
		Rps3
		Havcr2
		Eif3i
		Emc10
		Cox7a2
		Map4k1
		Npm3
		Egr3
		Rars
		Pik3ap1
		Set
		Lbh
		Rps5
		Hic1
		Ndufa6
		Pycr2
		Serbp1
		Rwdd1
		Mettl23
		Snhg6
		Hsd17b10
		Actl6a
		Rps25
		Rpl36
		Rassf5
		Gpr141
		Abhd17a
		Ndufc2
		H2-Oa
		Cks1b
		Slc1a5
		Epcam
		Neurl3
		Ndst1
		Znrd1
		Cct8
		Snrpf
		Pa2g4
		Ssr4
		Eif5a
		Pole4
		Nme2
		Gpi1
		Sf3b5
		Tmed9
		Ddost
		Socs3
		Ptma
		Vars
		Rps2
		Rpl27a
		Anp32e
		Rps11
		Cass4
		Rpl21
		Glrx3
		Irf2
		Plekho2
		Rpl15
		Tiparp
		Manf
		Rpl7a
		Asb2
		Bcl11a
		Dnajb11
		Nedd9
		Snrpd3
		Rps7
		Atg3
		Ppp1r18
		Gpr171
		Pstpip1
		Mrpl30
		Dars
		Amz1
		Ndufa8
		Paics
		Gpr183
		Rtn1
		Rpl28
		Plp2
		Tmem256
		Plcb2
		Rpl10a
		Hnrnpab
		Rpl38
		Rpl18a
		Mrpl16
		Ppp1cc
		Itgam
		Myl12b
		Slc35c2
		Mical1
		Rack1
		Abcd1
		Abcf1
		Lbr
		Rps6ka1
		Hpcal1
		Ssbp4
		Utp14a
		Ndufb7
		Stk17b
		Mcm4
		Micos10
		Etfb
		Spi1
		Eml4
		Ndufb6
		Tgm2
		Tmed3
		Snrpa1
		Rps3a1
		Atp5o
		Kdm7a
		Rpl31
		Smc1a
		Hpf1
		Eif4a3
		Zyx
		Nudt21
		Dnajc19
		Rinl
		Ndufa10
		Exosc8
		Siva1
		Ighm
		Rpl23
		Rpl29
		Hspa9
		Cox16
		Ndufab1
		Pfdn6
		Unc119b
		Sars
		Sdf2l1
		Pilrb1
		Abr
		Rps4x
		H13
		Lsm6
		Rps24
		Atp5g1
		Hnrnpa0
		Runx3
		Cox5b
		Sumo3
		Ppp1ca
		Anapc5
		Rtl8c
		Rasgef1b
		Cd209a
		Rpl3
		Magt1
		H2-Eb1
		Rps9
		Nolc1
		Junb
		Vrk1
		Pgam1
		Nptn
		Ctnnd2
		Mcm7
		H2-Aa
		Rpl17
		Hmgn2
		Pitpna
		Per1
		Nucb2
		Rps16
		Atp5c1
		Fbl
		Tctex1d2
		Srsf7
		Alyref
		Xrn2
		Ptpa
		H2afj
		Eif3f
		Nap1l1
		Tmem50b
		Myg1
		Sap30
		Kmo
		Rps13
		Ost4
		Gpsm3
		Lsm4
		Tcof1
		Gdi2
		Ube2s
		Mrpl12
		Phb2
		Noc2l
		Gnl3
		Sept6
		Hnrnpa1
		Arsb
		B4galt6
		Ranbp1
		Dpysl2
		Hnrnpu
		Gstp1
		Cysltr1
		Dipk1a
		Ptms
		Ppm1g
		Il1b
		Jun
		Arpc2
		5031439G07Rik
		Txn2
		Nr4a1
		Pnp
		Wdfy4
		Ruvbl1
		Ssrp1
		Rpl35
		Rin3
		Btf3
		Rps18
		Tcirg1
		Mat2a
		Slc48a1
		Lpcat2
		Rpl11
		Anp32a
		Pik3cd
		Snrpa
		Tmed5
		Atp5a1
		Rpl12
		Rpl4
		Srm
		Eif3k
		Sec31a
		Polr2k
		Dnaja1
		Rsl24d1
		Csnk1e
		Eif4e
		Tipin
		Rheb
		Mrpl51
		Pcbp1
		Slamf8
murine liver	275	Rbp4
		Gphn
		Foxp1
		Dennd5b
		Gsta3
		Bcas3
		Rap1a
		Cept1
		Hprt
		Atp1a1
		Tcf4
		Insr
		Egfr
		Immp2l
		C1qa
		Alb
		Il17ra
		Add3
		CD55
		Ptprk
		Itpr1
		Tmcc1
		Apoc1
		Ubr3
		Ms4a4c
		Cx3cr1
		Atp1b3
		Gnaq
		Evi5
		C3
		Magi1
		Macf1
		Sord
		Abcc2
		Gigyf2
		Ptprg
		Rasgrp2
		Fcna
		Mndal
		Pard3
		Plcb1
		Trim30a
		B4galt1
		Pla2g7
		Scarb1
		Tmem135
		Deptor
		Fam105a
		Upp2
		Diaph2
		Tshz2
		Cadm1
		Fcgr4
		Man2a1
		AC149090.1
		Fmo5
		Ccr2
		Klra2
		Fyb
		Wfdc17
		Dlc1
		Top1
		Zfhx3
		Pten
		Rab7b
		Igfbp4
		Fam46a
		Mertk
		Atp11c
		C1qc
		Tom1
		Phldb2
		CD11a
		Dok3
		Pros1
		Ghr
		Marco
		Dennd1a
		Smpdl3a
		Nfia
		Pou2f2
		Alcam
		Tns1
		Lrpprc
		Cpt1a
		Xiap
		Ramp1
		Lamp2
		Rbfox2
		Ralgapa2
		Snx29
		Sh3bp5
		Dpyd
		Ms4a6d
		Atrnl1
		Ncf4
		Adgrl2
		Nr3c2
		Cd300ld
		Ppp3ca
		Nr1h3
		Gstm1
		Cps1
		Cdh2
		Vwa8
		Cfh
		Mup3
		Hgsnat
		Sox5
		Ly6c2
		Raph1
		Mapkapk2
		Tmem205
		Itsn1
		Nipbl
		Pard3b
		Numb
		Cyp3a25
		Fnip2
		Tcf12
		Ifi27l2a
		Wdfy3
		Usp25
		Sntb1
		Clec12a
		Cmah
		Rtp4
		B3galt1
		1110008F13Rik
		Apoe
		Sirpb1c
		Tmem219
		Emilin2
		Pnpla7
		Stard5
		Fndc3a
		P2ry6
		Dip2c
		Prkce
		Erbin
		Ccl6
		Fcgr3
		Strn3
		Ogt
		C1qb
		Rere
		Clec4f
		Esr1
		Foxn3
		Agmo
		Prdx1
		Fggy
		Wdfy2
		Fn1
		Chd9
		Cd5l
		C4b
		Bach2
		Tnfaip2
		Clec4a3
		Nfib
		Ppp2r5a
		Fcgr2b
		Ear2
		Park2
		Ptgs1
		Frrs1
		Arhgap42
		Aldh1a1
		Plekha5
		Mtus1
		Dgkz
		Il1rap
		Paqr9
		Dennd1b
		Dock4
		Mbnl2
		Sgms1
		Sfxn1
		Suclg2
		Myo6
		Hpgd
		Itm2b
		Arl15
		Uox
		Gc
		Acsl1
		Bckdhb
		Rxra
		Tnfaip8l2
		Acaa2
		Cd180
		Errfi1
		Frmd4b
		Tbc1d5
		Msrb1
		Csf1r
		Ddi2
		AB124611
		Arhgef12
		Cped1
		Hipk1
		Acap2
		Comt
		Nr1h4
		Apbb2
		Tcf7l2
		Dym
		Mlxipl
		Clec1b
		Rreb1
		Jarid2
		Serinc3
		Morc3
		Picalm
		Itgal
		Arid5b
		Lpl
		Lifr
		Gm26740
		Cmss1
		Msra
		Trak1
		Xdh
		Il6ra
		Slc40a1
		Adgre4
		Prr16
		Zfp652
		Fto
		Hp
		Brwd1
		Mtss1
		Sorbs1
		Mgst1
		Sp100
		Apoa2
		Susd6
		Acaca
		Ern1
		Phf14
		Pkp4
		Irf7
		Tgfbr2
		Ptprd
		Ifi204
		Psd3
		Ndrg3
		Mat1a
		CD102
		Wwox
		Pid1
		Ambra1
		Usf2
		Naaladl2
		Fbxl17
		Pan3
		Sdc2
		Adgre1
		Irf2bp2
		Elovl6
		Uhrf1bp1l
		Aldh2
		Thrb
		Clec4a1
		C6
		Slc29a1
		Pitpnc1
		Hmgcs2
		2010111I01Rik
		Plpp3
		Adk
		Kat2b
		Rora
		Cd84
human intestine	325	Adap2
		Hspa1A
		Tpt1
		Lyve1
		Nagk
		Ssr1
		B3Gnt5
		Akr1B1
		Rhob
		Dusp6
		Hcar2
		Smpdl3A
		Znf331
		Cmtm3
		Tnfrsf1A
		Atp5Mc3
		Mgst2
		Ms4A7
		Plxdc2
		Axl
		Tmed2
		Ncoa4
		Hspa6
		Chchd10
		Spg21
		Metrnl
		Sgk1
		Dnph1
		Pik3Ap1
		Tfec
		Clec4A
		Ms4A4A
		Atp6Ap1
		Siglec10
		Cd300A
		Pcbd1
		Hbegf
		Lilrb5
		Prdx2
		Adgre5
		Rab20
		Ccl24
		Mlf2
		Timp1
		Tmem273
		Rgs19
		Ccl4L2
		Mcl1
		C20Orf27
		Dab2
		Fpr1
		Aif1
		Ptafr
		Rgl1
		Tmbim6
		Eif4Ebp1
		Lilrb1
		Cd63
		Prdx4
		Rplp0
		Tecr
		Cd4
		Oaz1
		Itm2C
		Hpgds
		H3F3B
		Ptgs2
		Gca
		Mboat7
		Klf2
		Ap2S1
		Evi2A
		Npc2
		Hrh2
		Calr
		Znf106
		Cytor
		Cxorf21
		Lgmn
		Snx18
		Prdm1
		Skap2
		Pmp22
		Ccl3
		Camk1
		Fkbp1A
		Hsp90Aa1
		Thbs1
		C1Qb
		Eng
		Fkbp15
		Gprin3
		Dusp23
		Ctss
		Myo1F
		Dok2
		H2Afy
		C3Ar1
		Retn
		Ndufa4
		Kcnk6
		Scarb2
		Cd81
		Crem
		Rb1
		Apoa1
		Vamp8
		Pld3
		Wsb1
		Casp1
		Ap1B1
		Slco2B1
		Ercc1
		Sat1
		Arl4C
		Calhm6
		Cnpy3
		Spp1
		Tpp1
		Sectm1
		Rgs18
		Phactr1
		Sh3Bp5
		Arhgap4
		C1Orf162
		Samhd1
		Emp3
		Aplp2
		Lilra5
		Syk
		Nans
		Cmklr1
		Plscr1
		Cd163L1
		Lilrb4
		Adipor1
		Fcer1G
		Adgre2
		Cd99
		Sec11A
		Cd163
		Chpt1
		Mbp
		Csf1R
		Eif4A3
		Glipr1
		Hsp90B1
		Man1A1
		Cd36
		Pik3R1
		Gpnmb
		Frmd4B
		Ddit4
		Gns
		Msr1
		Srgn
		Mcoln1
		Slc25A5
		Irf8
		Slc3A2
		S100A11
		Bri3
		Atp2B1-As1
		Slc7A7
		Arpc3
		Csf3R
		Atp6V0A1
		Ifi16
		Dnajb1
		Hnmt
		Coro1A
		Igsf6
		Hsp90Ab1
		Gnpda1
		Slc16A3
		Cpvl
		Alox5Ap
		Cebpd
		Hla-Dma
		Il1B
		P4Ha1
		Glul
		Colgalt1
		F13A1
		Zmiz1
		Zfp36L2
		Clec10A
		Renbp
		Hsph1
		Sh3Bgrl3
		Slc2A3
		S100A4
		Stab1
		Ccl3L1
		Arrdc3
		Lilrb2
		Dnaja4
		Ada2
		Hsbp1
		Cd209
		Hcar3
		Bnip3
		Gpi
		Atp6V1F
		Hspa1B
		P2Ry13
		Slc25A37
		Klf3
		Mef2C
		Mgat1
		Evi2B
		Itm2B
		Bag1
		Agr2
		Atp6V0B
		Tspan4
		Cd14
		Ttyh3
		Vps35
		Timp2
		Slc8A1
		C1Qa
		Cmip
		Bin1
		Akr1A1
		Naip
		Hm13
		Pou2F2
		Herpud1
		Laptm4A
		Cst3
		Tmem51
		Tmem9B
		Pgk1
		Cd1D
		Ms4A6A
		Tlr4
		Grb2
		Dmxl2
		Oaz2
		Ncf1
		Atp6Ap2
		Cxcl8
		Ninj1
		Cox7B
		Fcgr2A
		Ets2
		Ftl
		Prkca
		Atp5Pb
		Aoah
		Ddx3X
		Eef1B2
		Abracl
		C5Ar1
		Egfl7
		Mcur1
		Lat2
		Sat2
		Mknk1
		Mmp14
		Cited2
		Bnip3L
		Bid
		C1Qc
		Gpr34
		Xist
		Cyba
		Hspd1
		Lgals8
		Fpr3
		Cxcl12
		Slc40A1
		Linc00996
		Yif1B
		Rnaset2
		Epb41L3
		Gusb
		Uqcrq
		Nampt
		Clec7A
		Prnp
		Tesc
		Snx3
		Anxa5
		Tent5A
		Rab1A
		Gimap4
		Al118516.1
		Dnase1L3
		Rab31
		Qki
		Atp5If1
		Gla
		Echs1
		Naga
		Btk
		Hla-Dmb
		Otud1
		Serpinh1
		Fyb1
		Cat
		Eif3K
		Lrpap1
		P2Ry6
		Nr4A2
		Parvb
		Ccnh
		Rnase1
		Pmvk
		Lmna
		Cltc
		Atp6V1B2
		Prkar1A
		Lamp1
		Mapkapk3
		Tsc22D3
		Irf2Bp2
		Prelid1
		Scimp
		Tagap
		Tnfsf10
		Mfsd1
		Mpp1
		Cd93
