# Supplementary material for: Progressive changes in phenotype, transcriptome and proliferation capacity characterise continued maturation and migration of intestinal cDCs in homeostasis
Source: Nat Commun. 2025 Sep 2;16:8204. doi: 10.1038/s41467-025-63559-z (PMC12405583; doi:10.1038/s41467-025-63559-z)
Supplement: Supplementary file 5 — Supplementary Data 3 [file 41467_2025_63559_MOESM5_ESM.xlsx]

## Sheet: Transcriptomic data information
	Transcriptomic datasets of cDCs used in this publication
	Organism	Strain	Organ	Data source	Sequencing method	GEO database
	Homo sapiens		small and large intestine	https://www.gutcellatlas.org Elmentaite et al., Nature, 2021	Single-cell RNAseq	myeloid dataset
	Mus musculus	CCR7gfp/+ and C57BL/6 (WT)	small intestine	this study	Single-cell RNAseq	GSE283808; this study
	Mus musculus	C57BL/6	liver	https://livercellatlas.org Guilliams et al., Cell, 2022	Single-cell RNAseq	GSE192742 series, GSM5764245, GSM5764259, GSM5764288
	Mus musculus	C57BL/6	lymph	Kästele et al., Mucosal Immunology, 2021	bulk RNAseq	GSE160156 series: GSM4861588, GSM4861589, GSM4861590, GSM4861591, GSM4861592, GSM4861593, GSM4861596, GSM4861597, GSM4861598, GSM4861599, GSM4861600, GSM4861601 samples
			small intestine
