# Supplementary material for: Progressive changes in phenotype, transcriptome and proliferation capacity characterise continued maturation and migration of intestinal cDCs in homeostasis
Source: Nat Commun. 2025 Sep 2;16:8204. doi: 10.1038/s41467-025-63559-z (PMC12405583; doi:10.1038/s41467-025-63559-z)
Supplement: Supplementary file 9 — Source Data [file 41467_2025_63559_MOESM9_ESM.xlsx]

## Sheet: Fig. 1 A
% CCR7-GFP
	WT	CCR7gfp/+	CCR7gfp/gfp
	0.72	1.88	14
	0.34	1.75	11.8
	0.45	0.95	8.71

## Sheet: Fig. 2 C
% EdU
	total cDCs	Mφ	cDC2s	cDC1s
	23.5	4.04	23.6	25.7
	22.1	3.69	22.6	23.7
	18.8	3.71	19.3	18.6
P value	0.0002

## Sheet: Fig. 2 D
% BrdU
	days	1	2	3
		20	14.5	5.84
		15.3	16	9.11
		18.4	8.83	7.97
		18.9
		18.3

## Sheet: Fig. 2 E
% BrdU
		24h		48h		72h
		CCR7-	CCR7+	CCR7-	CCR7+	CCR7-	CCR7+
		22.2	10.6	17.2	23.1	7.23	13.7
		18.2	11.5	19	20.8	11.8	20.6
		18.5	8.02	10.9	14.2	9.98	20.4
		18.8	13.2
		18.4	5.32
	P value	0.0027		0.0922		0.0175

## Sheet: Fig. 2 G
% EdU
	Total cDCs					cDC1					cDC2					Mφ
	Dred-		Dred+			Dred-		Dred+			Dred-		Dred+			Dred-		Dred+
	9.86	5.6	14.5	17.6		13.3		19.8	22.8		8.9	5.29	13.4	16.7		2.16	3.07	0.28	0.44
	10	10.3	14.4	19.3		13	8.67	20.5	24.8		9.65	9.98	13.5	17.7		0.42	2.62	0.14	0.62
	13.8	20.1	22	24.3		10.4	8.86	27.6	22.7		15.3	15.6	21.5	25		8.14	17.2	1.26	1.63
	7.97	10.8	20.4	21.4		10.1	11	22.8	22.2		8.84	11.3	20.2	21.9		3.12	6.27	1.47	1.87
	5.3	12.5	21.7	23.2		12.3	7.23	25.7	23.5		6.02	12.4	21.5	24.5		5.81	8.76	2.25	2.09
P value	0.0028					<0.0001					0.0034					0.0544
	two different segments per intestine		two different segments per intestine

## Sheet: Fig. 2 J
	cluster size	No. of cDC1 clusters			cluster size	No. of cDC1s per cluster size
	1	255			1	255
	2	132			2	264
	3	73			3	219
	4	32			4	128
	5	22			5	110
	6	9			6	54
	7	6			7	42
	8	2			8	18
	9	2			9	20
	10	3			10	33

## Sheet: Fig. 2 K
MFI MHCII
	Total cDCs
	Dred-	Dred+
	3313	7743
	3806	8368
	5547	9444
	4622	10371
P value	0.0009

## Sheet: Fig. 2 M
% EdU	Total cDCs						cDC1s						cDC2s
	M1	M2	M3	M4	CCR7+		M1	M2	M3	M4	CCR7+		M1	M2	M3	M4	CCR7+
WTs	4.54	9.42	18	25.6	2.66		3.01	7.99	20.6	26.8	0.65		5.32	8.95	15.4	25	4.03
	5.46	9.99	17.8	20.8	0.95		3.55	9.2	18.8	22.6	0.8		5.73	10.3	19.1	20.4	2.38
	3.94	9.27	18.7	24.1	2.86		2.35	9.84	22.4	23.9	4.58		4.34	8.38	17.7	24.5	2.76
CCR7gfp/+	3.35	6.47	12.3	20.4	2.4		0.96	5.49	13.1	18.5	4.08		3.64	5.8	11.7	22.5	4.88
	4.36	8.28	15.3	21.7	5.1		2.7	6.47	16.7	20.2	4.48		4.26	7.57	15.4	23.1	6.67
	3.58	7.88	14.3	19.5	5.03		1.42	6.23	14.3	14.2	6.33		4.09	7.45	15.2	22	4.38
	2.95	7.46	12.3	15.6	0.96		1.4	5.35	16.4	16.2	5.45		2.75	6.48	12.5	16	6.38
P value	<0.0001						<0.0001						<0.0001

## Sheet: Fig. 2 N
% EdU	Total cDCs						cDC1s						cDC2s
	M1	M2	M3	M4	CCR7+		M1	M2	M3	M4	CCR7+		M1	M2	M3	M4	CCR7+
	3.51	8.19	15.7	21.1	5.16		2.81	7.13	18.6	25.3	4.95		3.55	8.64	17	21	3.58
	4.7	9.64	16.1	17	2.68		2.33	7.09	21.2	22.8	3.64		4.9	8.68	16.7	15.9	1.16
	5.26	9.9	15	17.9	3.08		2.48	6.71	15.1	20.4	7.92		5.18	8.34	14.5	18.7	1.87
	4.02	9.45	16	18.3	2.92		1.93	6.25	19.8	19.8	3.15		4.4	7.83	16.5	18.1	1.63
P value	<0.0001						<0.0001						<0.0001

## Sheet: Fig. 3 D
	MFI	cDC1 M1	cDC1 M2	cDC1 M3	cDC1 M4	cDC1 CCR7
	CD40	849	908	1096	1612	3462	Exp 1
		718	781	927	1402	3246
		704	713	862	1547	3591
		282	277	307	417	1130	Exp 2
		313	314	312	468	1024
		334	363	337	549	1071
		304	306	318	441	759
	CD80	915	1009	1130	1293	1475	Exp 1
		761	859	933	1168	1427
		874	932	1081	1381	2233
		746	868	873	1044	1398	Exp 2
		663	693	763	875	1633
		816	876	896	1158	1955
		714	823	848	1072	1843
	CD81	542	668	716	710	995	Exp 1
		558	704	755	670	1071
		537	620	655	635	863
		261	366	413	397	607	Exp 2
		206	285	352	352	411
		266	351	403	379	434
		258	332	365	368	290
	CD86	590	779	1209	3108	3609	Exp 1
		548	762	1114	2780	3619
		642	888	1326	3265	4704
		326	497	678	1553	3215	Exp 2
		333	504	713	1692	3076
		399	618	904	2113	3503
		365	541	781	1663	3403
	CD8a	5992	6146	4784	4423	1746	Exp 1
		6197	5909	4364	3424	2052
		5126	4912	4047	4239	3588
		5267	5133	4573	5268	4602	Exp 2
		5137	4873	4619	4737	4473
		4733	4878	4179	4230	4101
		6273	6160	4941	5877	6156
	XCR1	14716	11743	8805	4108	955	Exp 1
		14173	13963	10230	4556	804
		12843	12308	10181	7160	2114
		11094	10915	9904	8771	9151	Exp 2
		11066	10445	8335	9043	6843
		10097	10764	9223	8462	5429
		9826	9940	9016	11776	9213
P value	nMFI	cDC1 M1	cDC1 M2	cDC1 M3	cDC1 M4	cDC1 CCR7
<0.0001	CD40	1	1.06949	1.29093	1.8987	4.07774	Exp 1
		0.845701	0.919906	1.09187	1.65135	3.82332
		0.829211	0.839812	1.01531	1.82214	4.22968
		1	0.98227	1.08865	1.47872	4.00709	Exp 2
		1.10993	1.11348	1.10638	1.65957	3.63121
		1.1844	1.28723	1.19504	1.94681	3.79787
		1.07801	1.08511	1.12766	1.56383	2.69149
0.0022	CD80	1	1.10273	1.23497	1.41311	1.61202	Exp 1
		0.831694	0.938798	1.01967	1.2765	1.55956
		0.955191	1.01858	1.18142	1.50929	2.44044
		1	1.16354	1.17024	1.39946	1.87399	Exp 2
		0.88874	0.928954	1.02279	1.17292	2.18901
		1.09383	1.17426	1.20107	1.55228	2.62064
		0.957105	1.10322	1.13673	1.437	2.47051
0.0041	CD81	1	1.23247	1.32103	1.30996	1.83579	Exp 1
		1.02952	1.29889	1.39299	1.23616	1.97601
		0.990775	1.14391	1.20849	1.17159	1.59225
		1	1.4023	1.58238	1.52107	2.32567	Exp 2
		0.789272	1.09195	1.34866	1.34866	1.57471
		1.01916	1.34483	1.54406	1.45211	1.66284
		0.988506	1.27203	1.39847	1.40996	1.11111
0.0043	CD86	1	1.32034	2.04915	5.2678	6.11695	Exp 1
		0.928814	1.29153	1.88814	4.71186	6.1339
		1.08814	1.50508	2.24746	5.5339	7.97288
		1	1.52454	2.07975	4.7638	9.86196	Exp 2
		1.02147	1.54601	2.18712	5.19018	9.43558
		1.22393	1.89571	2.77301	6.4816	10.7454
		1.11963	1.65951	2.39571	5.10123	10.4387
0.4840	CD8a	1.73079	1.77527	1.38186	1.27759	0.504333	Exp 1
		1.79001	1.70682	1.26054	0.989024	0.592721
		1.48065	1.41883	1.16898	1.22444	1.0364
		4.66106	4.54248	4.0469	4.66195	4.07257	Exp 2
		4.54602	4.31239	4.08761	4.19204	3.95841
		4.1885	4.31681	3.69823	3.74336	3.6292
		5.55133	5.45133	4.37257	5.20088	5.44779
0.3037	XCR1	4.07758	3.25381	2.43973	1.13827	0.264616	Exp 1
		3.92713	3.86894	2.83458	1.2624	0.222776
		3.5586	3.41036	2.821	1.98393	0.585758
		3.4507	3.39502	3.08056	2.72815	2.84635	Exp 2
		3.44199	3.24883	2.59253	2.81275	2.12846
		3.14059	3.34806	2.86874	2.63204	1.68865
		3.0563	3.09176	2.80435	3.66283	2.86563

[truncated: 19 more sheets: Fig. 3 H, Fig 3 I, Fig. 4 A, Fig. 4 B, Fig. 4 C, Fig. 5 C, Fig. 5 D, Fig. 5 E, Fig. 5 F, Suppl. Fig. 3 A, Suppl. Fig. 3 C, Suppl. Fig. 5 B, Suppl. Fig. 5 C, Suppl. Fig. 5 D, Suppl. Fig. 6 B, Suppl. Fig. 6 C, Suppl. Fig. 6 D, Suppl. Fig. 6 E, Suppl. Fig. 6 F]
